# Supplementary material for: TMT Quantitative Proteomics Analysis Reveals the Effects of Transport Stress on Iron Metabolism in the Liver of Chicken
Source: Animals (Basel). 2021 Dec 28;12(1):52. doi: 10.3390/ani12010052 (PMC8749932; doi:10.3390/ani12010052)
Supplement: Supplementary file 1 [file animals-12-00052-s001.zip]

Archive with 6 entries (4 files):
- animals-1488569-supplementary/
- animals-1488569-supplementary/Table S1-S2-S3-S4/
- animals-1488569-supplementary/Table S1-S2-S3-S4/Table S1.xlsx
- animals-1488569-supplementary/Table S1-S2-S3-S4/Table S2.xlsx
- animals-1488569-supplementary/Table S1-S2-S3-S4/Table S3.xlsx
- animals-1488569-supplementary/Table S1-S2-S3-S4/Table S4.xlsx
