# Supplementary material for: TMT Quantitative Proteomics Analysis Reveals the Effects of Transport Stress on Iron Metabolism in the Liver of Chicken
Source: Animals (Basel). 2021 Dec 28;12(1):52. doi: 10.3390/ani12010052 (PMC8749932; doi:10.3390/ani12010052)
Supplement: Supplementary file 1 [file animals-12-00052-s001.zip › animals-1488569-supplementary/Table S1-S2-S3-S4/Table S1.xlsx]

## Sheet: Sheet1
Table S1. Primer sequences used for real time quantitative PCR
Gene	Accession number	Primer name	Primer Sequence（5'-3')	Clip length（bp）
Actin	NM_205518.1	chicken-actin-S	CTGACTGACCGCGTTACTCC	84
		chicken-actin-A	TTGCACATACCGGAGCCATT
Solute carrier family 40 protein	NM_001012913.1	chicken-SLC40A1-S	AGACTGGGTGGACAAGAACTCG	274
		chicken-SLC40A1-A	TGCCAGTTTGCTTCTGTCTTCC
Transferrin receptor	NM_205256.2	chicken-TFRC-S	GCCAGGTGTCAAGATGGAAGTG	226
		chicken-TFRC-A	TTGTATCTTCAGCCTCACCAGC
Ferrochelatase	NM_204196.1	chicken-FECH-S	TAAAGGACTGTGCCAAAGAGGA	187
		chicken-FECH-A	CAGAGCCTTGGAGAACAGTGG
Ferritin, Light Polypeptide	NM_204383.1	chicken-FTL-S	CAGGCGCTGGGTGAATATTT	187
		chicken-FTL-A	TCAGACCGACAGCATAGTCACAG
Ferritin, Heavy chain 1	NM_205086.1	chicken-FTH1-S	ATCGTGATGACTGGGAGAATGG	173
		chicken-FTH1-A	CTTGATGGCTTTCACCTGCTC
Cytoplasmic aconitate hydratase	NM_001030536.1	chicken-ACO1-S	GCAAAGCAAGGATTCAAGGGAT	268
		chicken-ACO1-A	CTCTCAGATAGTAAGTGACAACGCC
Iron Responsive Element Binding Protein 2	NM_001031454.1	chicken-IREB2-S	TGGAGGCACCAAGTATGATGTT	269
		chicken-IREB2-A	AGGCAGGATTGACTTTCACAGG
Hephaestin	XM_420165.6	chicken-HEPH-S	GATTCAGCCAACTTATTCCCCC	102
		chicken-HEPH-A	CTGGTAATGATTGCTCGTCTGG
S, sense primer; A, antisense primer.
