# Supplementary material for: TMT Quantitative Proteomics Analysis Reveals the Effects of Transport Stress on Iron Metabolism in the Liver of Chicken
Source: Animals (Basel). 2021 Dec 28;12(1):52. doi: 10.3390/ani12010052 (PMC8749932; doi:10.3390/ani12010052)
Supplement: Supplementary file 1 [file animals-12-00052-s001.zip › animals-1488569-supplementary/Table S1-S2-S3-S4/Table S2.xlsx]

## Sheet: BP2021335_Proteins
Table. S2 TMT analysis identified statistically significant DEPs for transport stress on chicken liver
Accession	Protein Name	Gene Symbol	Description	p-value	Sum PEP Score	Coverage [%]	# Peptides	# PSMs	# Unique Peptides	# AAs	MW [kDa]	calc. pI	Score Sequest HT	# Razor Peptides	# Protein Groups	Abundance: T1_1	Abundance: T1_2	Abundance: T1_3	Abundance: T2_1	Abundance: T2_2	Abundance: T2_3
F1NV02	Apolipoprotein B	APOB	Apolipoprotein B OS=Gallus gallus OX=9031 GN=APOB PE=4 SV=2	0	2184.85	48	215	1579	7	4631	523	8.32	4761.52	318	1	6.82028e+09	5.99663e+09	5.49432e+09	4.52731e+09	4.59147e+09	4.75485e+09
Q197X2	Apolipoprotein B	APOB	Apolipoprotein B OS=Gallus gallus OX=9031 GN=APOB PE=2 SV=1	0	2168.63	48	212	1568	3	4631	523	8.38	4733.41	2	1	8.36238e+07	7.92624e+07	7.04034e+07	5.70575e+07	5.30025e+07	5.23681e+07
A0A1D5NW68	Serum albumin	ALB	Serum albumin OS=Gallus gallus OX=9031 GN=ALB PE=4 SV=2	0	2039.22	89	72	8132	6	565	64	5.45	26524.9	136	1	5.4394e+11	3.84428e+11	3.01099e+11	2.26693e+11	2.63531e+11	3.33023e+11
P19121	Serum albumin	ALB	Serum albumin OS=Gallus gallus OX=9031 GN=ALB PE=1 SV=2	0	1884.81	84	71	7968	5	615	69.9	5.74	25256.8	0	1	5.18265e+10	3.61817e+10	2.57725e+10	2.23687e+10	2.26641e+10	2.93101e+10
F1NK40	Uncharacterized protein	A2ML4	Uncharacterized protein OS=Gallus gallus OX=9031 GN=A2ML4 PE=4 SV=4	0	1524.87	53	72	1921	71	1474	163.2	6.37	6227.93	1	1	1.94162e+10	2.3501e+10	2.65777e+10	2.75886e+10	3.06108e+10	2.34757e+10
A0A1D5P9F9	Uncharacterized protein	C3	Uncharacterized protein OS=Gallus gallus OX=9031 GN=C3 PE=4 SV=2	0	1386.65	51	96	2469	12	1794	198.9	7.46	7334.58	150	1	3.5087e+10	3.78299e+10	4.02237e+10	4.14378e+10	3.50543e+10	3.14383e+10
A0A1D5P6F4	Uncharacterized protein	LOC429249	Uncharacterized protein OS=Gallus gallus OX=9031 GN=LOC429249 PE=4 SV=2	0	1363.94	42	89	1235	89	2648	289.1	5.88	3741.53	0	1	6.10072e+09	5.53368e+09	5.23923e+09	3.96523e+09	6.49928e+09	5.49419e+09
Q4ADJ6	Ovotransferrin	TFEW	Ovotransferrin OS=Gallus gallus OX=9031 GN=TFEW PE=2 SV=1	0	1273.44	76	59	2677	2	705	77.8	7.24	8903.13	0	1	9.20785e+08	4.74583e+08	1.94145e+08	8.87707e+08	2.22538e+08	6.37195e+08
E1BQC2	Ovotransferrin	TF	Ovotransferrin OS=Gallus gallus OX=9031 GN=TF PE=3 SV=4	0	1227.09	71	60	2709	3	756	83.4	7.06	9051.76	96	1	3.82476e+10	4.07779e+10	4.33583e+10	4.16884e+10	4.10958e+10	3.24891e+10
Q90633	Complement C3		Complement C3 OS=Gallus gallus OX=9031 PE=2 SV=1	0	1222.98	48	84	2203	1	1652	184	7.11	6607.56	0	1	9.85128e+07	1.3809e+08	1.55767e+08	1.2909e+08	1.16813e+08	1.10818e+08
P14448	Fibrinogen alpha chain	FGA	Fibrinogen alpha chain OS=Gallus gallus OX=9031 GN=FGA PE=1 SV=4	0	1183.27	62	46	2262	46	741	82.4	6.06	7226.79	0	1	2.98076e+10	4.51209e+10	5.58355e+10	4.08043e+10	3.61417e+10	4.39181e+10
P02789	Ovotransferrin		Ovotransferrin OS=Gallus gallus OX=9031 PE=1 SV=2	0	1160.18	78	60	2518	1	705	77.7	7.12	8294.8	11	1	3.21712e+08	3.83244e+08	3.56185e+08	3.13234e+08	3.97206e+08	3.61275e+08
F1NJT3	Fibronectin	FN1	Fibronectin OS=Gallus gallus OX=9031 GN=FN1 PE=4 SV=1	0	1059.68	43	83	624	3	2483	273.1	5.64	1934.97	129	1	2.42957e+09	2.20483e+09	2.17956e+09	1.8537e+09	1.99336e+09	1.98983e+09
A0A3Q2TRY3	Uncharacterized protein	CFH	Uncharacterized protein OS=Gallus gallus OX=9031 GN=CFH PE=4 SV=1	0	1010.84	55	56	803	56	1306	147.8	7.05	2485.76	0	1	4.68812e+09	4.45685e+09	4.33685e+09	4.9148e+09	5.05102e+09	4.15572e+09
A0A3Q2TW07	Fibronectin	FN1	Fibronectin OS=Gallus gallus OX=9031 GN=FN1 PE=4 SV=1	0	1002.69	43	82	624	2	2397	263.3	6.35	1912.53	0	1	5.33553e+07	5.04007e+07	4.83315e+07	3.78581e+07	3.8689e+07	3.77956e+07
Q02020	Fibrinogen beta chain (Fragment)	FGB	Fibrinogen beta chain (Fragment) OS=Gallus gallus OX=9031 GN=FGB PE=1 SV=1	0	949.752	88	39	1808	39	463	52.6	7.36	5556.28	0	1	1.49983e+10	2.27549e+10	2.78013e+10	2.2094e+10	2.04285e+10	1.95105e+10
A0A1D5PU94	Uncharacterized protein	C4A	Uncharacterized protein OS=Gallus gallus OX=9031 GN=C4A PE=4 SV=1	0	894.635	46	72	928	3	1687	189.9	7.3	2830.03	115	1	3.74417e+09	4.41212e+09	4.83321e+09	3.77203e+09	4.1943e+09	3.03237e+09
A0A290WNG2	Complement component 4		Complement component 4 OS=Gallus gallus OX=9031 PE=2 SV=1	0	869.706	45	71	902	2	1687	189.9	7.3	2761.27	0	1	2.25491e+07	2.23337e+07	2.29762e+07	2.36657e+07	2.11826e+07	1.80808e+07
E1BV78	Fibrinogen C-terminal domain-containing protein	FGG	Fibrinogen C-terminal domain-containing protein OS=Gallus gallus OX=9031 GN=FGG PE=4 SV=2	0	869.011	67	36	1282	1	438	49.9	5.73	4081.6	73	1	1.92285e+10	3.08556e+10	3.78622e+10	2.9347e+10	2.66175e+10	2.49652e+10
O93568	Fibrinogen gamma chain		Fibrinogen gamma chain OS=Gallus gallus OX=9031 PE=1 SV=1	0	845.712	67	36	1277	1	435	49.6	5.74	4058.86	0	1	920162	1.30954e+06	1.57982e+06	1.03074e+06	1.01791e+06	1.30416e+06
E1BRS7	Complement C5	C5	Complement C5 OS=Gallus gallus OX=9031 GN=C5 PE=4 SV=2	0	765.333	38	64	582	64	1677	187.6	6.93	1838.55	0	1	2.30934e+09	2.37769e+09	2.51816e+09	2.40398e+09	2.69241e+09	2.33067e+09
F1NWX6	Plasminogen	PLG	Plasminogen OS=Gallus gallus OX=9031 GN=PLG PE=3 SV=2	0	686.477	68	52	733	50	802	90.7	7.65	2207.01	2	1	5.10393e+09	4.59796e+09	4.27191e+09	4.33579e+09	4.85294e+09	4.9007e+09
P08250	Apolipoprotein A-I	APOA1	Apolipoprotein A-I OS=Gallus gallus OX=9031 GN=APOA1 PE=1 SV=2	0	635.066	90	43	2189	43	264	30.7	5.69	6656.64	0	1	1.10123e+11	8.63674e+10	6.82125e+10	4.50202e+10	6.95219e+10	1.08471e+11
O93601	Apolipoprotein AIV	apoAIV	Apolipoprotein AIV OS=Gallus gallus OX=9031 GN=apoAIV PE=2 SV=1	0	610.985	79	27	637	27	366	40.8	4.84	2222.16	0	1	2.11924e+09	1.97183e+09	1.85584e+09	1.26164e+09	1.84021e+09	2.64804e+09
Q9W6F5	Vitamin-D binding protein	VTDB	Vitamin-D binding protein OS=Gallus gallus OX=9031 GN=VTDB PE=2 SV=1	0	602.334	73	27	563	27	484	53.7	6.87	1793.92	0	1	4.28557e+09	3.78924e+09	3.5545e+09	2.65829e+09	3.70263e+09	3.49461e+09
P10184	Ovoinhibitor	OIH	Ovoinhibitor OS=Gallus gallus OX=9031 GN=OIH PE=1 SV=2	0	583.28	62	27	830	1	472	51.9	6.58	2486.47	0	1	3.02126e+07	2.78145e+07	2.94718e+07	2.37166e+07	3.80812e+07	1.53682e+07
F1NMN2	Uncharacterized protein	SPINK5	Uncharacterized protein OS=Gallus gallus OX=9031 GN=SPINK5 PE=4 SV=4	0	564.331	57	27	825	1	517	57	6.84	2468.66	49	1	1.83279e+10	1.52963e+10	1.36435e+10	1.12225e+10	1.5859e+10	1.26633e+10
Q98TD1	PIT 54	PIT 54	PIT 54 OS=Gallus gallus OX=9031 GN=PIT 54 PE=2 SV=1	0	535.953	55	19	876	19	470	50.8	4.73	2712.56	0	1	1.17776e+10	1.46271e+10	1.69047e+10	1.35941e+10	1.13395e+10	1.53636e+10
B3VE14	Inter-alpha inhibitor heavy chain 2	ITIH2	Inter-alpha inhibitor heavy chain 2 OS=Gallus gallus OX=9031 GN=ITIH2 PE=2 SV=1	0	511.193	35	35	510	35	948	106.7	7.34	1583.86	0	1	3.01396e+09	2.60081e+09	2.37589e+09	2.03871e+09	2.75981e+09	2.82612e+09
P01875	Ig mu chain C region		Ig mu chain C region OS=Gallus gallus OX=9031 PE=2 SV=2	0	473.773	51	19	624	17	446	48.1	6.42	1893.35	2	1	9.80401e+09	8.55084e+09	7.88193e+09	8.5037e+09	1.60213e+10	1.08864e+10
A0A1D5P5V5	Uncharacterized protein	C4	Uncharacterized protein OS=Gallus gallus OX=9031 GN=C4 PE=4 SV=2	0	449.98	36	42	204	4	1705	183.2	7.52	627.12	49	1	3.31455e+08	3.15579e+08	3.00395e+08	2.96824e+08	3.2202e+08	2.99117e+08
E1C6U2	Uncharacterized protein	C7	Uncharacterized protein OS=Gallus gallus OX=9031 GN=C7 PE=4 SV=2	0	438.521	50	32	250	1	834	93	6.25	779.94	0	1	4.57267e+07	3.52273e+07	3.77093e+07	3.5159e+07	2.0595e+07	3.42321e+07
F1DQG4	Complement component 7	C7	Complement component 7 OS=Gallus gallus OX=9031 GN=C7 PE=2 SV=1	0	435.465	50	33	241	2	834	93	6.33	749.05	54	1	4.16252e+08	4.01348e+08	3.78276e+08	3.18973e+08	3.15009e+08	4.16973e+08
A0A3Q2U743	A2M_recep domain-containing protein		A2M_recep domain-containing protein OS=Gallus gallus OX=9031 PE=4 SV=1	0	428.125	47	26	619	17	548	61	8.76	1872.57	18	1	5.83312e+09	5.11701e+09	4.88021e+09	4.94447e+09	5.32857e+09	5.44294e+09
F1NXV6	Uncharacterized protein	F2	Uncharacterized protein OS=Gallus gallus OX=9031 GN=F2 PE=3 SV=2	0	422.051	46	28	292	28	644	73.1	5.81	878.8	0	1	1.65006e+09	1.34696e+09	1.22476e+09	1.16173e+09	1.29803e+09	1.51615e+09
B8ZX71	Sixth complement component	C6	Sixth complement component OS=Gallus gallus OX=9031 GN=C6 PE=2 SV=1	0	414.684	39	33	215	33	935	104.7	6.92	668.56	0	1	4.62912e+08	5.05121e+08	5.39311e+08	5.68646e+08	3.66508e+08	3.94285e+08
A0A1L1RNR4	Kininogen 1	KNG1	Kininogen 1 OS=Gallus gallus OX=9031 GN=KNG1 PE=4 SV=2	0	410.297	50	21	354	21	551	62	6.37	1197.1	0	1	1.16498e+09	1.12955e+09	1.08836e+09	9.64182e+08	1.00198e+09	1.40646e+09
O93510	Gelsolin	GSN	Gelsolin OS=Gallus gallus OX=9031 GN=GSN PE=2 SV=1	0	399.515	36	24	262	2	778	85.8	6.32	807.5	0	1	2.19743e+08	1.67513e+08	1.45783e+08	1.05182e+08	1.63718e+08	9.20915e+07
A0A1D5NXA6	Uncharacterized protein	ITIH3	Uncharacterized protein OS=Gallus gallus OX=9031 GN=ITIH3 PE=4 SV=2	0	392.541	30	18	442	1	641	72.5	5.82	1395.21	0	1	3.89716e+07	4.91707e+07	4.86482e+07	3.86056e+07	4.05093e+07	5.76944e+07
A0A3Q3B296	Ceruloplasmin	CP	Ceruloplasmin OS=Gallus gallus OX=9031 GN=CP PE=3 SV=1	0	392.321	31	34	294	34	1079	123.1	6.24	878.39	0	1	5.49203e+08	7.74728e+08	9.3176e+08	9.83523e+08	8.45731e+08	6.63057e+08
E6N1X5	Complement C4	C4	Complement C4 OS=Gallus gallus OX=9031 GN=C4 PE=4 SV=1	0	381.996	33	40	173	2	1795	192.3	7.23	532.19	0	1	573122	1.15885e+06	1.62862e+06	2.48792e+06	708310	3.75287e+06
A0A1D5P722	Uncharacterized protein	VWF	Uncharacterized protein OS=Gallus gallus OX=9031 GN=VWF PE=4 SV=2	0	379.017	24	56	167	56	2712	302.9	5.66	474.14	0	1	2.65748e+08	2.81408e+08	2.84734e+08	2.77157e+08	3.11118e+08	3.34579e+08
A0A1D5P5L2	Coagulation factor V	F5	Coagulation factor V OS=Gallus gallus OX=9031 GN=F5 PE=3 SV=3	0	360.795	27	54	171	54	2025	229.7	6.6	500.02	0	1	4.09231e+08	4.07209e+08	4.05141e+08	3.79195e+08	4.06259e+08	4.38659e+08
F1NLP7	Antithrombin-III	SERPINC1	Antithrombin-III OS=Gallus gallus OX=9031 GN=SERPINC1 PE=3 SV=2	0	357.936	58	29	400	29	453	51.7	6	1162.77	0	1	3.24375e+09	2.51743e+09	2.12161e+09	2.03425e+09	2.59333e+09	2.66015e+09
F1NL38	Uncharacterized protein	HRG	Uncharacterized protein OS=Gallus gallus OX=9031 GN=HRG PE=4 SV=4	0	357.543	33	21	348	8	1078	123	8.15	1067.98	27	1	1.80049e+09	1.45661e+09	1.30318e+09	1.0728e+09	1.34028e+09	1.89589e+09
A0A1D5P4L6	Uncharacterized protein	ITIH3	Uncharacterized protein OS=Gallus gallus OX=9031 GN=ITIH3 PE=4 SV=2	0	352.624	29	18	376	1	633	71.5	5.82	1194.91	36	1	2.83117e+09	2.61e+09	2.56341e+09	2.45297e+09	2.69837e+09	3.91372e+09
F1NKF3	Gelsolin	GSN	Gelsolin OS=Gallus gallus OX=9031 GN=GSN PE=4 SV=1	0	349.339	34	25	249	3	778	85.8	6.37	717.54	43	1	7.32653e+08	6.34616e+08	5.58758e+08	4.22939e+08	6.27045e+08	6.99939e+08
K4Q293	Histidine-rich glycoprotein		Histidine-rich glycoprotein OS=Gallus gallus OX=9031 PE=2 SV=1	0	331.5	31	16	343	3	739	83.5	7.33	1070.56	0	1	3.56967e+07	4.34659e+07	3.95428e+07	3.6129e+07	3.37134e+07	7.76041e+07
A0A3Q3B2L3	Uncharacterized protein		Uncharacterized protein OS=Gallus gallus OX=9031 PE=4 SV=1	0	324.254	38	15	232	1	467	52	6.33	823.71	0	1	6.29536e+07	4.3609e+07	3.55479e+07	5.46476e+07	3.61475e+07	2.90199e+07
Q90933	Neuron-glia cell adhesion molecule (Ng-CAM)		Neuron-glia cell adhesion molecule (Ng-CAM) OS=Gallus gallus OX=9031 PE=2 SV=1	0	319.338	30	26	195	5	1280	138.3	5.87	626.47	29	1	4.35627e+08	4.07297e+08	3.86162e+08	3.24177e+08	3.46459e+08	2.85558e+08
E1C7C1	MACPF domain-containing protein	C8B	MACPF domain-containing protein OS=Gallus gallus OX=9031 GN=C8B PE=4 SV=2	0	315.914	48	23	198	23	584	65.3	7.97	565.24	0	1	4.65836e+08	5.33721e+08	5.65365e+08	5.24521e+08	5.41517e+08	4.92378e+08
A0A3Q2UBV6	Uncharacterized protein	POSTN	Uncharacterized protein OS=Gallus gallus OX=9031 GN=POSTN PE=4 SV=1	0	308.011	39	30	149	2	801	89.6	8.46	466.48	0	1	3.82363e+06	2.8564e+06	2.1733e+06	2.132e+06	2.61411e+06	3.37102e+06
A0A3Q2UC30	Uncharacterized protein	POSTN	Uncharacterized protein OS=Gallus gallus OX=9031 GN=POSTN PE=4 SV=1	0	307.588	39	30	149	1	828	92.7	8.18	466.77	41	1	3.63394e+08	3.07178e+08	2.62031e+08	2.037e+08	2.62573e+08	3.27395e+08
A0A3Q3ANZ2	Uncharacterized protein		Uncharacterized protein OS=Gallus gallus OX=9031 PE=4 SV=1	0	301.682	36	15	233	1	479	53.7	6.3	821.2	31	1	1.4153e+09	1.07905e+09	8.92575e+08	1.05889e+09	8.38133e+08	9.69142e+08
A0A3Q2U1B0	Uncharacterized protein	POSTN	Uncharacterized protein OS=Gallus gallus OX=9031 GN=POSTN PE=4 SV=1	0	299.851	38	29	144	1	841	94.1	8.07	455.21	2	1	1.26634e+07	1.06259e+07	8.96743e+06	8.45144e+06	9.88993e+06	1.5962e+07
F1NJU5	Complement C8 alpha chain	C8A	Complement C8 alpha chain OS=Gallus gallus OX=9031 GN=C8A PE=4 SV=2	0	298.704	45	20	167	20	603	67.7	6.52	508.15	0	1	4.70576e+08	5.25405e+08	5.45833e+08	5.31013e+08	5.04918e+08	4.28498e+08
E1C7T1	SERPIN domain-containing protein	SPIA1	SERPIN domain-containing protein OS=Gallus gallus OX=9031 GN=SPIA1 PE=3 SV=1	0	295.316	46	19	306	19	425	48.7	6.54	839.35	0	1	1.60258e+09	1.52377e+09	1.52306e+09	1.39712e+09	1.42211e+09	1.79229e+09
F1NDH2	Angiotensinogen	AGT	Angiotensinogen OS=Gallus gallus OX=9031 GN=AGT PE=3 SV=2	0	289.114	42	18	275	18	464	51.3	5.39	944.32	0	1	1.25929e+09	1.33636e+09	1.40763e+09	1.29293e+09	1.13255e+09	1.04838e+09
P10039	Tenascin	TNC	Tenascin OS=Gallus gallus OX=9031 GN=TNC PE=1 SV=2	0	287.261	27	36	105	4	1808	198.7	5.07	279.39	42	1	1.71759e+08	1.82593e+08	1.80651e+08	1.17994e+08	1.47847e+08	2.01807e+08
F1NF64	Uncharacterized protein	CFI	Uncharacterized protein OS=Gallus gallus OX=9031 GN=CFI PE=3 SV=3	0	285.609	36	19	178	19	596	67.2	6.87	590.34	0	1	4.37302e+08	4.23762e+08	4.31169e+08	3.43911e+08	4.14259e+08	4.25347e+08
Q4AEJ1	Complement regulatory soluble protein	CRES	Complement regulatory soluble protein OS=Gallus gallus OX=9031 GN=CRES PE=2 SV=1	0	285.485	40	25	284	3	713	79.4	6.47	799.85	0	1	1.01352e+08	1.2055e+08	1.42262e+08	1.14441e+08	1.08189e+08	9.13461e+07
A0A1D5PNU2	Uncharacterized protein	APOH	Uncharacterized protein OS=Gallus gallus OX=9031 GN=APOH PE=4 SV=1	0	284.243	48	16	259	16	374	41.1	8.22	841.59	0	1	2.42726e+09	2.14387e+09	1.96829e+09	2.03011e+09	1.94516e+09	2.3949e+09
F1P4N9	Uncharacterized protein	POSTN	Uncharacterized protein OS=Gallus gallus OX=9031 GN=POSTN PE=4 SV=2	0	282.183	36	26	131	1	809	90.6	8.37	418.13	0	1	6.11139e+06	6.27683e+06	6.224e+06	5.66883e+06	8.08876e+06	5.89621e+06
F1NAR5	Serpin family F member 2	SERPINF2	Serpin family F member 2 OS=Gallus gallus OX=9031 GN=SERPINF2 PE=3 SV=3	0	279.048	46	16	257	16	514	56.9	4.92	712.28	0	1	1.3973e+09	1.14878e+09	9.92077e+08	1.03096e+09	1.01116e+09	1.33001e+09
O12945	Vitronectin		Vitronectin OS=Gallus gallus OX=9031 PE=2 SV=1	0	270.672	44	16	497	16	453	51.6	5.35	1396.98	0	1	6.13886e+09	5.06008e+09	4.53015e+09	4.49646e+09	4.20444e+09	5.90038e+09
P53478	Actin, cytoplasmic type 5		Actin, cytoplasmic type 5 OS=Gallus gallus OX=9031 PE=3 SV=1	0	270.562	41	15	225	5	376	41.8	5.48	705.8	18	1	5.4534e+08	6.47121e+08	7.22895e+08	4.84244e+08	5.51671e+08	6.58691e+08
A0A3Q2U5M0	Tenascin	TNC	Tenascin OS=Gallus gallus OX=9031 GN=TNC PE=4 SV=1	0	268.979	30	34	102	1	1626	178.9	5.17	267.86	1	1	225993	459961	428948	243752	334263	791075
A0A3Q2TVA9	Complement factor D	CFD	Complement factor D OS=Gallus gallus OX=9031 GN=CFD PE=3 SV=1	0	262.842	34	13	167	13	458	49.5	7.87	632.23	0	1	5.0904e+08	5.11689e+08	5.48619e+08	4.02547e+08	4.53012e+08	4.93423e+08
F1NPN5	SERPIN domain-containing protein	SPIA3	SERPIN domain-containing protein OS=Gallus gallus OX=9031 GN=SPIA3 PE=3 SV=4	0	261.465	57	20	408	20	419	47.6	6.07	1272.01	0	1	7.20275e+08	1.54748e+09	2.14346e+09	3.15333e+09	1.39532e+09	9.6178e+08
A0A1D5NZY0	Tenascin	TNC	Tenascin OS=Gallus gallus OX=9031 GN=TNC PE=4 SV=1	0	255.102	29	32	98	1	1535	168.8	5.22	258.3	0	1	5.48702e+06	4.0457e+06	3.6886e+06	2.57264e+06	3.34272e+06	4.38342e+06
F1NHT5	Uncharacterized protein	FETUB	Uncharacterized protein OS=Gallus gallus OX=9031 GN=FETUB PE=4 SV=2	0	250.619	44	15	214	15	399	44.1	5.74	731.81	0	1	8.15011e+08	7.3242e+08	7.14089e+08	5.36258e+08	6.16567e+08	9.59448e+08
F1P2M6	Uncharacterized protein	LOC419851	Uncharacterized protein OS=Gallus gallus OX=9031 GN=LOC419851 PE=4 SV=1	0	249.439	38	25	286	3	713	79.4	6.65	779.49	35	1	1.31418e+09	1.85643e+09	2.35552e+09	1.77395e+09	1.45549e+09	1.33227e+09
Q03696	Neuronal-glial cell adhesion molecule		Neuronal-glial cell adhesion molecule OS=Gallus gallus OX=9031 PE=1 SV=2	0	244.641	25	22	165	1	1266	136.5	5.63	514.09	0	1	3.04755e+06	3.53017e+06	3.5758e+06	2.87302e+06	3.07127e+06	3.72498e+06
E1BS56	SERPIN domain-containing protein	SPIA4	SERPIN domain-containing protein OS=Gallus gallus OX=9031 GN=SPIA4 PE=3 SV=1	0	238.028	41	16	184	16	425	47.7	7.2	555.09	0	1	1.03206e+09	7.60719e+08	5.83616e+08	4.03569e+08	5.81418e+08	8.14927e+08
A0A3Q2TZA4	A2M_recep domain-containing protein		A2M_recep domain-containing protein OS=Gallus gallus OX=9031 PE=4 SV=1	0	233.952	50	12	361	4	307	33.8	6.02	1088.05	0	1	3.51106e+08	3.55423e+08	3.37086e+08	3.20136e+08	3.65681e+08	3.76651e+08
F1P2W2	Attractin	ATRN	Attractin OS=Gallus gallus OX=9031 GN=ATRN PE=4 SV=5	0	219.583	17	25	131	25	1502	166.2	7.44	350.35	0	1	3.46004e+08	3.35798e+08	3.2163e+08	2.4553e+08	3.22005e+08	2.98476e+08
E1C8N1	Uncharacterized protein	COMP	Uncharacterized protein OS=Gallus gallus OX=9031 GN=COMP PE=4 SV=2	0	219.543	39	20	91	20	777	85	4.54	270.06	0	1	9.73973e+07	9.19903e+07	8.45913e+07	6.87302e+07	8.30613e+07	8.98483e+07
R4GMH5	Plasminogen	LOC428593	Plasminogen OS=Gallus gallus OX=9031 GN=LOC428593 PE=3 SV=1	0	212.521	35	28	119	28	818	93.2	6.79	332.4	0	1	3.04882e+08	3.01197e+08	3.0514e+08	2.69713e+08	2.80153e+08	2.80008e+08
E1C7H6	SERPIN domain-containing protein	SERPINF1	SERPIN domain-containing protein OS=Gallus gallus OX=9031 GN=SERPINF1 PE=3 SV=2	0	208.123	48	18	114	18	416	46.5	8.84	356.13	0	1	4.1952e+08	3.51303e+08	3.04042e+08	2.69968e+08	3.33111e+08	3.89347e+08
P11682	Apolipoprotein B (Fragment)	APOB	Apolipoprotein B (Fragment) OS=Gallus gallus OX=9031 GN=APOB PE=2 SV=1	0	207.193	48	21	143	1	433	50.8	8.24	437.53	0	1	558407	729208	706979	559182	515577	619523
Q90WR3	Hemopexin (Fragment)		Hemopexin (Fragment) OS=Gallus gallus OX=9031 PE=2 SV=1	0	203.65	49	9	366	9	261	29.4	6.39	1188.9	0	1	2.18393e+09	3.77985e+09	4.74813e+09	4.48286e+09	3.02131e+09	3.02135e+09
P12003	Vinculin	VCL	Vinculin OS=Gallus gallus OX=9031 GN=VCL PE=1 SV=4	0	203.583	30	32	67	32	1135	124.5	5.58	183.27	0	1	1.07253e+08	1.25051e+08	1.31833e+08	1.00539e+08	1.15406e+08	1.30751e+08
A0A1D5PTR5	Talin-1	TLN1	Talin-1 OS=Gallus gallus OX=9031 GN=TLN1 PE=4 SV=1	0	198.454	20	41	66	41	2558	273.7	6.27	185.01	0	1	8.79364e+07	9.62255e+07	9.91575e+07	9.04151e+07	8.13395e+07	7.93304e+07
E1BZE1	Alpha 2-HS glycoprotein	AHSG	Alpha 2-HS glycoprotein OS=Gallus gallus OX=9031 GN=AHSG PE=4 SV=1	0	197.422	33	8	218	8	344	37.2	6.21	818.8	0	1	1.45451e+09	1.04878e+09	7.9457e+08	6.29727e+08	8.59205e+08	1.24377e+09
A0A1D5PLZ2	Serpin family D member 1	SERPIND1	Serpin family D member 1 OS=Gallus gallus OX=9031 GN=SERPIND1 PE=3 SV=1	0	189.847	41	17	179	17	488	55.8	6.42	524	0	1	1.07032e+09	8.72281e+08	7.6508e+08	7.53769e+08	8.45201e+08	1.19451e+09
A0A1D5PV66	NIDO domain-containing protein	LOC100857892	NIDO domain-containing protein OS=Gallus gallus OX=9031 GN=LOC100857892 PE=4 SV=1	0	185.682	48	9	128	9	271	29.9	5.41	434.92	0	1	5.64982e+08	5.47276e+08	5.43812e+08	3.37052e+08	5.66535e+08	5.30994e+08
P20763	Ig lambda chain C region		Ig lambda chain C region OS=Gallus gallus OX=9031 PE=4 SV=1	0	183.783	68	7	681	7	103	11.4	6.51	2260.58	0	1	3.49805e+10	3.08026e+10	2.68698e+10	5.12733e+10	4.04124e+10	3.31249e+10
F1NJ08	Vimentin	VIM	Vimentin OS=Gallus gallus OX=9031 GN=VIM PE=3 SV=1	0	181.799	43	22	105	20	460	53.2	5.21	317.61	2	1	8.68369e+07	2.25957e+08	2.93017e+08	9.15161e+07	9.17359e+07	1.21767e+08
F1NA58	Calponin-homology (CH) domain-containing protein		Calponin-homology (CH) domain-containing protein OS=Gallus gallus OX=9031 PE=3 SV=4	0	180.086	18	14	155	14	776	82.6	5.67	500.67	0	1	1.58128e+09	1.43473e+09	1.29688e+09	1.14434e+09	1.12536e+09	1.47654e+09
P14105	Myosin-9	MYH9	Myosin-9 OS=Gallus gallus OX=9031 GN=MYH9 PE=2 SV=1	0	179.332	15	28	58	23	1959	226.4	5.57	173.75	5	1	4.8373e+07	9.00599e+07	1.15898e+08	5.11326e+07	5.05224e+07	6.23509e+07
E1C8A1	Uncharacterized protein	MST1	Uncharacterized protein OS=Gallus gallus OX=9031 GN=MST1 PE=3 SV=4	0	178.814	41	24	73	1	704	79.3	7.94	194.98	29	1	1.20794e+08	1.13099e+08	1.15184e+08	1.04873e+08	1.2018e+08	1.07695e+08
E1BZN8	HGF activator	F12	HGF activator OS=Gallus gallus OX=9031 GN=F12 PE=3 SV=3	0	178.353	46	17	91	17	511	57.7	7.02	272.46	0	1	3.97611e+08	3.30025e+08	2.91172e+08	3.01641e+08	2.90224e+08	3.58159e+08
O57579	Aminopeptidase Ey	ANPEP	Aminopeptidase Ey OS=Gallus gallus OX=9031 GN=ANPEP PE=1 SV=2	0	177.936	25	21	83	2	972	109.1	5.11	253.86	25	1	2.23483e+08	2.01503e+08	1.86307e+08	1.70067e+08	1.89617e+08	2.33468e+08
Q90865	Hepatocyte growth factor-like/macrophage stimulating protein	HGF1	Hepatocyte growth factor-like/macrophage stimulating protein OS=Gallus gallus OX=9031 GN=HGF1 PE=2 SV=1	0	177.675	41	24	73	1	704	79.3	7.88	197.67	0	1	426493	502711	534935	379199	157832	512259
A0A1D5P9V0	Pyruvate kinase	PKLR	Pyruvate kinase OS=Gallus gallus OX=9031 GN=PKLR PE=3 SV=2	0	175.341	45	24	87	3	550	60.3	7.93	257.32	25	1	1.4235e+08	1.89206e+08	1.86775e+08	1.13301e+08	1.62025e+08	1.44517e+08
A0A1L1RWP3	Uncharacterized protein	DMBT1L	Uncharacterized protein OS=Gallus gallus OX=9031 GN=DMBT1L PE=4 SV=2	0	175.168	30	17	96	3	926	97.7	4.91	289.73	0	1	4.22358e+07	4.97341e+07	5.40716e+07	4.07837e+07	4.2379e+07	4.82819e+07
A0A1D5PYU2	Neural cell adhesion molecule 1	NCAM1	Neural cell adhesion molecule 1 OS=Gallus gallus OX=9031 GN=NCAM1 PE=4 SV=2	0	173.616	35	21	93	21	710	78.4	5.06	263.5	0	1	1.84961e+08	1.77264e+08	1.68754e+08	1.37232e+08	1.62077e+08	1.78618e+08
P02001	Hemoglobin subunit alpha-D	HBAD	Hemoglobin subunit alpha-D OS=Gallus gallus OX=9031 GN=HBAD PE=1 SV=1	0	173.414	84	13	178	12	141	15.7	7.59	564.08	2	1	2.09954e+09	1.80915e+09	1.62152e+09	1.27992e+09	2.10261e+09	1.53933e+09
A0A3Q2UJK8	Ig-like domain-containing protein		Ig-like domain-containing protein OS=Gallus gallus OX=9031 PE=4 SV=1	0	168.395	77	8	393	3	101	10.5	8.5	1342.25	2	1	8.08727e+08	9.0635e+08	9.57321e+08	1.8517e+09	1.19796e+09	1.2286e+09
A0A1D5PEU7	CN hydrolase domain-containing protein	VNN1	CN hydrolase domain-containing protein OS=Gallus gallus OX=9031 GN=VNN1 PE=4 SV=2	0	165.657	37	14	157	8	491	54.6	5.35	485.99	0	1	3.13424e+08	2.53558e+08	2.13288e+08	1.8624e+08	2.32937e+08	2.57961e+08
P02112	Hemoglobin subunit beta	HBB	Hemoglobin subunit beta OS=Gallus gallus OX=9031 GN=HBB PE=1 SV=2	0	162.615	76	11	187	7	147	16.5	8.63	618.59	7	1	2.41463e+09	2.05641e+09	1.89366e+09	1.57015e+09	2.63325e+09	1.77832e+09
A0A3Q2UEG8	A2M domain-containing protein		A2M domain-containing protein OS=Gallus gallus OX=9031 PE=4 SV=1	0	161.833	48	9	80	3	155	16.9	9.25	250.66	7	1	1.64983e+09	1.37588e+09	1.22984e+09	1.25174e+09	1.39148e+09	1.57997e+09
I6ZIP5	Aminopeptidase		Aminopeptidase OS=Gallus gallus OX=9031 PE=2 SV=1	0	161.43	22	20	81	1	967	108.5	5.14	243.7	0	1	1.45013e+06	1.72091e+06	1.57019e+06	1.21003e+06	1.41839e+06	2.05739e+06
F1NAB7	Complement C1r	C1R	Complement C1r OS=Gallus gallus OX=9031 GN=C1R PE=3 SV=2	0	161.049	31	20	86	20	712	80.5	6.57	257.84	0	1	2.48521e+08	2.25341e+08	2.15696e+08	2.02244e+08	2.38917e+08	2.63533e+08
A0A3Q3AZ85	TGc domain-containing protein	F13A1	TGc domain-containing protein OS=Gallus gallus OX=9031 GN=F13A1 PE=4 SV=1	0	158.122	28	20	82	20	736	83.7	6.65	249.03	0	1	1.82547e+08	1.79795e+08	1.81224e+08	1.44123e+08	2.02959e+08	1.83911e+08
Q90593	Endoplasmic reticulum chaperone BiP	HSPA5	Endoplasmic reticulum chaperone BiP OS=Gallus gallus OX=9031 GN=HSPA5 PE=1 SV=1	0	157.632	36	21	60	18	652	72	5.22	184.25	4	1	8.24218e+07	1.41747e+08	1.7868e+08	9.14385e+07	8.2667e+07	8.08885e+07
F1P476	Actin, aortic smooth muscle	ACTA2	Actin, aortic smooth muscle OS=Gallus gallus OX=9031 GN=ACTA2 PE=3 SV=2	0	156.224	35	13	176	3	377	42	5.39	503.43	0	1	4.05726e+07	4.58094e+07	5.04197e+07	4.01962e+07	4.40238e+07	5.60055e+07
A0A3Q2U474	Ig-like domain-containing protein		Ig-like domain-containing protein OS=Gallus gallus OX=9031 PE=4 SV=1	0	154.891	90	8	363	3	101	10.3	9.35	1272.33	1	1	9.21422e+08	8.94659e+08	8.77445e+08	2.82265e+09	1.18172e+09	1.03418e+09
A0A1D5PAQ0	Ig-like domain-containing protein		Ig-like domain-containing protein OS=Gallus gallus OX=9031 PE=4 SV=2	0	154.778	90	7	337	1	100	10.4	5.36	1160.21	0	1	6.39174e+06	7.97861e+06	8.67054e+06	5.72874e+06	7.13453e+06	6.14442e+06
A0A3Q2UGD4	Ig-like domain-containing protein		Ig-like domain-containing protein OS=Gallus gallus OX=9031 PE=4 SV=1	0	154.484	92	8	333	2	101	10.5	5.36	1154.64	5	1	8.03973e+07	6.61733e+07	5.0481e+07	5.40311e+07	8.69004e+07	6.73157e+07
U6C3W5	EW135		EW135 OS=Gallus gallus OX=9031 PE=2 SV=1	0	153.986	25	18	83	4	987	104.3	4.92	244.85	18	1	1.23015e+08	1.70063e+08	2.05366e+08	1.42155e+08	1.32737e+08	1.68987e+08
Q5ZHM4	CN hydrolase domain-containing protein	RCJMB04_35g11	CN hydrolase domain-containing protein OS=Gallus gallus OX=9031 GN=RCJMB04_35g11 PE=2 SV=1	0	152.298	38	15	172	9	496	55.4	6.79	545.3	10	1	8.03423e+08	8.4659e+08	8.95566e+08	8.08804e+08	7.53378e+08	6.6305e+08
A0A1D5PXP9	Uncharacterized protein	TGFBI	Uncharacterized protein OS=Gallus gallus OX=9031 GN=TGFBI PE=4 SV=2	0	151.439	34	20	77	20	680	74.4	7.44	241.42	0	1	1.57421e+08	1.37314e+08	1.3314e+08	9.36994e+07	1.18254e+08	1.27753e+08
F1NW43	Pyruvate kinase	PKLR	Pyruvate kinase OS=Gallus gallus OX=9031 GN=PKLR PE=3 SV=2	0	150.537	42	22	73	1	530	57.8	7.87	212.21	0	1	106916	122424	90825.8	88933.1	105319	230617
A0A3Q2U3V9	Uncharacterized protein	LOC100858647	Uncharacterized protein OS=Gallus gallus OX=9031 GN=LOC100858647 PE=4 SV=1	0	147.762	66	8	180	8	110	12.4	8	510.61	0	1	3.92186e+09	3.61199e+09	3.5115e+09	3.28942e+09	3.68639e+09	2.99066e+09
A0A1L1RQQ0	Alpha-enolase	ENO1	Alpha-enolase OS=Gallus gallus OX=9031 GN=ENO1 PE=3 SV=1	0	147.682	45	16	60	13	434	47.3	6.8	197.79	3	1	9.33825e+07	1.4243e+08	1.76084e+08	8.16032e+07	9.5235e+07	1.23926e+08
A0A3Q2U3X0	LRRCT domain-containing protein	LOC101750889	LRRCT domain-containing protein OS=Gallus gallus OX=9031 GN=LOC101750889 PE=4 SV=1	0	147.263	18	10	99	10	714	76.9	6.48	288.55	0	1	2.80788e+08	2.30783e+08	2.18227e+08	5.35914e+08	6.80365e+08	4.74916e+08
A0A1D5PFJ6	Heat shock cognate 71 kDa protein	HSPA8	Heat shock cognate 71 kDa protein OS=Gallus gallus OX=9031 GN=HSPA8 PE=3 SV=2	0	144.55	34	20	64	9	638	70.3	5.92	176.9	10	1	1.22822e+08	1.5395e+08	1.89033e+08	1.08123e+08	1.14984e+08	1.14099e+08
A0A3Q2U8K0	Uncharacterized protein		Uncharacterized protein OS=Gallus gallus OX=9031 PE=4 SV=1	0	144.111	34	10	158	9	288	33.1	5.16	481.48	0	1	7.54226e+08	5.40305e+08	3.95444e+08	6.01532e+08	4.20988e+08	4.8674e+08
A0A1D5PMA3	Uncharacterized protein	NELL2	Uncharacterized protein OS=Gallus gallus OX=9031 GN=NELL2 PE=4 SV=1	0	143.193	27	17	62	17	801	89.3	5.49	180.29	0	1	1.32135e+08	1.29792e+08	1.32697e+08	1.10513e+08	1.35172e+08	1.57635e+08
A0A3Q2UCU3	Ig-like domain-containing protein		Ig-like domain-containing protein OS=Gallus gallus OX=9031 PE=4 SV=1	0	141.98	75	6	377	1	101	10.5	7.84	1316.75	0	1	1.3269e+07	1.98862e+07	2.14832e+07	1.37972e+07	1.2985e+07	1.37763e+07
A0A3Q2U676	Uncharacterized protein	LCP1	Uncharacterized protein OS=Gallus gallus OX=9031 GN=LCP1 PE=4 SV=1	0	140.445	46	22	52	19	633	70.8	5.29	141.03	3	1	9.47278e+07	9.19232e+07	9.09688e+07	1.01173e+08	1.12748e+08	1.06943e+08
P08940	Myeloid protein 1	MIM1	Myeloid protein 1 OS=Gallus gallus OX=9031 GN=MIM1 PE=1 SV=2	0	139.368	54	13	88	13	326	35.6	8.37	274.27	0	1	1.39117e+08	1.60648e+08	2.05211e+08	2.34209e+08	1.20565e+08	1.10193e+08
A0A1D5PEY8	Complement C8 gamma chain	C8G	Complement C8 gamma chain OS=Gallus gallus OX=9031 GN=C8G PE=3 SV=2	0	139.068	45	9	82	9	201	22.3	7.02	250.63	0	1	1.44217e+08	1.75539e+08	1.89189e+08	1.96308e+08	1.90553e+08	1.92858e+08
F1NI07	Insulin like growth factor binding protein acid labile subunit		Insulin like growth factor binding protein acid labile subunit OS=Gallus gallus OX=9031 PE=4 SV=4	0	136.932	24	12	61	12	589	66.8	7.25	203.34	0	1	3.98701e+08	3.61203e+08	3.2989e+08	2.65852e+08	3.38104e+08	2.87801e+08
O73775	Fibulin-1	FBLN1	Fibulin-1 OS=Gallus gallus OX=9031 GN=FBLN1 PE=2 SV=2	0	135.417	28	16	67	3	704	78.1	5.08	202.79	0	1	1.88869e+07	1.95914e+07	1.81363e+07	1.21335e+07	1.59972e+07	1.74323e+07
A0A1D5PHH6	Glycosylphosphatidylinositol specific phospholipase D1	GPLD1	Glycosylphosphatidylinositol specific phospholipase D1 OS=Gallus gallus OX=9031 GN=GPLD1 PE=4 SV=2	0	134.633	19	15	59	15	835	92.7	6.18	194.5	0	1	2.2722e+08	1.96869e+08	1.88517e+08	1.50777e+08	2.19472e+08	1.99565e+08
A0A3Q3AIA0	Ig-like domain-containing protein		Ig-like domain-containing protein OS=Gallus gallus OX=9031 PE=4 SV=1	0	134.176	75	7	282	3	101	10.6	9.25	1038.11	3	1	9.7941e+08	9.6715e+08	9.12962e+08	1.64886e+09	1.03004e+09	1.00103e+09
P25155	Coagulation factor X	F10	Coagulation factor X OS=Gallus gallus OX=9031 GN=F10 PE=1 SV=1	0	133.751	29	13	63	13	475	53.1	5.48	200.27	0	1	8.57933e+07	7.73205e+07	7.09521e+07	6.23164e+07	5.78237e+07	7.52392e+07
A0A3Q3AN21	Ig-like domain-containing protein		Ig-like domain-containing protein OS=Gallus gallus OX=9031 PE=4 SV=1	0	133.492	68	6	352	1	101	10.6	6.54	1231.36	1	1	1.1194e+09	8.25085e+08	5.78655e+08	9.36176e+08	9.29801e+08	1.54279e+09
E1C206	SERPIN domain-containing protein	SPIA5	SERPIN domain-containing protein OS=Gallus gallus OX=9031 GN=SPIA5 PE=3 SV=4	0	132.967	29	14	95	14	423	48.1	8.82	277.93	0	1	3.91638e+08	2.8974e+08	2.29793e+08	1.95384e+08	2.41007e+08	3.91544e+08
A0A1L1RPE8	Glucose-6-phosphate isomerase	GPI	Glucose-6-phosphate isomerase OS=Gallus gallus OX=9031 GN=GPI PE=3 SV=2	0	132.089	33	17	69	17	511	57.4	8.32	225.75	0	1	1.67997e+08	1.66843e+08	1.6624e+08	1.20718e+08	1.86591e+08	1.3923e+08
F1NTM6	Transferrin receptor protein 1	TFRC	Transferrin receptor protein 1 OS=Gallus gallus OX=9031 GN=TFRC PE=4 SV=4	0	132.022	32	24	93	3	776	85.6	5.9	245.61	23	1	3.32884e+08	2.83935e+08	2.53824e+08	2.70678e+08	2.29995e+08	4.28836e+08
P00565	Creatine kinase M-type	CKM	Creatine kinase M-type OS=Gallus gallus OX=9031 GN=CKM PE=2 SV=1	0	131.621	38	13	75	12	381	43.3	6.99	243.45	1	1	1.1773e+08	1.0949e+08	1.10182e+08	8.51512e+07	2.1208e+08	9.91504e+07
A0A3Q2U504	Protein S	PROS1	Protein S OS=Gallus gallus OX=9031 GN=PROS1 PE=4 SV=1	0	130.925	25	16	71	16	665	74.1	5.57	225.7	0	1	1.76421e+08	1.76337e+08	1.844e+08	1.46907e+08	1.6123e+08	1.69968e+08
A0A3Q2UFG5	Ig-like domain-containing protein		Ig-like domain-containing protein OS=Gallus gallus OX=9031 PE=4 SV=1	0	130.641	90	7	313	3	100	10.4	8.91	1103.14	0	1	1.09675e+07	2.62126e+07	3.64973e+07	4.25499e+07	2.581e+07	2.94053e+07
A0A3Q2UFX5	Ig-like domain-containing protein		Ig-like domain-containing protein OS=Gallus gallus OX=9031 PE=4 SV=1	0	130.008	85	7	312	4	101	10.6	8.48	1160.19	0	1	4.89401e+07	4.15317e+07	3.37162e+07	3.7931e+07	5.00161e+07	5.0489e+07
A0A3Q2TX54	Ig-like domain-containing protein		Ig-like domain-containing protein OS=Gallus gallus OX=9031 PE=4 SV=1	0	129.446	76	7	297	3	100	10.4	8.94	883.17	2	1	1.06154e+09	7.92038e+08	5.71744e+08	1.19112e+09	1.21802e+09	8.79807e+08
A0A1I7Q422	Transthyretin	TTR	Transthyretin OS=Gallus gallus OX=9031 GN=TTR PE=3 SV=1	0	129.127	63	8	213	8	168	18.5	5.1	716.4	0	1	9.90992e+09	7.20013e+09	4.99582e+09	3.74675e+09	7.30699e+09	1.06784e+10
Q6KDZ1	Basement membrane-specific heparan sulfate proteoglycan core protein	HSPG	Basement membrane-specific heparan sulfate proteoglycan core protein OS=Gallus gallus OX=9031 GN=HSPG PE=2 SV=1	0	128.372	9	27	52	2	4071	432.6	6.25	126.48	27	1	6.32599e+07	5.65488e+07	5.31066e+07	4.72983e+07	6.05306e+07	6.59866e+07
A0A3Q2TYY3	Ig-like domain-containing protein		Ig-like domain-containing protein OS=Gallus gallus OX=9031 PE=4 SV=1	0	126.888	76	6	318	1	100	10.4	8.29	1111.11	1	1	7.97699e+07	9.24875e+07	9.23209e+07	1.13072e+08	8.86118e+07	2.02259e+08
A0A1L1RJ69	Heparan sulfate proteoglycan 2	HSPG2	Heparan sulfate proteoglycan 2 OS=Gallus gallus OX=9031 GN=HSPG2 PE=4 SV=2	0	126.474	10	26	50	1	3717	394.8	6.6	121.61	0	1	834400	674954	515456	540835	629898	223781
A0A1L1RU28	Fibulin-1	FBLN1	Fibulin-1 OS=Gallus gallus OX=9031 GN=FBLN1 PE=3 SV=1	0	123.932	27	16	61	3	684	75.6	5.11	183.85	16	1	1.1517e+08	1.09748e+08	1.08319e+08	8.79218e+07	1.04946e+08	1.13566e+08
Q90997	Transferrin receptor protein 1	TFRC	Transferrin receptor protein 1 OS=Gallus gallus OX=9031 GN=TFRC PE=2 SV=2	0	123.555	31	23	88	2	776	85.6	5.78	231.27	0	1	4.40447e+06	1.30663e+07	1.73475e+07	1.67479e+07	6.47799e+06	2.00937e+07
A0A3Q3AQZ8	Interleukin 1 receptor accessory protein	IL1RAP	Interleukin 1 receptor accessory protein OS=Gallus gallus OX=9031 GN=IL1RAP PE=4 SV=1	0	123.524	30	15	106	15	484	54	9.23	304.73	0	1	4.68517e+08	3.94508e+08	3.69817e+08	3.18113e+08	3.50323e+08	4.72868e+08
A0A3Q3ARD4	Ig-like domain-containing protein		Ig-like domain-containing protein OS=Gallus gallus OX=9031 PE=4 SV=1	0	121.789	69	6	314	1	100	10.3	7.96	958.88	0	1	2.59121e+06	2.77009e+06	2.9413e+06	3.60527e+06	3.27495e+06	3.00984e+06
A0A3Q2U9E1	Ig-like domain-containing protein		Ig-like domain-containing protein OS=Gallus gallus OX=9031 PE=4 SV=1	0	121.63	75	6	280	1	101	10.5	8.31	836.3	0	1	269964	401424	374458	341895	305139	395952
A0A3Q2UH03	Ig-like domain-containing protein		Ig-like domain-containing protein OS=Gallus gallus OX=9031 PE=4 SV=1	0	121.281	56	5	305	1	97	10.2	8.66	1085.73	0	1	3.62747e+07	2.67907e+07	1.59638e+07	1.97469e+07	2.6219e+07	3.96749e+07
F1NEB3	Uncharacterized protein	HABP2	Uncharacterized protein OS=Gallus gallus OX=9031 GN=HABP2 PE=3 SV=2	0	120.783	30	13	58	13	560	64	5.87	155.17	0	1	1.27904e+08	1.01916e+08	8.75331e+07	5.39416e+07	8.33414e+07	9.29399e+07
A0A3Q2TWQ7	VWFD domain-containing protein		VWFD domain-containing protein OS=Gallus gallus OX=9031 PE=4 SV=1	0	120.629	24	7	63	7	284	30	7.55	201.06	0	1	2.13649e+08	1.9576e+08	1.91138e+08	1.60563e+08	2.32821e+08	1.77771e+08
A0A1L1RQK6	Uncharacterized protein	LOC426820	Uncharacterized protein OS=Gallus gallus OX=9031 GN=LOC426820 PE=4 SV=2	0	120.166	25	20	52	20	1037	111.6	5.55	140.06	0	1	1.47627e+08	1.38024e+08	1.33443e+08	1.42112e+08	1.18577e+08	9.02957e+07
A0A3Q2U8F2	Ig-like domain-containing protein		Ig-like domain-containing protein OS=Gallus gallus OX=9031 PE=4 SV=1	0	119.547	85	7	282	3	100	10.2	8.97	848.13	0	1	9.25655e+07	9.54374e+07	9.80305e+07	7.9123e+07	1.08738e+08	8.12551e+07
P41263	Retinol-binding protein 4	RBP4	Retinol-binding protein 4 OS=Gallus gallus OX=9031 GN=RBP4 PE=1 SV=1	0	119.362	62	9	177	9	196	22.5	6.34	504.66	0	1	1.67394e+09	1.54613e+09	1.4788e+09	9.67901e+08	1.51278e+09	1.76204e+09
A0A1D5PU00	Uncharacterized protein	AMBP	Uncharacterized protein OS=Gallus gallus OX=9031 GN=AMBP PE=4 SV=1	0	118.971	40	12	119	12	345	38.4	5.67	302.98	0	1	5.69468e+08	4.84115e+08	4.50564e+08	4.97887e+08	5.72667e+08	6.79418e+08
Q8AYD0	Cadherin-5	CDH5	Cadherin-5 OS=Gallus gallus OX=9031 GN=CDH5 PE=1 SV=2	0	118.851	26	17	50	17	773	86.7	5.17	139.69	0	1	1.0282e+08	9.51279e+07	8.01082e+07	6.15926e+07	7.99395e+07	1.07216e+08
F1NX22	Collagen alpha-1(XII) chain	COL12A1	Collagen alpha-1(XII) chain OS=Gallus gallus OX=9031 GN=COL12A1 PE=4 SV=4	0	118.396	8	23	45	23	3065	333.3	5.44	134.32	0	1	5.46112e+07	5.59424e+07	5.83285e+07	4.24838e+07	5.6457e+07	5.80033e+07
A0A3Q2TYH6	Ig-like domain-containing protein		Ig-like domain-containing protein OS=Gallus gallus OX=9031 PE=4 SV=1	0	117.606	76	6	301	2	100	10.5	8.47	916.06	0	1	2.35467e+08	3.76684e+08	4.6684e+08	1.09491e+09	5.25717e+08	3.3786e+08
A0A1D5PMY8	Uncharacterized protein	IL6ST	Uncharacterized protein OS=Gallus gallus OX=9031 GN=IL6ST PE=4 SV=1	0	116.538	14	8	60	8	884	98.7	5.33	188.33	0	1	1.23671e+08	1.13725e+08	1.14007e+08	9.46579e+07	1.01539e+08	1.52745e+08
A0A3Q2TTN1	Ig-like domain-containing protein		Ig-like domain-containing protein OS=Gallus gallus OX=9031 PE=4 SV=1	0	116.411	75	6	273	1	101	10.4	8.51	823.38	1	1	1.12068e+07	1.12073e+07	1.14822e+07	1.53794e+07	1.41786e+07	1.56595e+07
A0A3Q3A2R2	Ig-like domain-containing protein		Ig-like domain-containing protein OS=Gallus gallus OX=9031 PE=4 SV=1	0	114.219	62	7	199	2	101	10.4	8.51	567.75	6	1	3.67746e+08	3.30923e+08	3.13626e+08	4.5863e+08	3.87003e+08	2.74561e+08
A0A1D5PYU1	Collagen alpha-1(I) chain	COL1A1	Collagen alpha-1(I) chain OS=Gallus gallus OX=9031 GN=COL1A1 PE=4 SV=2	0	114.183	15	18	50	1	1453	137.7	5.58	156.95	18	1	9.37413e+07	8.68856e+07	8.19503e+07	5.48971e+07	1.27091e+08	8.94594e+07
F1NEQ4	A2M_recep domain-containing protein		A2M_recep domain-containing protein OS=Gallus gallus OX=9031 PE=4 SV=5	0	114.062	29	7	97	7	262	29.3	5.99	278.77	0	1	4.8355e+08	3.37479e+08	2.41979e+08	3.73846e+08	2.54341e+08	3.0817e+08
A0A3Q2U7A2	Ig-like domain-containing protein		Ig-like domain-containing protein OS=Gallus gallus OX=9031 PE=4 SV=1	0	113.707	76	6	263	1	100	10.6	8.65	790.56	0	1	2.54914e+06	3.11021e+06	3.1121e+06	3.15828e+06	2.11394e+06	6.06921e+06
R4GM10	Fructose-bisphosphate aldolase	ALDOC	Fructose-bisphosphate aldolase OS=Gallus gallus OX=9031 GN=ALDOC PE=3 SV=1	0	113.007	41	14	48	14	364	39.3	6.64	140.91	0	1	1.11785e+08	1.09151e+08	1.12267e+08	9.35694e+07	1.12019e+08	1.05864e+08
A0A3Q2U3K4	Ig-like domain-containing protein		Ig-like domain-containing protein OS=Gallus gallus OX=9031 PE=4 SV=1	0	112.734	75	6	275	1	101	10.6	8.97	832.01	1	1	7.38361e+07	5.57989e+07	4.70746e+07	7.22971e+07	5.80378e+07	5.52092e+07
P02457	Collagen alpha-1(I) chain	COL1A1	Collagen alpha-1(I) chain OS=Gallus gallus OX=9031 GN=COL1A1 PE=1 SV=3	0	112.681	15	18	51	1	1453	137.7	5.62	158.15	0	1	2.50676e+06	2.06409e+06	1.8454e+06	3.47134e+06	2.94339e+07	3.50291e+06
A0A3Q2U540	Ig-like domain-containing protein		Ig-like domain-containing protein OS=Gallus gallus OX=9031 PE=4 SV=1	0	112.514	76	7	186	2	100	10.6	5.36	542.23	1	1	2.60239e+07	2.84384e+07	3.01249e+07	3.26734e+07	3.86344e+07	3.3653e+07
A0A3Q2U5M8	Ig-like domain-containing protein		Ig-like domain-containing protein OS=Gallus gallus OX=9031 PE=4 SV=1	0	112.386	77	9	382	5	101	10.3	9.29	1103.69	9	1	1.20744e+10	1.03268e+10	9.07396e+09	1.76422e+10	1.42487e+10	1.18786e+10
A0A3Q3AKX3	Ig-like domain-containing protein		Ig-like domain-containing protein OS=Gallus gallus OX=9031 PE=4 SV=1	0	111.67	76	6	274	1	100	10.5	5.06	819.02	0	1	4.29676e+06	5.87701e+06	6.43935e+06	4.73e+06	5.33695e+06	4.58983e+06
A0A3Q2UHW8	Ig-like domain-containing protein		Ig-like domain-containing protein OS=Gallus gallus OX=9031 PE=4 SV=1	0	111.545	75	6	244	1	101	10.5	8.51	755.03	0	1	2.98398e+06	2.37371e+06	2.65639e+06	4.72945e+06	4.02876e+06	2.44312e+06
Q9DDD4	Tetranectin	CLEC3B	Tetranectin OS=Gallus gallus OX=9031 GN=CLEC3B PE=2 SV=1	0	111.222	48	8	65	8	201	22.2	7.25	176.93	0	1	2.22775e+08	2.09881e+08	1.9593e+08	1.82198e+08	2.21439e+08	2.0812e+08
Q5ZL64	Uncharacterized protein	RCJMB04_7i4	Uncharacterized protein OS=Gallus gallus OX=9031 GN=RCJMB04_7i4 PE=2 SV=1	0	109.063	20	4	73	2	301	32.4	5.66	247	5	1	1.89767e+08	1.65654e+08	1.60985e+08	1.23877e+08	1.44537e+08	1.29694e+08
F1NZ84	Coagulation factor XIII B chain	F13B	Coagulation factor XIII B chain OS=Gallus gallus OX=9031 GN=F13B PE=4 SV=5	0	108.918	28	15	44	15	618	70.6	7.02	123.08	0	1	9.81297e+07	1.07527e+08	1.09026e+08	8.56331e+07	1.01207e+08	8.51894e+07
A0A3Q3AMX7	Ig-like domain-containing protein		Ig-like domain-containing protein OS=Gallus gallus OX=9031 PE=4 SV=1	0	108.2	49	4	268	2	100	10.3	8.29	990.32	0	1	3.45673e+07	4.12501e+07	4.8656e+07	4.56121e+07	3.85716e+07	4.99543e+07
A0A3Q2U0N4	Ig-like domain-containing protein		Ig-like domain-containing protein OS=Gallus gallus OX=9031 PE=4 SV=1	0	108.185	51	5	270	2	101	10.5	8.91	871.34	0	1	2.9796e+08	2.81013e+08	2.43892e+08	4.34883e+08	2.75235e+08	2.73323e+08
Q9YGP0	Clusterin		Clusterin OS=Gallus gallus OX=9031 PE=2 SV=1	0	107.878	24	12	75	12	448	51.3	5.67	215.62	0	1	1.10045e+08	1.01059e+08	9.79052e+07	7.82574e+07	8.0997e+07	1.16312e+08
A0A3Q2UAA5	Ig-like domain-containing protein	LOC107051274	Ig-like domain-containing protein OS=Gallus gallus OX=9031 GN=LOC107051274 PE=4 SV=1	0	107.554	78	6	618	6	116	12.9	8.03	2051.58	0	1	3.83923e+10	3.12957e+10	2.67402e+10	5.50854e+10	4.11956e+10	2.83611e+10
P79795	Neuropilin-1	NRP1	Neuropilin-1 OS=Gallus gallus OX=9031 GN=NRP1 PE=2 SV=1	0	104.306	21	16	49	16	914	102.4	5.45	127.86	0	1	1.01303e+08	1.02814e+08	1.03668e+08	8.84696e+07	1.05266e+08	9.44243e+07
F1NPJ8	Uncharacterized protein	GPX3	Uncharacterized protein OS=Gallus gallus OX=9031 GN=GPX3 PE=4 SV=3	0	103.888	42	8	133	8	208	23.3	9.1	401.18	0	1	1.56661e+09	1.41445e+09	1.36788e+09	1.23271e+09	1.38609e+09	1.27048e+09
Q90W37	Alpha 1 type IIA collagen	COL2A1	Alpha 1 type IIA collagen OS=Gallus gallus OX=9031 GN=COL2A1 PE=2 SV=1	0	103.702	9	11	34	8	1420	134.9	8.29	86.34	1	1	7.75658e+07	6.78102e+07	6.24462e+07	5.79656e+07	6.52695e+07	8.42714e+07
P01994	Hemoglobin subunit alpha-A	HBAA	Hemoglobin subunit alpha-A OS=Gallus gallus OX=9031 GN=HBAA PE=1 SV=2	0	102.137	63	8	200	7	142	15.4	8.44	635.27	0	1	7.9646e+08	6.98328e+08	6.7798e+08	6.11264e+08	8.2139e+08	8.35367e+08
Q5F3N3	Uncharacterized protein	RCJMB04_11h6	Uncharacterized protein OS=Gallus gallus OX=9031 GN=RCJMB04_11h6 PE=2 SV=1	0	101.861	27	18	79	18	690	77.3	5.47	233.92	0	1	2.31478e+08	1.99841e+08	1.85056e+08	1.84957e+08	2.07187e+08	2.34325e+08
F1NXB6	Carboxypeptidase B2	CPB2	Carboxypeptidase B2 OS=Gallus gallus OX=9031 GN=CPB2 PE=4 SV=3	0	100.931	31	13	60	13	421	48.9	7.59	180.3	0	1	1.85754e+08	1.80204e+08	1.85782e+08	1.41667e+08	1.60467e+08	1.63921e+08
A0A3Q2U4V6	Ig-like domain-containing protein		Ig-like domain-containing protein OS=Gallus gallus OX=9031 PE=4 SV=1	0	100.923	63	5	210	2	101	10.7	7.97	655.55	0	1	1.26618e+07	8.55976e+06	5.29907e+06	1.45325e+07	7.64236e+06	8.91595e+06
A0A1D5PAE8	Leukotriene A(4) hydrolase	LTA4H	Leukotriene A(4) hydrolase OS=Gallus gallus OX=9031 GN=LTA4H PE=3 SV=1	0	95.944	23	15	37	15	680	76.6	7.91	106.96	0	1	6.96808e+07	6.71922e+07	6.54375e+07	6.4396e+07	7.97946e+07	9.24968e+07
P20785	Collagen alpha-1(VI) chain	COL6A1	Collagen alpha-1(VI) chain OS=Gallus gallus OX=9031 GN=COL6A1 PE=2 SV=1	0	95.329	17	15	37	15	1019	107.9	5.9	95.13	0	1	6.8328e+07	6.20745e+07	6.34552e+07	5.79675e+07	7.12977e+07	7.87293e+07
A0A1D5PHC5	Heat shock cognate protein HSP 90-beta	HSP90AB1	Heat shock cognate protein HSP 90-beta OS=Gallus gallus OX=9031 GN=HSP90AB1 PE=3 SV=1	0	94.852	18	14	50	7	694	80	5.34	159.39	8	1	4.41226e+07	1.64626e+08	2.4155e+08	5.77848e+07	4.30091e+07	6.2355e+07
A0A5H1ZRJ7	Collagen alpha-2(I) chain	COL1A2	Collagen alpha-2(I) chain OS=Gallus gallus OX=9031 GN=COL1A2 PE=4 SV=1	0	94.276	10	12	31	10	1363	128.8	9.16	85.88	6	1	3.73207e+07	3.54701e+07	3.35315e+07	2.28723e+07	2.95687e+07	3.93463e+07
A0A3Q2UFU8	Ig-like domain-containing protein		Ig-like domain-containing protein OS=Gallus gallus OX=9031 PE=4 SV=1	0	94.226	41	2	137	2	94	9.6	6.44	447.84	0	1	2.59712e+08	2.53829e+08	2.61288e+08	3.3466e+08	2.23458e+08	3.09042e+08
A0A3Q2UFX8	Ig-like domain-containing protein		Ig-like domain-containing protein OS=Gallus gallus OX=9031 PE=4 SV=1	0	93.957	74	6	138	2	100	10.5	8.97	457.29	0	1	4.82085e+08	3.52076e+08	2.56525e+08	4.07138e+08	4.29799e+08	2.71351e+08
A0A1D5NVS2	Uncharacterized protein	CDH17	Uncharacterized protein OS=Gallus gallus OX=9031 GN=CDH17 PE=4 SV=1	0	93.425	19	13	31	13	835	93.1	4.94	102.04	0	1	3.68793e+07	4.3068e+07	4.6736e+07	3.77296e+07	3.84938e+07	8.29539e+07
P81475	Complement factor B-like protease (Fragment)		Complement factor B-like protease (Fragment) OS=Gallus gallus OX=9031 PE=1 SV=1	0	92.901	32	5	36	5	250	27	6.84	103.58	0	1	9.37705e+07	9.20745e+07	8.61299e+07	8.28287e+07	8.66988e+07	1.20139e+08
F1NWP1	Coagulation factor IX	F9	Coagulation factor IX OS=Gallus gallus OX=9031 GN=F9 PE=3 SV=1	0	92.762	23	10	66	10	471	51.8	6	191.95	0	1	2.75563e+08	2.31287e+08	1.99614e+08	2.73818e+08	2.31631e+08	2.01053e+08
P07630	Carbonic anhydrase 2	CA2	Carbonic anhydrase 2 OS=Gallus gallus OX=9031 GN=CA2 PE=2 SV=3	0	92.617	47	9	34	9	260	29	7.05	102.23	0	1	1.01654e+08	9.83877e+07	1.04147e+08	8.98231e+07	1.15404e+08	8.39996e+07
Q90611	72 kDa type IV collagenase	MMP2	72 kDa type IV collagenase OS=Gallus gallus OX=9031 GN=MMP2 PE=1 SV=1	0	92.343	23	12	35	12	663	74.9	5.49	96.91	0	1	4.5931e+07	4.01905e+07	3.42169e+07	2.58745e+07	3.10691e+07	4.13706e+07
A0A3Q3AR07	Collagen alpha-3(VI) chain	COL6A3	Collagen alpha-3(VI) chain OS=Gallus gallus OX=9031 GN=COL6A3 PE=4 SV=1	0	92.166	6	17	31	17	3215	348.2	6.62	90.52	0	1	4.29599e+07	4.42237e+07	4.22042e+07	2.71738e+07	2.94898e+07	4.27458e+07
A0A3Q2U0E4	Ig-like domain-containing protein		Ig-like domain-containing protein OS=Gallus gallus OX=9031 PE=4 SV=1	0	91.89	42	3	224	1	101	11	7.88	1063.39	0	1	2.02327e+08	2.19432e+08	2.10785e+08	1.97196e+08	3.31202e+08	2.71605e+08
A0A1L1RND0	Heat shock protein HSP 90-alpha	HSP90AA1	Heat shock protein HSP 90-alpha OS=Gallus gallus OX=9031 GN=HSP90AA1 PE=3 SV=2	0	91.342	17	13	49	7	771	89.3	5.58	143.98	0	1	3.54116e+07	9.75503e+07	1.21638e+08	4.30027e+07	3.69504e+07	5.1806e+07
A0A3Q2UDA5	Ig-like domain-containing protein		Ig-like domain-containing protein OS=Gallus gallus OX=9031 PE=4 SV=1	0	91.295	90	9	256	5	101	10.5	8.66	683.74	0	1	1.95324e+08	1.669e+08	1.59539e+08	5.08121e+08	1.31738e+08	1.75088e+08
A0A1D5NW27	Tubulin alpha chain	TUBA1A	Tubulin alpha chain OS=Gallus gallus OX=9031 GN=TUBA1A PE=3 SV=1	0	90.751	33	11	31	11	451	50.1	5.06	105.87	0	1	3.97291e+07	8.07871e+07	1.09785e+08	4.9307e+07	4.34077e+07	3.91974e+07
F1P201	Uncharacterized protein	VCAM1	Uncharacterized protein OS=Gallus gallus OX=9031 GN=VCAM1 PE=4 SV=2	0	90.092	23	15	53	15	541	59.9	6.68	148.71	0	1	2.67498e+08	2.23144e+08	2.01993e+08	1.69044e+08	1.94587e+08	2.12418e+08
F1N869	Uncharacterized protein	CSF1R	Uncharacterized protein OS=Gallus gallus OX=9031 GN=CSF1R PE=3 SV=2	0	88.996	14	10	29	10	967	107.7	5.47	97.79	0	1	5.87222e+07	5.90254e+07	6.10078e+07	5.25219e+07	5.66884e+07	6.73519e+07
Q5ZLN1	Phosphoglycerate mutase 1	PGAM1	Phosphoglycerate mutase 1 OS=Gallus gallus OX=9031 GN=PGAM1 PE=1 SV=3	0	88.798	49	9	29	9	254	28.9	7.49	83.08	0	1	4.41e+07	4.31174e+07	4.58961e+07	3.44735e+07	5.60916e+07	4.04564e+07
F1NSM8	Osteopontin	SPP1	Osteopontin OS=Gallus gallus OX=9031 GN=SPP1 PE=4 SV=1	0	88.111	33	8	32	8	264	29.1	4.69	98.77	0	1	5.59459e+07	5.04139e+07	4.38825e+07	4.28102e+07	3.92974e+07	7.02332e+07
Q7SX63	Heat shock protein 70	HSP70	Heat shock protein 70 OS=Gallus gallus OX=9031 GN=HSP70 PE=3 SV=1	0	87.837	22	13	46	2	634	69.9	5.86	117.3	0	1	1.45679e+06	1.68802e+06	1.6695e+06	1.36067e+06	1.48686e+06	2.01058e+06
A2N882	VH1 protein (Fragment)	VH1	VH1 protein (Fragment) OS=Gallus gallus OX=9031 GN=VH1 PE=2 SV=1	0	87.238	63	7	249	2	120	12.3	8.97	670.88	0	1	1.40279e+07	1.63201e+07	1.3511e+07	1.05532e+07	1.0632e+07	1.50177e+07
A0A3Q2U5V5	Ig-like domain-containing protein		Ig-like domain-containing protein OS=Gallus gallus OX=9031 PE=4 SV=1	0	86.211	44	4	135	3	94	10	5.24	446.68	0	1	3.06817e+08	2.65886e+08	2.61776e+08	3.03154e+08	2.85882e+08	2.82456e+08
A0A1D5PF62	Uncharacterized protein	OVSTL	Uncharacterized protein OS=Gallus gallus OX=9031 GN=OVSTL PE=4 SV=1	0	85.207	14	19	35	19	1505	170.7	6.3	87.59	0	1	6.00827e+07	6.32695e+07	6.32845e+07	5.06857e+07	6.70617e+07	6.10296e+07
A0A3Q2UDC8	Ig-like domain-containing protein		Ig-like domain-containing protein OS=Gallus gallus OX=9031 PE=4 SV=1	0	85.201	41	3	135	3	94	9.8	5.19	418.13	0	1	1.09175e+09	1.09617e+09	1.08555e+09	1.81043e+09	1.5787e+09	8.91394e+08
Q8JIG5	Alpha-1-acid glycoprotein	ogchi	Alpha-1-acid glycoprotein OS=Gallus gallus OX=9031 GN=ogchi PE=2 SV=1	0	84.608	34	6	214	6	203	22.3	5.25	609.28	0	1	1.74063e+09	3.24421e+09	4.25589e+09	4.37028e+09	2.29742e+09	2.1092e+09
A0A3Q2UDB6	Ig-like domain-containing protein		Ig-like domain-containing protein OS=Gallus gallus OX=9031 PE=4 SV=1	0	84.034	31	2	135	1	100	10.6	5.34	669.2	0	1	4.75476e+06	2.67562e+06	1.44107e+06	1.09462e+07	1.16941e+07	7.12077e+06
A0A3Q2U2H4	Uncharacterized protein		Uncharacterized protein OS=Gallus gallus OX=9031 PE=4 SV=1	0	83.296	40	6	35	1	131	14.6	7.18	116.5	0	1	1.24049e+06	2.09741e+06	2.08457e+06	1.80123e+06	1.69201e+06	2.70078e+06
A0A173G7C7	Mannose-binding lectin	MBL	Mannose-binding lectin OS=Gallus gallus OX=9031 GN=MBL PE=2 SV=1	0	82.88	33	8	72	0	254	27.3	6.13	212.09	11	1	2.62928e+08	3.68741e+08	4.20446e+08	2.66108e+08	1.97603e+08	2.10323e+08
A0A3Q2TY60	Ig-like domain-containing protein		Ig-like domain-containing protein OS=Gallus gallus OX=9031 PE=4 SV=1	0	82.381	31	2	134	1	100	10.6	5.96	665.85	0	1	3.81596e+07	3.3521e+07	3.17727e+07	6.50091e+07	3.64483e+07	1.84325e+07
A0A173G7D1	Mannose-binding lectin	MBL	Mannose-binding lectin OS=Gallus gallus OX=9031 GN=MBL PE=2 SV=1	0	82.369	33	8	65	1	254	27.4	6.13	195.76	0	1	1.37146e+07	3.45278e+07	4.70699e+07	4.23341e+07	1.18454e+07	3.53935e+07
A0A1D5P380	EGF containing fibulin extracellular matrix protein 1	EFEMP1	EGF containing fibulin extracellular matrix protein 1 OS=Gallus gallus OX=9031 GN=EFEMP1 PE=4 SV=2	0	82.111	31	13	34	13	451	50.6	5.07	87.03	0	1	5.33363e+07	6.26437e+07	5.45366e+07	4.5824e+07	5.06447e+07	5.92469e+07
A0A3Q2UFX3	IGv domain-containing protein		IGv domain-containing protein OS=Gallus gallus OX=9031 PE=4 SV=1	0	82.108	24	1	100	1	94	10.1	4.26	324.56	0	1	1.09858e+08	2.95553e+08	3.9615e+08	6.84165e+08	3.95312e+08	4.3118e+08
A0A1D5PUR6	Uncharacterized protein	MYH1A	Uncharacterized protein OS=Gallus gallus OX=9031 GN=MYH1A PE=3 SV=1	0	82.04	8	15	28	2	1939	222.8	5.82	90.06	14	1	6.40296e+07	4.45442e+07	2.85034e+07	1.96717e+07	2.82569e+07	3.77877e+07
A0A1D5PEA7	Uncharacterized protein	GIF	Uncharacterized protein OS=Gallus gallus OX=9031 GN=GIF PE=4 SV=3	0	81.803	22	4	43	2	301	32.3	5.64	120.3	0	1	1.05544e+07	1.65468e+07	2.0504e+07	1.11781e+07	1.19165e+07	2.74599e+07
R4GM71	Phosphatidylcholine-sterol acyltransferase	LCAT	Phosphatidylcholine-sterol acyltransferase OS=Gallus gallus OX=9031 GN=LCAT PE=4 SV=3	0	81.244	16	8	51	8	594	66.4	7.99	171.31	0	1	1.03915e+08	9.4355e+07	8.26021e+07	6.68812e+07	9.0352e+07	1.07416e+08
R4GIZ2	LamGL domain-containing protein	PTX3	LamGL domain-containing protein OS=Gallus gallus OX=9031 GN=PTX3 PE=4 SV=2	0	81.027	27	10	18	10	433	47.3	4.86	67.22	0	1	2.55882e+07	2.58254e+07	2.71256e+07	1.81825e+07	2.88042e+07	2.63888e+07
P13538	Myosin heavy chain, skeletal muscle, adult		Myosin heavy chain, skeletal muscle, adult OS=Gallus gallus OX=9031 PE=1 SV=4	0	80.17	8	14	27	1	1939	223	5.82	87.92	0	1	2.07554e+06	839031	517632	549848	609465	1.4828e+06
A0A3Q3AGK3	Ig-like domain-containing protein		Ig-like domain-containing protein OS=Gallus gallus OX=9031 PE=4 SV=1	0	79.337	64	3	83	3	99	10.3	4.73	290.86	0	1	1.90445e+08	1.70659e+08	1.64334e+08	2.26815e+08	1.72354e+08	2.53013e+08
A0A1D5PW77	Ig-like domain-containing protein	LOC776376	Ig-like domain-containing protein OS=Gallus gallus OX=9031 GN=LOC776376 PE=4 SV=1	0	79.142	33	9	64	9	310	35	6.79	167.97	0	1	6.81465e+08	4.4371e+08	2.52875e+08	3.3154e+08	3.63298e+08	3.86549e+08
A2N883	VH1 protein (Fragment)	VH1	VH1 protein (Fragment) OS=Gallus gallus OX=9031 GN=VH1 PE=2 SV=1	0	79.103	50	7	280	1	120	12.4	9.25	771.47	1	1	3.66765e+08	3.30829e+08	3.10404e+08	9.37404e+07	3.20742e+08	5.83101e+07
A0A3Q2TX27	Ig-like domain-containing protein		Ig-like domain-containing protein OS=Gallus gallus OX=9031 PE=4 SV=1	0	78.88	49	4	207	1	101	10.6	4.84	521.28	0	1	2.03533e+07	3.34469e+07	3.80733e+07	3.08502e+07	2.43716e+07	4.10741e+07
Q90ZK8	Carboxylic ester hydrolase	BCHE	Carboxylic ester hydrolase OS=Gallus gallus OX=9031 GN=BCHE PE=2 SV=1	0	78.786	24	11	24	11	603	68.4	7.42	78.3	0	1	4.31795e+07	4.71359e+07	4.47061e+07	3.24309e+07	4.21219e+07	5.09501e+07
F1NJM9	Myocilin	MYOC	Myocilin OS=Gallus gallus OX=9031 GN=MYOC PE=4 SV=5	0	78.266	33	15	39	15	467	51	7.25	102.83	0	1	8.656e+07	8.85033e+07	9.04064e+07	6.12668e+07	7.91999e+07	1.10754e+08
A0A3Q2UF48	Peptidase S1 domain-containing protein		Peptidase S1 domain-containing protein OS=Gallus gallus OX=9031 PE=4 SV=1	0	77.292	29	7	154	7	181	20.4	6.76	491.69	0	1	1.24324e+09	1.05474e+09	9.3109e+08	9.32993e+08	9.69331e+08	1.44825e+09
P51890	Lumican	LUM	Lumican OS=Gallus gallus OX=9031 GN=LUM PE=1 SV=1	0	76.197	23	8	82	8	343	38.6	6.52	236.19	0	1	7.12961e+08	6.08998e+08	5.55816e+08	3.91689e+08	4.4881e+08	4.75616e+08
V9LU50	Carboxylic ester hydrolase (Fragment)		Carboxylic ester hydrolase (Fragment) OS=Gallus gallus OX=9031 PE=2 SV=1	0	74.754	23	13	37	2	549	61.2	5.48	114.28	12	1	7.39102e+07	5.70955e+07	4.49709e+07	5.68373e+07	5.6535e+07	7.30143e+07
Q5ZL72	60 kDa heat shock protein, mitochondrial	HSPD1	60 kDa heat shock protein, mitochondrial OS=Gallus gallus OX=9031 GN=HSPD1 PE=1 SV=1	0	74.547	21	10	19	10	573	60.9	5.87	63.24	0	1	2.17908e+07	4.96618e+07	7.1187e+07	2.88163e+07	1.98718e+07	2.23849e+07
F1P0T1	Cholesteryl ester transfer protein	CETP	Cholesteryl ester transfer protein OS=Gallus gallus OX=9031 GN=CETP PE=3 SV=1	0	74.397	24	10	25	10	505	56.6	5.36	79.3	0	1	6.44844e+07	6.09979e+07	6.01089e+07	5.79912e+07	6.20672e+07	4.23648e+07
A0A3Q2U9M3	Ig-like domain-containing protein		Ig-like domain-containing protein OS=Gallus gallus OX=9031 PE=4 SV=1	0	73.624	41	3	99	2	94	9.7	7.96	317.83	0	1	3.89864e+08	3.39351e+08	2.9472e+08	4.33792e+08	4.3458e+08	3.41087e+08
Q90864	Beta-H globin	HBE1	Beta-H globin OS=Gallus gallus OX=9031 GN=HBE1 PE=3 SV=1	0	72.865	50	7	97	2	147	16.4	9.11	277.68	1	1	3.04305e+07	3.53271e+07	4.4432e+07	2.92778e+07	4.97243e+07	5.34054e+07
F1NQF6	Alpha-mannosidase	MAN2B2	Alpha-mannosidase OS=Gallus gallus OX=9031 GN=MAN2B2 PE=3 SV=3	0	72.463	15	14	24	14	1046	118.6	8.35	76.24	0	1	3.41361e+07	3.35221e+07	3.26874e+07	2.39277e+07	2.74991e+07	3.37895e+07
O42401	Matrilin-3	MATN3	Matrilin-3 OS=Gallus gallus OX=9031 GN=MATN3 PE=2 SV=1	0	72.159	30	12	44	12	452	49.6	5.67	98.75	0	1	5.60771e+07	5.25112e+07	5.08401e+07	4.01612e+07	6.05865e+07	6.55786e+07
A0A1D5PK48	Uncharacterized protein	APOC3	Uncharacterized protein OS=Gallus gallus OX=9031 GN=APOC3 PE=4 SV=1	0	71.458	55	7	49	7	93	10.3	8.69	160.73	0	1	2.05604e+08	2.01126e+08	2.03033e+08	9.52894e+07	1.2166e+08	1.74822e+08
R4GLT1	Cystatin domain-containing protein	CST3	Cystatin domain-containing protein OS=Gallus gallus OX=9031 GN=CST3 PE=3 SV=3	0	71.033	25	4	43	4	209	22.4	7.47	134.69	0	1	7.00956e+07	6.71821e+07	6.65185e+07	4.68986e+07	5.24599e+07	7.40775e+07
A0A3Q2UCM5	Ig-like domain-containing protein		Ig-like domain-containing protein OS=Gallus gallus OX=9031 PE=4 SV=1	0	70.711	53	5	128	1	101	10.5	5.97	367.55	1	1	1.79793e+07	2.26813e+07	2.53159e+07	3.03473e+07	2.47998e+07	2.29454e+07
A0A3Q3AV59	Ig-like domain-containing protein		Ig-like domain-containing protein OS=Gallus gallus OX=9031 PE=4 SV=1	0	70.601	49	4	227	1	100	10.3	7.97	608.15	0	1	2.03791e+07	1.96799e+07	1.76303e+07	4.36335e+07	2.61808e+07	1.88123e+07
F1N9E1	Uncharacterized protein	MASP1	Uncharacterized protein OS=Gallus gallus OX=9031 GN=MASP1 PE=3 SV=4	0	69.733	17	11	28	1	779	87.6	5.68	76.84	12	1	3.89828e+07	4.02115e+07	4.10505e+07	3.20828e+07	3.86119e+07	4.84595e+07
F1NHI4	Superoxide dismutase 3	SOD3	Superoxide dismutase 3 OS=Gallus gallus OX=9031 GN=SOD3 PE=4 SV=4	0	68.52	17	5	43	5	307	34.1	9.48	113.85	0	1	1.30401e+08	1.66278e+08	1.89163e+08	1.03947e+08	1.26336e+08	1.92294e+08
A0A140T8F5	Ig-like domain-containing protein	PIGR	Ig-like domain-containing protein OS=Gallus gallus OX=9031 GN=PIGR PE=4 SV=1	0	68.134	22	13	37	13	648	70.5	5.19	114.42	0	1	5.94829e+07	6.87503e+07	7.34957e+07	5.70266e+07	7.81211e+07	8.84842e+07
E1BSP0	Complement C1q A chain	C1QA	Complement C1q A chain OS=Gallus gallus OX=9031 GN=C1QA PE=4 SV=2	0	68.101	16	3	21	3	243	25.5	7.8	56.89	0	1	5.28545e+07	5.14742e+07	4.99403e+07	5.25643e+07	4.97105e+07	4.83165e+07
Q6Q1Q8	Mannan-binding lectin associated serine protease 3		Mannan-binding lectin associated serine protease 3 OS=Gallus gallus OX=9031 PE=2 SV=1	0	67.607	18	11	28	1	730	82.4	5.16	75.34	0	1	1.56901e+06	1.80255e+06	1.84488e+06	1.30617e+06	1.50017e+06	1.94761e+06
A0A3Q2UPH3	Ig-like domain-containing protein		Ig-like domain-containing protein OS=Gallus gallus OX=9031 PE=4 SV=1	0	67.22	53	5	238	1	101	10.4	7.12	647.96	0	1	1.19331e+07	1.11642e+07	8.53216e+06	6.29105e+06	7.49796e+06	6.48502e+06
A0A3Q3APB3	Uncharacterized protein	LOC101748084	Uncharacterized protein OS=Gallus gallus OX=9031 GN=LOC101748084 PE=4 SV=1	0	66.851	43	9	47	9	219	23.9	5.07	130.03	0	1	1.20994e+08	1.07938e+08	1.07287e+08	1.77268e+08	1.15253e+08	1.10922e+08
P13648	Lamin-A	LMNA	Lamin-A OS=Gallus gallus OX=9031 GN=LMNA PE=2 SV=1	0	66.832	15	9	21	8	657	73.1	6.95	55.37	1	1	1.60574e+07	3.54539e+07	4.74153e+07	1.64132e+07	1.77325e+07	1.86873e+07
A0A1D5P5X4	Hephaestin	HEPH	Hephaestin OS=Gallus gallus OX=9031 GN=HEPH PE=3 SV=1	0	66.734	13	13	23	13	1167	131.5	6.09	66.35	0	1	2.87829e+07	2.81907e+07	2.76596e+07	2.69094e+07	2.65066e+07	5.45275e+07
F1NW23	Clathrin heavy chain	CLTC	Clathrin heavy chain OS=Gallus gallus OX=9031 GN=CLTC PE=3 SV=2	0	66.139	5	7	18	7	1675	191.5	5.74	51.39	0	1	1.15675e+07	1.8553e+07	2.38746e+07	1.32382e+07	1.35522e+07	1.57414e+07
P00356	Glyceraldehyde-3-phosphate dehydrogenase	GAPDH	Glyceraldehyde-3-phosphate dehydrogenase OS=Gallus gallus OX=9031 GN=GAPDH PE=2 SV=3	0	66.131	46	12	42	12	333	35.7	8.54	108.05	0	1	7.85677e+07	1.24411e+08	1.53833e+08	7.426e+07	7.27427e+07	7.62078e+07
Q5ZKC9	14-3-3 protein zeta	YWHAZ	14-3-3 protein zeta OS=Gallus gallus OX=9031 GN=YWHAZ PE=2 SV=1	0	66.036	49	10	22	7	245	27.8	4.79	69.17	3	1	3.06294e+07	5.19331e+07	6.70187e+07	3.98585e+07	3.39775e+07	4.27998e+07
A0A1D5NX08	Carboxylic ester hydrolase	CES1L2	Carboxylic ester hydrolase OS=Gallus gallus OX=9031 GN=CES1L2 PE=3 SV=2	0	65.306	17	10	32	1	557	61.9	5.6	98.27	0	1	2.47648e+06	3.2566e+06	2.76456e+06	2.31966e+06	2.77123e+06	3.22632e+06
A0A1D5PMD9	Carboxylic ester hydrolase	LOC769704	Carboxylic ester hydrolase OS=Gallus gallus OX=9031 GN=LOC769704 PE=3 SV=2	0	65.133	18	11	33	1	557	61.9	5.34	102.41	0	1	1.03353e+06	1.38483e+06	1.42994e+06	1.00874e+06	1.09131e+06	1.72439e+06
P07322	Beta-enolase	ENO3	Beta-enolase OS=Gallus gallus OX=9031 GN=ENO3 PE=1 SV=3	0	64.109	24	10	24	9	434	47.2	7.61	77.2	0	1	9.23906e+07	7.19854e+07	6.89754e+07	5.48636e+07	1.09803e+08	5.27121e+07
F1NYB1	Tubulin beta chain	TUBB4B	Tubulin beta chain OS=Gallus gallus OX=9031 GN=TUBB4B PE=3 SV=4	0	63.671	28	10	28	3	445	49.8	4.86	78.89	8	1	3.51206e+07	5.31797e+07	5.95934e+07	2.57139e+07	3.07793e+07	3.5943e+07
F1NH51	Uncharacterized protein		Uncharacterized protein OS=Gallus gallus OX=9031 PE=4 SV=3	0	63.344	17	9	25	9	566	61.9	6.52	76.35	0	1	5.6022e+07	5.55231e+07	5.90351e+07	6.14797e+07	5.70278e+07	5.90909e+07
F1NX21	CD109 molecule	CD109	CD109 molecule OS=Gallus gallus OX=9031 GN=CD109 PE=4 SV=2	0	63.072	10	12	20	12	1446	161.6	5.33	59.29	0	1	3.07672e+07	3.35108e+07	3.52135e+07	2.5782e+07	3.02315e+07	2.84113e+07
E1BTT8	L-lactate dehydrogenase	LDHA	L-lactate dehydrogenase OS=Gallus gallus OX=9031 GN=LDHA PE=3 SV=2	0	62.82	36	10	36	10	332	36.5	7.9	107.69	0	1	4.28335e+07	4.58566e+07	4.57215e+07	3.44061e+07	4.21619e+07	3.86684e+07
F1NRD7	Dickkopf-related protein 3	DKK3	Dickkopf-related protein 3 OS=Gallus gallus OX=9031 GN=DKK3 PE=4 SV=1	0	62.456	27	8	17	8	350	39.2	4.89	51.97	0	1	1.37798e+07	1.42513e+07	1.30581e+07	9.64247e+06	1.41284e+07	1.71338e+07
P00940	Triosephosphate isomerase	TPI1	Triosephosphate isomerase OS=Gallus gallus OX=9031 GN=TPI1 PE=1 SV=2	0	62.384	32	7	39	7	248	26.6	7.2	131.54	0	1	8.08669e+07	1.01571e+08	1.26097e+08	5.90736e+07	6.89802e+07	8.38873e+07
A0A3Q2UGF7	Uncharacterized protein	LOC423629	Uncharacterized protein OS=Gallus gallus OX=9031 GN=LOC423629 PE=4 SV=1	0	61.297	32	7	49	7	221	24.5	4.94	124.13	0	1	5.62494e+07	8.52331e+07	8.46158e+07	5.55433e+07	5.59726e+07	7.31128e+07
A0A1D5NXS9	Alpha-actinin-4	ACTN4	Alpha-actinin-4 OS=Gallus gallus OX=9031 GN=ACTN4 PE=4 SV=2	0	61.191	11	9	19	5	1034	117.2	5.94	56.51	4	1	8.77938e+06	2.10733e+07	3.13447e+07	1.03619e+07	9.38033e+06	1.29478e+07
A2N885	VH1 protein (Fragment)	VH1	VH1 protein (Fragment) OS=Gallus gallus OX=9031 GN=VH1 PE=2 SV=1	0	60.846	50	6	240	1	120	12.3	8.94	642.79	0	1	3.63586e+06	3.21243e+06	2.9747e+06	2.42268e+06	3.16821e+06	2.28783e+06
Q6QLQ5	Cathelicidin-1	CATHL1	Cathelicidin-1 OS=Gallus gallus OX=9031 GN=CATHL1 PE=1 SV=1	0	60.645	35	5	39	3	148	16.1	8	114.67	2	1	8.66075e+07	1.35498e+08	1.76025e+08	1.36099e+08	6.70077e+07	6.28432e+07
A0A1D5P4W8	Stabilin 1	STAB1	Stabilin 1 OS=Gallus gallus OX=9031 GN=STAB1 PE=4 SV=2	0	60.609	6	14	19	14	2650	286.1	7.27	57.67	0	1	2.0637e+07	2.31842e+07	2.59913e+07	2.06189e+07	2.69253e+07	1.92186e+07
R4GKL8	C1q domain-containing protein	C1QTNF3	C1q domain-containing protein OS=Gallus gallus OX=9031 GN=C1QTNF3 PE=4 SV=4	0	59.886	10	3	46	3	314	34.5	6.8	124.18	0	1	7.11867e+07	6.66345e+07	7.236e+07	5.99314e+07	6.98402e+07	1.12974e+08
A0A3Q2UAW0	Ig-like domain-containing protein		Ig-like domain-containing protein OS=Gallus gallus OX=9031 PE=4 SV=1	0	58.781	54	6	192	2	101	10.6	9.57	465.28	0	1	1.94237e+06	2.63819e+06	2.86702e+06	2.94831e+06	3.64567e+06	2.03133e+06
A0A1L1RVU7	Uncharacterized protein	TPM3	Uncharacterized protein OS=Gallus gallus OX=9031 GN=TPM3 PE=3 SV=1	0	58.529	33	11	29	5	248	29	4.81	67.21	7	1	3.88617e+07	7.91689e+07	1.02025e+08	3.87916e+07	4.62568e+07	3.66563e+07
R4GG01	Carboxypeptidase N subunit 2	CPN2	Carboxypeptidase N subunit 2 OS=Gallus gallus OX=9031 GN=CPN2 PE=4 SV=4	0	57.956	21	9	46	9	500	53.7	6.02	119.57	0	1	1.34559e+08	1.19103e+08	1.16357e+08	1.09517e+08	1.07927e+08	1.10911e+08
F1P291	SPARC	SPARC	SPARC OS=Gallus gallus OX=9031 GN=SPARC PE=4 SV=1	0	57.351	23	7	28	7	298	34	4.86	74.6	0	1	4.60067e+07	4.02347e+07	3.34102e+07	2.45725e+07	3.52391e+07	4.9631e+07
P00337	L-lactate dehydrogenase B chain	LDHB	L-lactate dehydrogenase B chain OS=Gallus gallus OX=9031 GN=LDHB PE=1 SV=3	0	56.866	30	9	20	9	333	36.3	7.43	57.15	0	1	4.37563e+07	4.12007e+07	4.36293e+07	3.04154e+07	4.25166e+07	3.33286e+07
Q92058	Alkaline phosphatase, tissue-nonspecific isozyme	ALPL	Alkaline phosphatase, tissue-nonspecific isozyme OS=Gallus gallus OX=9031 GN=ALPL PE=2 SV=1	0	56.708	19	9	16	9	519	56.7	7.03	44.37	0	1	1.64563e+07	1.81672e+07	1.92454e+07	1.33365e+07	1.76046e+07	1.98087e+07
A5HUL4	MHC class II beta chain 2	BLB2	MHC class II beta chain 2 OS=Gallus gallus OX=9031 GN=BLB2 PE=4 SV=1	0	56.465	29	6	26	1	263	29.1	6.92	90.4	1	1	4.489e+07	2.95048e+07	2.15558e+07	2.38303e+07	3.51218e+07	1.95443e+07
A0A3Q2UBA5	Uncharacterized protein	PLTP	Uncharacterized protein OS=Gallus gallus OX=9031 GN=PLTP PE=4 SV=1	0	55.971	15	7	18	7	514	57.3	7.88	56.78	0	1	1.60187e+07	1.41862e+07	1.34918e+07	1.07691e+07	1.27803e+07	1.58479e+07
A0A1D5PV06	Protein disulfide-isomerase	P4HB	Protein disulfide-isomerase OS=Gallus gallus OX=9031 GN=P4HB PE=3 SV=2	0	55.756	20	10	24	10	515	57.4	4.81	63.86	0	1	3.12828e+07	3.76817e+07	4.14771e+07	2.5765e+07	2.8369e+07	2.88536e+07
A0A1D5NW08	Coagulation factor VIII	F8	Coagulation factor VIII OS=Gallus gallus OX=9031 GN=F8 PE=3 SV=1	0	55.552	6	11	14	11	2109	234	5.9	47.64	0	1	1.62951e+07	1.71377e+07	1.81875e+07	1.41398e+07	1.42863e+07	1.81854e+07
A0A3Q2U7L8	Ig-like domain-containing protein		Ig-like domain-containing protein OS=Gallus gallus OX=9031 PE=4 SV=1	0	55.054	43	4	102	3	96	9.8	5.87	333.18	1	1	1.19213e+09	9.31791e+08	7.85204e+08	1.52891e+09	1.39781e+09	1.01379e+09
A0A1D5NW85	Extracellular fatty acid-binding protein	EXFABP	Extracellular fatty acid-binding protein OS=Gallus gallus OX=9031 GN=EXFABP PE=3 SV=1	0	54.659	42	7	42	7	178	20.2	5.72	126.55	0	1	8.81853e+07	1.12331e+08	1.33724e+08	1.69249e+08	8.32543e+07	5.55428e+07
Q6UZ97	MHC class II antigen	B-LA	MHC class II antigen OS=Gallus gallus OX=9031 GN=B-LA PE=2 SV=1	0	54.316	23	6	18	6	255	27.9	5.27	62.78	0	1	5.03201e+07	5.04256e+07	5.13992e+07	4.10354e+07	5.63424e+07	4.37403e+07
A0A1D5P0A1	UTP--glucose-1-phosphate uridylyltransferase	UGP2	UTP--glucose-1-phosphate uridylyltransferase OS=Gallus gallus OX=9031 GN=UGP2 PE=3 SV=1	0	53.998	28	13	26	13	508	56.8	8.34	77.58	0	1	6.06866e+07	6.84335e+07	6.78849e+07	5.71028e+07	6.57098e+07	6.56011e+07
A0A173G7C9	Mannose-binding lectin	MBL	Mannose-binding lectin OS=Gallus gallus OX=9031 GN=MBL PE=2 SV=1	0	53.631	30	7	54	2	254	27.4	7.21	147.59	0	1	3.45442e+06	3.22315e+06	3.08719e+06	7.7819e+06	6.26728e+06	5.41915e+06
P05122	Creatine kinase B-type	CKB	Creatine kinase B-type OS=Gallus gallus OX=9031 GN=CKB PE=1 SV=1	0	53.584	25	7	14	6	381	42.8	6.37	42.64	0	1	1.4848e+07	1.9677e+07	1.66613e+07	1.27016e+07	1.34474e+07	1.89644e+07
P05094	Alpha-actinin-1	ACTN1	Alpha-actinin-1 OS=Gallus gallus OX=9031 GN=ACTN1 PE=1 SV=3	0	53.322	13	9	19	5	893	103.1	5.38	50.84	0	1	4.96331e+06	9.237e+06	1.21497e+07	5.48909e+06	5.04625e+06	7.37722e+06
A0A1D5PNB4	Integrin beta	ITGB1	Integrin beta OS=Gallus gallus OX=9031 GN=ITGB1 PE=3 SV=2	0	53.103	12	10	20	10	822	90.8	5.31	57.3	0	1	3.74501e+07	4.28272e+07	4.45411e+07	2.86617e+07	3.32703e+07	3.07066e+07
A0A1L1RWR0	Transthyretin	LOC112531842	Transthyretin OS=Gallus gallus OX=9031 GN=LOC112531842 PE=3 SV=2	0	52.466	38	5	27	5	147	16.1	5.43	88.99	0	1	9.56239e+07	8.26566e+07	7.45327e+07	6.96051e+07	8.62809e+07	8.82982e+07
B8YK79	Lysozyme	LYZ	Lysozyme OS=Gallus gallus OX=9031 GN=LYZ PE=3 SV=1	0	52.23	38	5	23	5	147	16.2	9.07	59.65	0	1	4.77371e+07	5.56986e+07	6.56894e+07	5.6378e+07	4.42696e+07	3.2384e+07
P21611	Beta-2-microglobulin	B2M	Beta-2-microglobulin OS=Gallus gallus OX=9031 GN=B2M PE=1 SV=3	0	51.514	69	7	30	7	119	13	6.28	92.09	0	1	7.59262e+07	7.2709e+07	6.92411e+07	5.57484e+07	6.11461e+07	7.58588e+07
A0A3Q2U0T0	IgGFc_binding domain-containing protein		IgGFc_binding domain-containing protein OS=Gallus gallus OX=9031 PE=4 SV=1	0	51.4	20	8	21	8	550	60.6	8.94	71.5	0	1	9.12401e+07	7.59725e+07	7.02096e+07	5.50795e+07	8.3595e+07	4.7905e+07
P09244	Tubulin beta-7 chain		Tubulin beta-7 chain OS=Gallus gallus OX=9031 PE=2 SV=1	0	51.286	24	9	25	1	444	49.6	4.89	66.87	2	1	5.37264e+06	6.36352e+06	6.55454e+06	5.36715e+06	4.90992e+06	5.42695e+06
A0A3Q2UBN3	Fibronectin type-III domain-containing protein		Fibronectin type-III domain-containing protein OS=Gallus gallus OX=9031 PE=4 SV=1	0	51.191	20	8	22	8	511	56.7	8.29	57.57	0	1	3.1606e+07	3.24286e+07	3.36632e+07	2.4985e+07	3.00025e+07	2.51367e+07
A2N890	VH1 protein (Fragment)	VH1	VH1 protein (Fragment) OS=Gallus gallus OX=9031 GN=VH1 PE=2 SV=1	0	50.679	44	5	223	1	120	12.3	8.91	576.01	0	1	5.12528e+06	6.94209e+06	7.17444e+06	5.6988e+06	6.37621e+06	4.7685e+06
F1NEL5	Alpha-1,6-mannosylglycoprotein 6-beta-N-acetylglucosaminyltransferase	MGAT5	Alpha-1,6-mannosylglycoprotein 6-beta-N-acetylglucosaminyltransferase OS=Gallus gallus OX=9031 GN=MGAT5 PE=4 SV=2	0	50.296	12	9	16	9	741	84.4	8.13	43.49	0	1	3.06719e+07	2.60292e+07	2.32314e+07	1.98129e+07	2.26687e+07	2.68931e+07
B6RCP2	MHC class II beta		MHC class II beta OS=Gallus gallus OX=9031 PE=2 SV=1	0	50.128	38	7	20	3	263	29.2	7.02	63.9	4	1	4.42044e+07	3.82368e+07	3.55919e+07	3.07696e+07	4.18626e+07	5.18228e+07
Q05744	Cathepsin D	CTSD	Cathepsin D OS=Gallus gallus OX=9031 GN=CTSD PE=1 SV=1	0	49.661	23	7	14	7	398	43.3	6.32	49.71	0	1	2.08877e+07	2.01792e+07	1.97436e+07	1.6371e+07	1.89213e+07	1.88327e+07
A0A1L1RRT4	Uncharacterized protein	PGLYRP2	Uncharacterized protein OS=Gallus gallus OX=9031 GN=PGLYRP2 PE=4 SV=1	0	49.369	19	8	42	8	463	49.9	6.79	113.18	0	1	1.06748e+08	9.1866e+07	7.60147e+07	7.21718e+07	7.62377e+07	1.26407e+08
B5BSM5	MHC class II beta chain 2	BLB2	MHC class II beta chain 2 OS=Gallus gallus OX=9031 GN=BLB2 PE=4 SV=1	0	49.363	29	6	22	1	263	29	6.92	74.52	0	1	930100	965527	1.013e+06	997628	897941	1.83247e+06
Q5ZLQ6	14-3-3 protein beta/alpha	YWHAB	14-3-3 protein beta/alpha OS=Gallus gallus OX=9031 GN=YWHAB PE=2 SV=1	0	49.221	45	9	28	4	244	27.9	4.83	89.17	0	1	4.72002e+06	1.09186e+07	1.47671e+07	5.51456e+06	5.4376e+06	6.27384e+06
A0A1D5PJ08	Nidogen 1	NID1	Nidogen 1 OS=Gallus gallus OX=9031 GN=NID1 PE=4 SV=3	0	49.133	9	9	17	9	1153	126.4	5.29	47.51	0	1	1.69944e+07	2.09616e+07	2.19676e+07	1.54099e+07	1.72876e+07	2.30767e+07
F1P236	Uncharacterized protein	NOTCH2	Uncharacterized protein OS=Gallus gallus OX=9031 GN=NOTCH2 PE=4 SV=2	0	49	5	8	11	8	2432	262	5.25	30.36	0	1	1.02221e+07	1.15582e+07	1.10398e+07	7.86649e+06	9.15508e+06	1.34993e+07
A0A3Q2TZ57	Ig-like domain-containing protein		Ig-like domain-containing protein OS=Gallus gallus OX=9031 PE=4 SV=1	0	48.755	47	3	100	2	96	9.9	5.11	305.38	2	1	2.81023e+09	2.39289e+09	2.20245e+09	5.26898e+09	3.91111e+09	3.88352e+09
A0A1D5PGB2	Complement C1q C chain	C1QC	Complement C1q C chain OS=Gallus gallus OX=9031 GN=C1QC PE=4 SV=1	0	48.239	16	3	24	3	245	26	8.78	85.67	0	1	4.31497e+07	4.87267e+07	4.9053e+07	4.55844e+07	4.53436e+07	9.71376e+07
P00504	Aspartate aminotransferase, cytoplasmic	GOT1	Aspartate aminotransferase, cytoplasmic OS=Gallus gallus OX=9031 GN=GOT1 PE=1 SV=3	0	47.82	23	8	14	8	412	45.9	8.12	40.13	0	1	4.84878e+07	6.01881e+07	6.69861e+07	5.3983e+07	4.86178e+07	5.50813e+07
Q788U7	Anti-Mullerian hormone		Anti-Mullerian hormone OS=Gallus gallus OX=9031 PE=2 SV=1	0	47.043	16	9	16	9	644	70.5	7.18	57.13	0	1	8.25986e+07	6.75776e+07	5.54471e+07	4.50261e+07	5.63147e+07	3.7742e+07
A0A1D5PSD5	Contactin-1	CNTN1	Contactin-1 OS=Gallus gallus OX=9031 GN=CNTN1 PE=4 SV=1	0	46.808	12	11	18	11	1023	114.5	6.46	49.22	0	1	2.07513e+07	2.29217e+07	2.02282e+07	1.46221e+07	1.58836e+07	2.45992e+07
Q5G8Y9	Apolipoprotein D	ApoD	Apolipoprotein D OS=Gallus gallus OX=9031 GN=ApoD PE=2 SV=1	0	46.717	33	6	17	6	189	21.7	5.8	49.41	0	1	2.49903e+07	2.40252e+07	2.44045e+07	1.7951e+07	2.00814e+07	2.48434e+07
Q5ZKL3	AMP_N domain-containing protein	RCJMB04_10d1	AMP_N domain-containing protein OS=Gallus gallus OX=9031 GN=RCJMB04_10d1 PE=2 SV=1	0	46.012	18	8	14	8	497	55.1	6.61	43.07	0	1	1.56394e+07	1.52697e+07	1.49566e+07	1.46155e+07	1.81168e+07	2.09723e+07
A0A3Q2UCH2	A2M domain-containing protein		A2M domain-containing protein OS=Gallus gallus OX=9031 PE=4 SV=1	0	45.76	31	4	23	2	168	18.9	5.07	73.31	0	1	1.98691e+07	2.7546e+07	2.67495e+07	2.33814e+07	2.30929e+07	1.81897e+07
A0A3Q2TUE5	Ig-like domain-containing protein		Ig-like domain-containing protein OS=Gallus gallus OX=9031 PE=4 SV=1	0	45.743	59	2	38	2	69	7.4	5.83	111.98	0	1	7.30486e+07	6.37984e+07	6.18112e+07	6.08064e+07	6.99199e+07	4.9068e+07
Q5ZME1	Uncharacterized protein	HNRNPA2B1	Uncharacterized protein OS=Gallus gallus OX=9031 GN=HNRNPA2B1 PE=2 SV=1	0	45.177	25	8	22	8	349	37	8.65	49.03	0	1	1.57195e+07	2.58594e+07	3.45054e+07	1.53425e+07	1.81142e+07	1.4214e+07
F1C6X1	MHC class II antigen beta chain	B-LB	MHC class II antigen beta chain OS=Gallus gallus OX=9031 GN=B-LB PE=2 SV=1	0	45.033	25	5	18	1	263	29.3	6	61.36	0	1	291009	576034	832157	257114	276531	652464
F1NPG2	Isocitrate dehydrogenase [NADP]	IDH1	Isocitrate dehydrogenase [NADP] OS=Gallus gallus OX=9031 GN=IDH1 PE=3 SV=2	0	44.916	22	9	17	9	415	46.6	7.94	48.22	0	1	1.89317e+07	2.07773e+07	1.97074e+07	1.46376e+07	1.8689e+07	1.71591e+07
A0A3Q2U637	Ig-like domain-containing protein		Ig-like domain-containing protein OS=Gallus gallus OX=9031 PE=4 SV=1	0	44.578	53	5	195	1	97	10.1	8.94	537.88	0	1	2.79532e+06	4.18269e+06	5.03773e+06	3.94612e+06	3.18354e+06	3.91679e+06
R4GIW4	X-prolyl aminopeptidase 2	XPNPEP2	X-prolyl aminopeptidase 2 OS=Gallus gallus OX=9031 GN=XPNPEP2 PE=3 SV=1	0	44.578	15	9	21	9	681	75.7	5.36	56.29	0	1	3.18572e+07	3.99506e+07	4.22306e+07	3.80546e+07	3.25377e+07	4.946e+07
A0A1D5P7X1	Fibronectin type-II domain-containing protein	IGF2R	Fibronectin type-II domain-containing protein OS=Gallus gallus OX=9031 GN=IGF2R PE=4 SV=1	0	44.365	5	13	15	13	2561	285.1	6.44	38.68	0	1	2.43606e+07	2.69808e+07	2.73497e+07	2.40105e+07	2.93654e+07	3.18905e+07
A0A3Q2U4J3	Plexin B2	PLXNB2	Plexin B2 OS=Gallus gallus OX=9031 GN=PLXNB2 PE=4 SV=1	0	43.643	6	10	17	10	1781	202.1	6.33	53.54	0	1	3.31636e+07	3.58239e+07	4.15915e+07	2.9905e+07	3.30758e+07	3.21293e+07
F1NPN3	Serpin family A member 10	SERPINA10	Serpin family A member 10 OS=Gallus gallus OX=9031 GN=SERPINA10 PE=3 SV=3	0	43.618	18	9	26	9	439	51.2	8.57	82.39	0	1	6.34948e+07	7.17861e+07	7.5246e+07	5.71787e+07	5.57668e+07	6.91255e+07
A0A3Q2UKP2	MG2 domain-containing protein		MG2 domain-containing protein OS=Gallus gallus OX=9031 PE=4 SV=1	0	43.321	40	6	91	5	180	20.3	5.88	265.86	2	1	2.01846e+09	1.74932e+09	1.50557e+09	1.47806e+09	1.67036e+09	2.29901e+09
A0A3Q3AZM2	Uncharacterized protein	CALM1	Uncharacterized protein OS=Gallus gallus OX=9031 GN=CALM1 PE=3 SV=1	0	43.005	43	6	20	6	155	17.4	4.21	57.91	0	1	2.60574e+07	4.989e+07	6.27833e+07	2.45114e+07	2.67595e+07	2.80982e+07
A0A1D5PGI8	ADAM_CR_2 domain-containing protein		ADAM_CR_2 domain-containing protein OS=Gallus gallus OX=9031 PE=4 SV=2	0	42.867	16	7	22	7	415	45.5	5.38	70.49	0	1	4.42527e+07	4.95538e+07	5.37131e+07	4.71907e+07	4.81022e+07	7.06784e+07
F1NMU4	Tubulin beta chain	TUBB3	Tubulin beta chain OS=Gallus gallus OX=9031 GN=TUBB3 PE=3 SV=4	0	42.692	25	9	19	3	450	50.4	4.93	57.39	0	1	606648	3.07786e+06	4.29546e+06	958566	700500	2.40098e+06
P62801	Histone H4	H4-I	Histone H4 OS=Gallus gallus OX=9031 GN=H4-I PE=1 SV=2	0	42.441	50	5	25	5	103	11.4	11.36	86.82	0	1	3.53948e+07	5.22433e+07	6.41643e+07	2.90564e+07	2.56326e+07	4.32153e+07
A0A1D5PE33	Uncharacterized protein	RAB1B	Uncharacterized protein OS=Gallus gallus OX=9031 GN=RAB1B PE=4 SV=2	0	42.152	31	5	12	5	228	25.1	8.07	37.62	0	1	4.28649e+06	9.54612e+06	1.28412e+07	4.44102e+06	4.4004e+06	5.3379e+06
Q5ZMT0	14-3-3 protein epsilon	YWHAE	14-3-3 protein epsilon OS=Gallus gallus OX=9031 GN=YWHAE PE=1 SV=1	0	42.147	40	9	18	7	255	29.2	4.74	51.92	0	1	2.26159e+07	2.95926e+07	3.41837e+07	2.87487e+07	2.26265e+07	2.25095e+07
A0A3Q2TV88	Ig-like domain-containing protein		Ig-like domain-containing protein OS=Gallus gallus OX=9031 PE=4 SV=1	0	42.003	23	1	30	1	99	10.2	4.42	102.11	0	1	3.30242e+07	3.37009e+07	3.05122e+07	3.47425e+07	3.59379e+07	2.67648e+07
Q804X5	Anticoagulant protein C	PROC	Anticoagulant protein C OS=Gallus gallus OX=9031 GN=PROC PE=2 SV=1	0	41.901	23	8	21	8	433	48.7	7.55	50.59	0	1	3.74563e+07	4.20469e+07	4.63486e+07	2.816e+07	3.03958e+07	4.23845e+07
O57391	Gamma-enolase	ENO2	Gamma-enolase OS=Gallus gallus OX=9031 GN=ENO2 PE=2 SV=1	0	41.796	13	3	11	1	434	47.3	4.97	50.41	0	1	5.80258e+06	1.11973e+07	1.14177e+07	6.58375e+06	6.94755e+06	8.18842e+06
O57535	Nucleoside diphosphate kinase		Nucleoside diphosphate kinase OS=Gallus gallus OX=9031 PE=2 SV=1	0	41.704	37	5	15	4	153	17.3	7.9	43.48	2	1	2.1325e+07	2.75191e+07	3.12869e+07	2.23744e+07	2.21908e+07	2.48559e+07
A0A1D5PAE3	Prosaposin	PSAP	Prosaposin OS=Gallus gallus OX=9031 GN=PSAP PE=4 SV=2	0	41.24	17	9	16	9	538	59.6	5.17	50.31	0	1	2.86242e+07	2.88753e+07	3.01679e+07	2.10251e+07	2.44506e+07	2.44677e+07
A0A3Q2UCH6	Ig-like domain-containing protein		Ig-like domain-containing protein OS=Gallus gallus OX=9031 PE=4 SV=1	0	41.101	49	4	124	1	101	10.5	8.47	363.69	0	1	1.94156e+06	3.00188e+06	4.14548e+06	2.49605e+06	2.63184e+06	1.99169e+06
Q5ZJK8	T-complex protein 1 subunit eta	CCT7	T-complex protein 1 subunit eta OS=Gallus gallus OX=9031 GN=CCT7 PE=1 SV=1	0	41.083	14	5	12	5	553	60.3	6.28	38.93	0	1	3.22689e+07	3.49032e+07	4.29586e+07	2.76937e+07	3.52438e+07	1.80253e+07
F1NRM4	Chitobiase	CTBS	Chitobiase OS=Gallus gallus OX=9031 GN=CTBS PE=3 SV=3	0	40.61	23	7	21	7	364	40.7	5.14	59.35	0	1	4.55393e+07	5.11572e+07	4.64141e+07	3.70288e+07	4.25008e+07	6.32343e+07
Q9PST8	Polyubiquitin (Fragment)	UbI	Polyubiquitin (Fragment) OS=Gallus gallus OX=9031 GN=UbI PE=1 SV=1	0	40.582	54	4	43	4	71	8	5.38	119.87	0	1	4.09152e+07	6.79443e+07	8.4236e+07	4.3409e+07	3.87632e+07	7.01677e+07
O93319	Cadherin-11	CDH11	Cadherin-11 OS=Gallus gallus OX=9031 GN=CDH11 PE=2 SV=1	0	39.862	14	9	13	9	792	87.5	4.92	35.85	0	1	1.9227e+07	1.91468e+07	1.88483e+07	1.34109e+07	1.72384e+07	2.16042e+07
A0A3Q2UAE7	Ig-like domain-containing protein		Ig-like domain-containing protein OS=Gallus gallus OX=9031 PE=4 SV=1	0	39.79	40	4	177	2	101	10.9	9.45	432.57	0	1	5.78167e+07	6.56118e+07	6.45258e+07	2.45887e+08	1.41919e+08	1.48016e+08
P08641	Cadherin-1	CDH1	Cadherin-1 OS=Gallus gallus OX=9031 GN=CDH1 PE=1 SV=2	0	39.584	9	7	13	7	887	97.7	5.2	39.37	0	1	2.02559e+07	1.77062e+07	1.69424e+07	1.79207e+07	1.93506e+07	3.06655e+07
Q2IAL7	Cathelicidin-2	CATHL2	Cathelicidin-2 OS=Gallus gallus OX=9031 GN=CATHL2 PE=2 SV=1	0	39.254	40	5	18	5	154	17	8	55.85	0	1	1.27201e+07	1.80817e+07	2.17548e+07	1.72605e+07	1.27435e+07	2.14179e+07
E1BY93	Uncharacterized protein	JCHAIN	Uncharacterized protein OS=Gallus gallus OX=9031 GN=JCHAIN PE=4 SV=1	0	38.866	43	7	37	7	158	17.9	5.35	97	0	1	2.32075e+08	2.26313e+08	2.2816e+08	2.20733e+08	3.63034e+08	3.06724e+08
F1NMY1	14-3-3 protein gamma	YWHAG	14-3-3 protein gamma OS=Gallus gallus OX=9031 GN=YWHAG PE=3 SV=3	0	37.881	43	9	22	5	247	28.3	4.89	52.29	2	1	2.24149e+07	3.19084e+07	4.10217e+07	2.17966e+07	2.39917e+07	2.75222e+07
A0A1D5PIT4	Lipocln_cytosolic_FA-bd_dom domain-containing protein	PTGDS	Lipocln_cytosolic_FA-bd_dom domain-containing protein OS=Gallus gallus OX=9031 GN=PTGDS PE=3 SV=1	0	37.7	29	4	10	4	185	20.9	6.79	33.99	0	1	1.04783e+07	1.03864e+07	1.00845e+07	9.86456e+06	9.07929e+06	8.95756e+06
A0A1I7Q425	Uncharacterized protein	EEF1A1	Uncharacterized protein OS=Gallus gallus OX=9031 GN=EEF1A1 PE=4 SV=1	0	37.364	16	7	20	7	413	44.3	8.91	61.99	0	1	5.95316e+07	2.63097e+08	4.13063e+08	7.82974e+07	5.04196e+07	4.13823e+07
A0A3Q2U9L1	Uncharacterized protein		Uncharacterized protein OS=Gallus gallus OX=9031 PE=4 SV=1	0	37.167	17	9	13	9	606	62.6	6.93	30.85	0	1	3.93864e+07	3.27375e+07	2.78372e+07	2.35941e+07	3.04582e+07	3.67784e+07
F1NM67	Integrin beta	ITGB2	Integrin beta OS=Gallus gallus OX=9031 GN=ITGB2 PE=3 SV=1	0	37.008	13	9	11	9	773	85.4	5.72	31.81	0	1	1.28948e+07	1.50589e+07	1.29424e+07	1.1434e+07	1.27935e+07	1.12857e+07
F1P5H6	Lysozyme g	LYG2	Lysozyme g OS=Gallus gallus OX=9031 GN=LYG2 PE=3 SV=1	0	36.868	39	7	9	7	211	23.3	9.5	26.72	0	1	1.24636e+07	1.57419e+07	1.74065e+07	1.54398e+07	1.05747e+07	1.10338e+07
A0A3Q2U1A2	Ig-like domain-containing protein		Ig-like domain-containing protein OS=Gallus gallus OX=9031 PE=4 SV=1	0	36.726	34	2	84	2	96	9.7	4.82	255.62	0	1	2.96434e+08	2.25547e+08	1.90568e+08	4.41095e+08	2.996e+08	2.14137e+08
A0A1D5PE96	Uncharacterized protein	PLS3	Uncharacterized protein OS=Gallus gallus OX=9031 GN=PLS3 PE=4 SV=2	0	35.563	13	8	15	5	637	71.7	5.76	31.77	0	1	8.78713e+06	9.48807e+06	9.87713e+06	8.62303e+06	1.01853e+07	1.03653e+07
F1P4F3	Lymphocyte antigen 86	LY86	Lymphocyte antigen 86 OS=Gallus gallus OX=9031 GN=LY86 PE=4 SV=1	0	35.427	44	6	22	6	160	18	5.9	67.99	0	1	2.59463e+07	3.01005e+07	3.31332e+07	2.88723e+07	2.25599e+07	2.87502e+07
A0A3Q2TX84	Ig-like domain-containing protein		Ig-like domain-containing protein OS=Gallus gallus OX=9031 PE=4 SV=1	0	35.417	64	6	140	3	101	10.8	9.01	342.72	0	1	9.97112e+06	1.35959e+07	1.5744e+07	1.80272e+07	1.0377e+07	1.35959e+07
P15988	Collagen alpha-2(VI) chain	COL6A2	Collagen alpha-2(VI) chain OS=Gallus gallus OX=9031 GN=COL6A2 PE=2 SV=1	0	35.167	8	7	19	7	1022	109.1	5.9	51.26	0	1	3.06427e+07	2.85348e+07	2.90342e+07	2.91449e+07	3.20004e+07	3.1292e+07
F1NW02	Alpha-amylase	AMY1A	Alpha-amylase OS=Gallus gallus OX=9031 GN=AMY1A PE=3 SV=3	0	35.004	15	5	8	2	512	57.8	5.76	25.12	0	1	2.10092e+06	2.65195e+06	2.18188e+06	1.32892e+06	2.18519e+06	2.43493e+06
F1NM70	Uncharacterized protein	FSTL1	Uncharacterized protein OS=Gallus gallus OX=9031 GN=FSTL1 PE=4 SV=2	0	34.666	33	9	17	9	315	35.8	5.27	46.82	0	1	3.57843e+07	3.25923e+07	3.15767e+07	2.13721e+07	3.20454e+07	3.52266e+07
E1C7M0	Uncharacterized protein	CPN1	Uncharacterized protein OS=Gallus gallus OX=9031 GN=CPN1 PE=4 SV=1	0	34.519	16	6	14	6	453	51.2	7.65	41.25	0	1	4.26676e+07	3.69454e+07	3.82275e+07	3.12831e+07	3.77459e+07	4.26552e+07
E1BX85	Uncharacterized protein	GSTO2	Uncharacterized protein OS=Gallus gallus OX=9031 GN=GSTO2 PE=4 SV=1	0	33.93	32	7	10	7	239	27.2	7.44	27.45	0	1	8.22401e+06	9.0572e+06	9.62574e+06	1.01316e+07	1.0764e+07	1.16821e+07
A0A1D5P8H7	Importin N-terminal domain-containing protein	XPO1	Importin N-terminal domain-containing protein OS=Gallus gallus OX=9031 GN=XPO1 PE=4 SV=1	0	33.909	5	3	10	3	1071	123.1	6.11	26.24	0	1	2.60351e+06	6.25498e+06	8.63128e+06	3.24842e+06	2.86182e+06	4.58954e+06
A0A1L1S0A4	Protein sidekick-2	SDK2	Protein sidekick-2 OS=Gallus gallus OX=9031 GN=SDK2 PE=4 SV=2	0	33.865	6	9	12	9	2205	241.5	6.44	35.13	0	1	1.57198e+07	1.8603e+07	1.70701e+07	1.42352e+07	2.03973e+07	2.17435e+07
Q789A6	Nonmuscle myosin heavy chain	MYH10	Nonmuscle myosin heavy chain OS=Gallus gallus OX=9031 GN=MYH10 PE=2 SV=1	0	33.789	4	6	12	1	1976	228.9	5.5	29.16	0	1	806354	2.7477e+06	3.71252e+06	1.02538e+06	883043	1.39388e+06
A0A3Q3ACB9	Tropomyosin beta chain	TPM2	Tropomyosin beta chain OS=Gallus gallus OX=9031 GN=TPM2 PE=3 SV=1	0	33.61	20	7	17	2	328	37.1	4.86	43.76	0	1	2.53057e+06	3.036e+06	3.37109e+06	1.82844e+06	1.72736e+06	2.25554e+06
Q06BS3	Myostatin	GDF8	Myostatin OS=Gallus gallus OX=9031 GN=GDF8 PE=2 SV=1	0	33.588	21	6	15	6	375	42.7	7.23	46.49	0	1	1.42745e+07	1.3771e+07	1.32042e+07	1.05963e+07	1.224e+07	1.16051e+07
P12106	Collagen alpha-1(IX) chain	COL9A1	Collagen alpha-1(IX) chain OS=Gallus gallus OX=9031 GN=COL9A1 PE=1 SV=4	0	33.376	9	9	15	9	920	91.4	9.01	37.3	0	1	3.30155e+07	4.4121e+07	4.01787e+07	2.34849e+07	2.65177e+07	2.12017e+07
A0A1D5PXG2	Uncharacterized protein	LOC430766	Uncharacterized protein OS=Gallus gallus OX=9031 GN=LOC430766 PE=3 SV=2	0	33.102	10	9	16	9	820	91	5.3	34.85	0	1	2.83131e+07	3.79246e+07	4.64638e+07	1.71931e+07	2.98602e+07	2.17794e+07
P10288	Cadherin-2	CDH2	Cadherin-2 OS=Gallus gallus OX=9031 GN=CDH2 PE=1 SV=1	0	33.016	9	8	14	8	912	100.4	4.78	37.43	0	1	2.35596e+07	2.2813e+07	2.16594e+07	1.49835e+07	1.75951e+07	2.21664e+07
A0A3Q2UEN8	Tenascin N	TNN	Tenascin N OS=Gallus gallus OX=9031 GN=TNN PE=4 SV=1	0	32.895	7	8	9	8	1125	125.2	5.27	19.12	0	1	1.39013e+07	1.55209e+07	1.50956e+07	1.18589e+07	1.65601e+07	1.64559e+07
A0A1D5P4A2	Hemoglobin subunit epsilon	HBE	Hemoglobin subunit epsilon OS=Gallus gallus OX=9031 GN=HBE PE=3 SV=2	0	32.782	34	4	49	1	147	16.6	8.91	140.71	0	1	774281	1.0226e+06	1.24549e+06	839061	910454	692980
F1NGT3	Uncharacterized protein	MMP9	Uncharacterized protein OS=Gallus gallus OX=9031 GN=MMP9 PE=3 SV=3	0	32.713	10	7	16	7	688	76.8	5.2	42.31	0	1	2.10792e+07	2.91468e+07	3.97565e+07	2.80953e+07	2.44715e+07	1.88163e+07
F1NPQ2	Multiple inositol polyphosphate phosphatase 1	MINPP1	Multiple inositol polyphosphate phosphatase 1 OS=Gallus gallus OX=9031 GN=MINPP1 PE=1 SV=3	0	32.64	19	7	14	7	448	50.2	7.96	33.33	0	1	3.13999e+07	2.78747e+07	2.64545e+07	2.38062e+07	2.83716e+07	3.09933e+07
O93532	Keratin, type II cytoskeletal cochleal		Keratin, type II cytoskeletal cochleal OS=Gallus gallus OX=9031 PE=2 SV=1	0	32.591	10	6	28	1	492	53.8	6.1	72.84	4	1	4.07546e+07	4.50114e+07	4.88908e+07	4.35505e+07	5.55996e+07	3.69527e+07
Q91005	Alpha tropomyosin of brain	alpha-fTM	Alpha tropomyosin of brain OS=Gallus gallus OX=9031 GN=alpha-fTM PE=3 SV=1	0	32.481	23	7	18	1	245	28.4	4.68	43.45	0	1	288744	603619	699046	340194	424782	359255
P09207	Tubulin beta-6 chain		Tubulin beta-6 chain OS=Gallus gallus OX=9031 PE=1 SV=1	0	32.3	21	8	15	4	446	50.1	5.06	42.69	0	1	3.62683e+06	4.21693e+06	3.79511e+06	3.17576e+06	3.98819e+06	4.14982e+06
F1NA27	Receptor-type tyrosine-protein phosphatase gamma	PTPRG	Receptor-type tyrosine-protein phosphatase gamma OS=Gallus gallus OX=9031 GN=PTPRG PE=4 SV=4	0	32.067	5	7	16	7	1387	154.6	5.92	42.9	0	1	2.55136e+07	2.32846e+07	2.18728e+07	1.85493e+07	2.03624e+07	2.09621e+07
F1P1A5	Transketolase	TKTL1	Transketolase OS=Gallus gallus OX=9031 GN=TKTL1 PE=4 SV=2	0	31.848	14	8	14	8	627	68.4	7.52	33.7	0	1	1.86888e+07	2.40555e+07	2.8276e+07	2.15784e+07	2.41059e+07	1.90239e+07
E1C5Y7	Uncharacterized protein	PLA2R1	Uncharacterized protein OS=Gallus gallus OX=9031 GN=PLA2R1 PE=4 SV=1	0	31.387	4	5	9	5	1459	168.5	6.4	23.18	0	1	7.85668e+06	8.95706e+06	8.07916e+06	7.11331e+06	7.47583e+06	9.62345e+06
Q6Q1Q9	Mannan-binding lectin associated serine protease 2		Mannan-binding lectin associated serine protease 2 OS=Gallus gallus OX=9031 PE=2 SV=1	0	31.032	11	6	13	6	686	76.3	5.5	41.35	0	1	2.48171e+07	3.40925e+07	4.18715e+07	3.63334e+07	2.9471e+07	2.59792e+07
A0A1D5PVM5	Eukaryotic initiation factor 4A-II	EIF4A2	Eukaryotic initiation factor 4A-II OS=Gallus gallus OX=9031 GN=EIF4A2 PE=3 SV=2	0	30.863	13	5	12	4	390	44.7	5.57	36.12	1	1	1.86432e+07	3.736e+07	4.9131e+07	1.76201e+07	1.83701e+07	1.51346e+07
Q5ZMD1	14-3-3 protein theta	YWHAQ	14-3-3 protein theta OS=Gallus gallus OX=9031 GN=YWHAQ PE=1 SV=1	0	30.55	20	5	17	1	245	27.8	4.78	48.11	0	1	814324	1.43009e+06	1.87871e+06	898647	926105	942076
A0A3Q2UGB8	SelP_N domain-containing protein	SELENOP1	SelP_N domain-containing protein OS=Gallus gallus OX=9031 GN=SELENOP1 PE=4 SV=1	0	30.454	22	4	24	4	237	27.6	6.77	64.67	0	1	5.30155e+06	5.18092e+06	5.03215e+06	3.56653e+06	3.54351e+06	8.15621e+06
P24798	Sodium/potassium-transporting ATPase subunit alpha-3	ATP1A3	Sodium/potassium-transporting ATPase subunit alpha-3 OS=Gallus gallus OX=9031 GN=ATP1A3 PE=2 SV=1	0	30.296	4	3	11	3	1010	111.2	5.38	32.9	0	1	2.74102e+06	6.01643e+06	8.23216e+06	3.32468e+06	3.14822e+06	4.60427e+06
A0A1D5P1W7	Karyopherin subunit beta 1	KPNB1	Karyopherin subunit beta 1 OS=Gallus gallus OX=9031 GN=KPNB1 PE=4 SV=2	0	30.234	8	5	6	5	876	97.3	4.78	15.39	0	1	5.15423e+06	8.42632e+06	1.13992e+07	5.37094e+06	4.94809e+06	5.93054e+06
Q804X7	Coagulation factor VII	F7	Coagulation factor VII OS=Gallus gallus OX=9031 GN=F7 PE=2 SV=1	0	30.146	18	6	12	6	425	47.6	6.16	36.34	0	1	4.84151e+07	4.40544e+07	3.70572e+07	3.05976e+07	3.21744e+07	4.03742e+07
F1NW65	Serum amyloid A protein	HPS5	Serum amyloid A protein OS=Gallus gallus OX=9031 GN=HPS5 PE=3 SV=2	0	30.013	42	7	27	7	127	14.2	9.64	74.53	0	1	3.70716e+07	9.84035e+07	1.25732e+08	1.35586e+08	4.91328e+07	3.67594e+07
A0A146F047	Type II alpha-keratin IIC	KRT6A	Type II alpha-keratin IIC OS=Gallus gallus OX=9031 GN=KRT6A PE=2 SV=1	0	29.846	8	5	21	1	522	57	8.25	58.42	2	1	2.07062e+07	2.24919e+07	2.33149e+07	2.16708e+07	1.67865e+07	1.81221e+07
A0A3Q2UET8	Uncharacterized protein	LOC776594	Uncharacterized protein OS=Gallus gallus OX=9031 GN=LOC776594 PE=4 SV=1	0	29.688	11	3	9	3	355	40.3	5.54	27.04	0	1	1.13081e+07	1.14662e+07	1.09474e+07	1.04416e+07	1.03766e+07	1.23668e+07
A0A3Q2U775	Ig-like domain-containing protein		Ig-like domain-containing protein OS=Gallus gallus OX=9031 PE=4 SV=1	0	29.522	59	2	20	2	69	7.1	5.02	87.87	0	1	7.46717e+07	6.9478e+07	6.16858e+07	1.07689e+08	1.76463e+08	4.93428e+07
F1NUN5	Coagulation factor XI	KLKB1	Coagulation factor XI OS=Gallus gallus OX=9031 GN=KLKB1 PE=3 SV=4	0	29.263	13	8	11	8	608	69.5	7.28	29.47	0	1	1.18094e+07	1.21777e+07	1.23415e+07	1.02417e+07	1.1273e+07	1.25907e+07
Q98942	Alpha-amylase	amy	Alpha-amylase OS=Gallus gallus OX=9031 GN=amy PE=3 SV=1	0	28.887	13	6	12	3	512	57.4	6.14	26.74	4	1	1.77921e+07	1.67125e+07	1.53592e+07	1.28502e+07	3.77294e+07	3.89813e+07
A0A3Q3AXK9	Uncharacterized protein	ENPP2	Uncharacterized protein OS=Gallus gallus OX=9031 GN=ENPP2 PE=4 SV=1	0	28.739	7	5	10	5	855	97.9	7.3	38.59	0	1	2.18154e+07	1.78218e+07	1.47058e+07	1.2549e+07	1.9495e+07	1.70584e+07
Q5ZMF6	Uncharacterized protein	TRAP1	Uncharacterized protein OS=Gallus gallus OX=9031 GN=TRAP1 PE=2 SV=1	0	28.737	6	2	8	1	704	79.6	7.09	27.2	0	1	885477	1.07713e+06	1.20829e+06	837060	918629	1.14896e+06
F1NJD5	Desmoglein 2	DSG2	Desmoglein 2 OS=Gallus gallus OX=9031 GN=DSG2 PE=4 SV=3	0	28.734	6	6	8	6	1097	117.7	5.02	20.1	0	1	9.87123e+06	1.08501e+07	1.15632e+07	9.35414e+06	1.08415e+07	1.3871e+07
A0A1D5PDE6	Myristoylated alanine-rich C-kinase substrate	MARCKS	Myristoylated alanine-rich C-kinase substrate OS=Gallus gallus OX=9031 GN=MARCKS PE=4 SV=1	0	28.514	29	4	5	4	281	27.6	4.4	20.43	0	1	868864	1.3518e+06	968377	752718	1.62196e+06	1.89614e+06
O42404	ICOS ligand	LICOS	ICOS ligand OS=Gallus gallus OX=9031 GN=LICOS PE=2 SV=1	0	28.428	14	4	11	4	296	33.1	6.29	20.48	0	1	1.12312e+07	1.71494e+07	1.12904e+07	8.22439e+06	9.76979e+06	1.16458e+07
E1C3J7	CN hydrolase domain-containing protein	BTD	CN hydrolase domain-containing protein OS=Gallus gallus OX=9031 GN=BTD PE=4 SV=2	0	28.413	11	6	10	6	521	59.3	6.02	24.36	0	1	1.71073e+07	1.98228e+07	2.01682e+07	2.49266e+07	2.03534e+07	1.28874e+07
A0A3Q2U068	Heterogeneous nuclear ribonucleoprotein U	HNRNPU	Heterogeneous nuclear ribonucleoprotein U OS=Gallus gallus OX=9031 GN=HNRNPU PE=4 SV=1	0	28.238	5	4	10	4	795	85.5	5.06	25.55	0	1	8.88335e+06	2.13936e+07	3.05421e+07	9.20756e+06	9.18252e+06	1.2208e+07
Q91956	CSD_1 domain-containing protein		CSD_1 domain-containing protein OS=Gallus gallus OX=9031 PE=2 SV=1	0	28.128	9	3	12	3	326	36.3	9.85	42.21	0	1	8.06073e+06	3.19011e+07	4.86041e+07	1.14139e+07	9.56526e+06	7.90261e+06
Q9DER4	Zona pellucida protein 1	ZP1	Zona pellucida protein 1 OS=Gallus gallus OX=9031 GN=ZP1 PE=2 SV=1	0	28.051	7	4	6	4	934	100	8.51	21.13	0	1	2.82387e+06	3.79903e+06	3.77909e+06	2.84959e+06	3.79196e+06	3.60222e+06
E5G6H7	ADP-ribosyl cyclase CD157	BST1	ADP-ribosyl cyclase CD157 OS=Gallus gallus OX=9031 GN=BST1 PE=2 SV=1	0	27.947	15	4	17	4	316	35.5	5.64	44.68	0	1	3.49663e+07	3.97475e+07	4.06e+07	3.85745e+07	3.61478e+07	3.68721e+07
A0A1D5P7B8	Chitin-binding type-2 domain-containing protein	CHIA-M31	Chitin-binding type-2 domain-containing protein OS=Gallus gallus OX=9031 GN=CHIA-M31 PE=3 SV=1	0	27.823	14	6	7	6	501	54.4	5.35	18.25	0	1	1.1064e+07	1.19508e+07	1.2101e+07	9.92219e+06	1.02754e+07	1.12497e+07
P35062	Histone H2A-III		Histone H2A-III OS=Gallus gallus OX=9031 PE=1 SV=2	0	27.3	36	5	12	2	129	14	10.9	31.8	3	1	4.27639e+07	7.20621e+07	8.86576e+07	2.84261e+07	2.36859e+07	3.32471e+07
A0A1D5PMQ5	IF rod domain-containing protein	LOC420039	IF rod domain-containing protein OS=Gallus gallus OX=9031 GN=LOC420039 PE=3 SV=3	0	27.087	6	3	35	1	470	51.2	4.84	89.7	1	1	1.76795e+08	1.89353e+08	1.94545e+08	2.06251e+08	2.47762e+08	1.97232e+08
Q5F3I8	Uncharacterized protein	RCJMB04_15n19	Uncharacterized protein OS=Gallus gallus OX=9031 GN=RCJMB04_15n19 PE=2 SV=1	0	26.982	11	3	10	3	499	54.4	5.73	33.04	0	1	8.96263e+06	1.51152e+07	2.08709e+07	1.24626e+07	1.19577e+07	8.23163e+06
A0A1D5PXN3	Ectonucleotide pyrophosphatase/phosphodiesterase 3	ENPP3	Ectonucleotide pyrophosphatase/phosphodiesterase 3 OS=Gallus gallus OX=9031 GN=ENPP3 PE=4 SV=2	0	26.825	10	7	11	7	886	100.7	5.97	30.81	0	1	8.43652e+06	8.36885e+06	7.23071e+06	5.86056e+06	7.22599e+06	9.62778e+06
F1NXX9	Uncharacterized protein	LBP	Uncharacterized protein OS=Gallus gallus OX=9031 GN=LBP PE=4 SV=3	0	26.737	16	6	11	6	481	52.7	9.04	24.54	0	1	2.29251e+07	2.28971e+07	2.38399e+07	2.10906e+07	2.70039e+07	2.87772e+07
E1C0U5	Alkaline phosphatase	ALPP	Alkaline phosphatase OS=Gallus gallus OX=9031 GN=ALPP PE=3 SV=2	0	26.687	15	6	8	6	520	56.2	5.57	20.91	0	1	1.01305e+07	1.23265e+07	1.57884e+07	1.94799e+07	1.72789e+07	1.68784e+07
Q5ZKB2	DNA helicase	RCJMB04_11p11	DNA helicase OS=Gallus gallus OX=9031 GN=RCJMB04_11p11 PE=2 SV=1	0	26.683	2	1	8	1	916	103.4	5.66	34.41	0	1	8.45222e+06	1.61047e+07	1.92619e+07	9.77317e+06	8.2282e+06	9.91808e+06
F1NDN6	Keratin 12		Keratin 12 OS=Gallus gallus OX=9031 PE=3 SV=4	0	26.671	5	5	23	3	539	56.9	4.93	56.51	2	1	1.79526e+07	2.27256e+07	2.45971e+07	2.1595e+07	2.52663e+07	2.9806e+07
A0A1L1RS19	Cathepsin B	CTSB	Cathepsin B OS=Gallus gallus OX=9031 GN=CTSB PE=3 SV=2	0	26.529	14	4	8	4	360	39.6	6.01	19.07	0	1	1.55218e+07	1.69179e+07	1.90443e+07	1.24426e+07	1.58982e+07	1.53289e+07
Q6QWE7	Adiponectin	ADIPOQ	Adiponectin OS=Gallus gallus OX=9031 GN=ADIPOQ PE=2 SV=1	0	26.513	21	5	33	5	244	26.4	5.78	96.79	0	1	2.42415e+08	1.50113e+08	8.45424e+07	1.37437e+08	8.1308e+07	1.0425e+08
A0A3Q2U839	AAA domain-containing protein	PSMC5	AAA domain-containing protein OS=Gallus gallus OX=9031 GN=PSMC5 PE=3 SV=1	0	26.395	11	3	6	3	427	47.6	6.19	21.79	0	1	4.77927e+06	8.37063e+06	1.09127e+07	5.75396e+06	5.48152e+06	7.42655e+06
A0A1D5NUQ7	Insulin like growth factor binding protein 7	IGFBP7	Insulin like growth factor binding protein 7 OS=Gallus gallus OX=9031 GN=IGFBP7 PE=4 SV=2	0	26.379	23	7	12	7	327	33.9	9.14	30.89	0	1	3.11194e+07	2.25204e+07	1.80353e+07	1.76728e+07	2.50298e+07	3.18026e+07
F1NN49	Delta-aminolevulinic acid dehydratase	ALAD	Delta-aminolevulinic acid dehydratase OS=Gallus gallus OX=9031 GN=ALAD PE=3 SV=3	0	26.359	11	4	6	4	502	55.2	7.25	18.41	0	1	4.68642e+06	4.59047e+06	4.28817e+06	3.72201e+06	5.15068e+06	5.12908e+06
A0A3Q2U714	EGF-like domain-containing protein	HEG1	EGF-like domain-containing protein OS=Gallus gallus OX=9031 GN=HEG1 PE=4 SV=1	0	26.297	3	4	11	4	1634	168.1	6.83	34.14	0	1	9.24959e+06	1.0428e+07	1.28497e+07	9.30079e+06	7.95953e+06	1.36558e+07
F1NII7	Fibrillin 1	FBN1	Fibrillin 1 OS=Gallus gallus OX=9031 GN=FBN1 PE=4 SV=4	0	25.986	2	7	8	6	2861	310.8	4.96	22	1	1	1.33364e+07	1.40003e+07	1.24383e+07	9.99994e+06	1.17012e+07	1.5598e+07
P47836	40S ribosomal protein S4	RPS4	40S ribosomal protein S4 OS=Gallus gallus OX=9031 GN=RPS4 PE=2 SV=2	0	25.966	14	4	10	4	263	29.6	10.15	31.62	0	1	6.35231e+06	1.11046e+07	1.45932e+07	6.54278e+06	7.22321e+06	5.98223e+06
A0A1L1RIW5	IF rod domain-containing protein	KRT8	IF rod domain-containing protein OS=Gallus gallus OX=9031 GN=KRT8 PE=3 SV=2	0	25.906	6	4	17	1	541	60.5	6.21	42.28	0	1	2.8868e+06	3.21997e+06	3.15877e+06	3.87641e+06	4.60618e+06	2.92066e+06
Q6PVZ5	Type II alpha-keratin IIA	KRT5	Type II alpha-keratin IIA OS=Gallus gallus OX=9031 GN=KRT5 PE=2 SV=1	0	25.874	7	5	19	2	599	62.4	8.37	44.87	0	1	6.14148e+06	6.75841e+06	6.83797e+06	5.974e+06	7.53446e+06	5.1474e+06
F1NYI9	Heparanase	HPSE	Heparanase OS=Gallus gallus OX=9031 GN=HPSE PE=4 SV=3	0	25.741	10	5	11	5	523	58.6	9.39	43.62	0	1	2.54498e+07	2.10875e+07	1.77259e+07	9.88756e+06	1.17621e+07	1.30118e+07
F1NE59	Sushi, von Willebrand factor type A, EGF and pentraxin domain containing 1	CR1	Sushi, von Willebrand factor type A, EGF and pentraxin domain containing 1 OS=Gallus gallus OX=9031 GN=CR1 PE=4 SV=2	0	25.728	2	6	12	6	3687	401.5	5.33	26.93	0	1	1.65651e+07	1.68953e+07	1.83823e+07	1.15815e+07	1.51307e+07	1.20312e+07
A0A1D5PBU0	ITI_HC_C domain-containing protein		ITI_HC_C domain-containing protein OS=Gallus gallus OX=9031 PE=4 SV=2	0	25.678	18	5	9	5	264	29.4	7.23	29.56	0	1	2.38219e+07	2.39619e+07	2.31883e+07	2.26058e+07	2.35563e+07	1.8774e+07
Q9DGJ7	Beta-amyloid protein 751 isoform		Beta-amyloid protein 751 isoform OS=Gallus gallus OX=9031 PE=2 SV=1	0	25.427	7	4	8	4	751	84.7	4.77	27.94	0	1	4.99286e+06	5.92589e+06	6.44273e+06	3.97281e+06	5.24572e+06	1.02321e+07
P08267	Ferritin heavy chain	FTH	Ferritin heavy chain OS=Gallus gallus OX=9031 GN=FTH PE=2 SV=2	0	25.381	22	4	11	4	180	21.1	6.21	29.39	0	1	2.96462e+07	2.53631e+07	2.29331e+07	2.58843e+07	3.55814e+07	4.83724e+07
A0A452J805	Tropomyosin beta chain	TPM2	Tropomyosin beta chain OS=Gallus gallus OX=9031 GN=TPM2 PE=3 SV=1	0	25.356	15	6	16	1	335	37.7	5.07	39.9	0	1	496400	797990	789248	608263	565404	1.58924e+06
Q9PSW9	Histone H2B 8	H2B-VIII	Histone H2B 8 OS=Gallus gallus OX=9031 GN=H2B-VIII PE=1 SV=3	0	25.087	40	5	23	5	126	14	10.32	51.31	0	1	2.4873e+07	3.36962e+07	4.09095e+07	2.07123e+07	1.80024e+07	2.56749e+07
Q90705	Elongation factor 2	EEF2	Elongation factor 2 OS=Gallus gallus OX=9031 GN=EEF2 PE=1 SV=3	0	25.037	10	9	14	9	858	95.3	6.83	28.19	0	1	1.65684e+07	2.69586e+07	3.20894e+07	1.74024e+07	1.72375e+07	2.02558e+07
A0A1D5PXL0	Beta-galactosidase	GLB1	Beta-galactosidase OS=Gallus gallus OX=9031 GN=GLB1 PE=3 SV=1	0	24.983	10	6	6	6	652	73.4	5.72	18.05	0	1	6.26746e+06	7.40706e+06	6.82838e+06	5.09346e+06	5.9605e+06	7.03343e+06
O13268	Proteasome subunit alpha type-7	PSMA7	Proteasome subunit alpha type-7 OS=Gallus gallus OX=9031 GN=PSMA7 PE=2 SV=1	0	24.864	10	2	6	2	249	28.1	8.84	20.17	0	1	2.35193e+06	5.72415e+06	7.02887e+06	2.78909e+06	2.76122e+06	3.27366e+06
Q6PVZ2	Type I alpha-keratin 15		Type I alpha-keratin 15 OS=Gallus gallus OX=9031 PE=2 SV=1	0	24.621	10	6	35	4	431	48.1	5.2	96.2	2	1	5.79912e+07	6.81465e+07	7.29552e+07	7.21511e+07	9.53084e+07	8.00057e+07
F1NZ86	Stress-70 protein, mitochondrial	HSPA9	Stress-70 protein, mitochondrial OS=Gallus gallus OX=9031 GN=HSPA9 PE=3 SV=1	0	24.561	7	4	4	4	675	73.1	6.43	14.19	0	1	3.38805e+06	6.75394e+06	9.06051e+06	3.79391e+06	3.372e+06	4.76507e+06
P08629	Thioredoxin	TXN	Thioredoxin OS=Gallus gallus OX=9031 GN=TXN PE=3 SV=2	0	24.285	22	3	11	3	105	11.7	5.25	35.28	0	1	2.77142e+07	2.28098e+07	1.85546e+07	2.1094e+07	2.02331e+07	1.78031e+07
A0A1D5PJG9	ATP synthase subunit alpha	ATP5A1W	ATP synthase subunit alpha OS=Gallus gallus OX=9031 GN=ATP5A1W PE=3 SV=2	0	24.051	12	6	11	6	543	59.2	8.88	29.61	0	1	2.45848e+07	3.12244e+07	3.55923e+07	2.19023e+07	1.88864e+07	1.92139e+07
A0A1D5NU81	ZP domain-containing protein	TGFBR3	ZP domain-containing protein OS=Gallus gallus OX=9031 GN=TGFBR3 PE=4 SV=1	0	24.02	6	4	7	4	820	91.6	5.83	18.82	0	1	8.20652e+06	1.00972e+07	1.08799e+07	7.51363e+06	9.24162e+06	1.09249e+07
A0A1D5PDK5	Transgelin 2	IGSF9	Transgelin 2 OS=Gallus gallus OX=9031 GN=IGSF9 PE=4 SV=3	0	23.901	26	5	10	5	184	20.6	8.27	29.05	0	1	2.28724e+07	2.58421e+07	2.81082e+07	2.34713e+07	2.33269e+07	1.88716e+07
F2Z4L4	Uncharacterized protein	SET	Uncharacterized protein OS=Gallus gallus OX=9031 GN=SET PE=3 SV=1	0	23.562	16	4	8	4	277	32.1	4.22	20.49	0	1	3.29263e+06	7.06268e+06	9.20208e+06	3.36414e+06	3.60185e+06	8.03821e+06
F1NZB0	Plexin A4		Plexin A4 OS=Gallus gallus OX=9031 PE=4 SV=4	0	23.55	4	6	8	6	1892	212.3	6.57	22.51	0	1	1.17227e+07	1.2559e+07	1.0487e+07	7.85148e+06	1.1121e+07	9.4198e+06
Q5ZME2	Malate dehydrogenase, cytoplasmic	MDH1	Malate dehydrogenase, cytoplasmic OS=Gallus gallus OX=9031 GN=MDH1 PE=2 SV=1	0	23.48	17	6	14	6	334	36.5	7.36	26.04	0	1	4.29718e+07	4.34176e+07	5.0839e+07	4.52508e+07	4.74094e+07	5.81627e+07
A0A3Q2U8U2	Protein Z, vitamin K dependent plasma glycoprotein	PROZ	Protein Z, vitamin K dependent plasma glycoprotein OS=Gallus gallus OX=9031 GN=PROZ PE=3 SV=1	0	23.116	17	6	11	6	358	39.6	6.25	29.92	0	1	1.71191e+07	1.90791e+07	2.07758e+07	1.52782e+07	1.70859e+07	1.4393e+07
A0A3Q2UG48	Neogenin 1	NEO1	Neogenin 1 OS=Gallus gallus OX=9031 GN=NEO1 PE=4 SV=1	0	22.734	6	8	9	8	1456	159.2	6.65	23.6	0	1	1.02798e+07	9.89896e+06	9.60353e+06	8.11373e+06	8.53109e+06	1.04084e+07
Q6PVZ1	Keratin, type I cytoskeletal 14	KRT14	Keratin, type I cytoskeletal 14 OS=Gallus gallus OX=9031 GN=KRT14 PE=2 SV=1	0	22.661	8	4	19	2	467	51	5.07	49.75	0	1	1.95876e+07	9.94042e+07	6.14682e+07	2.05728e+07	1.34071e+07	8.25453e+06
E1C8C2	Uncharacterized protein	ADGRG6	Uncharacterized protein OS=Gallus gallus OX=9031 GN=ADGRG6 PE=3 SV=4	0	22.617	5	6	14	6	1167	130	6.21	36.77	0	1	2.50095e+07	2.52892e+07	2.69053e+07	2.24766e+07	2.56891e+07	2.39704e+07
Q7LZS0	Kinogen, HMW (Fragments)		Kinogen, HMW (Fragments) OS=Gallus gallus OX=9031 PE=1 SV=1	0	22.268	39	1	5	1	64	6.8	3.57	26.67	0	1	6.29719e+06	4.99531e+06	4.86524e+06	5.2989e+06	5.21405e+06	6.61198e+06
Q6EE31	T-complex protein 1 subunit theta	CCT8	T-complex protein 1 subunit theta OS=Gallus gallus OX=9031 GN=CCT8 PE=1 SV=3	0	22.233	9	5	7	5	548	59.4	5.53	18.23	0	1	4.86236e+06	1.25464e+07	1.66365e+07	6.06152e+06	5.78844e+06	7.61904e+06
A0A1D5P0G1	Low-density lipoprotein receptor-related protein 1	LRP1	Low-density lipoprotein receptor-related protein 1 OS=Gallus gallus OX=9031 GN=LRP1 PE=4 SV=2	0	22.025	2	6	7	6	4564	509.4	5.25	17.55	0	1	8.98678e+06	9.56729e+06	8.89572e+06	7.52588e+06	9.14812e+06	9.41643e+06
F1NSM7	Ovocleidin-116		Ovocleidin-116 OS=Gallus gallus OX=9031 PE=1 SV=1	0	21.943	10	4	8	4	743	76.8	6.92	24.12	0	1	1.80032e+07	1.82361e+07	1.97793e+07	1.3615e+07	1.42405e+07	1.47355e+07
Q5ZHL7	Uncharacterized protein	RCJMB04_35l12	Uncharacterized protein OS=Gallus gallus OX=9031 GN=RCJMB04_35l12 PE=2 SV=1	0	21.854	4	3	13	3	591	64.5	9.01	35.42	0	1	1.63431e+06	3.98127e+06	5.99466e+06	3.08574e+06	2.52902e+06	2.10212e+06
A0A146F038	Type II alpha-keratin IIB	KRT75	Type II alpha-keratin IIB OS=Gallus gallus OX=9031 GN=KRT75 PE=2 SV=1	0	21.723	6	4	13	1	536	57.6	5.96	40.38	0	1	1.11953e+06	5.0953e+06	7.94897e+06	1.66232e+06	1.53277e+06	2.00637e+06
Q9I8D6	T-complex protein 1 subunit delta	tcp-1 delta	T-complex protein 1 subunit delta OS=Gallus gallus OX=9031 GN=tcp-1 delta PE=2 SV=1	0	21.695	9	4	7	4	536	57.7	7.8	15.28	0	1	2.00809e+06	5.31946e+06	7.23808e+06	2.88288e+06	3.04368e+06	3.71572e+06
F1NSD3	Ig-like domain-containing protein		Ig-like domain-containing protein OS=Gallus gallus OX=9031 PE=4 SV=4	0	21.459	41	2	9	2	95	9.9	4.34	34.33	0	1	3.4477e+07	3.08978e+07	3.55742e+07	4.78988e+07	5.60938e+07	1.9923e+07
E1BY61	Fibrinogen C-terminal domain-containing protein	FGL1	Fibrinogen C-terminal domain-containing protein OS=Gallus gallus OX=9031 GN=FGL1 PE=4 SV=3	0	21.199	13	4	12	4	313	36.4	6.29	19.27	0	1	2.8332e+07	1.59807e+07	1.49377e+07	1.0369e+07	1.69669e+07	2.08243e+07
E1BV44	Chromosome segregation 1 like	CSE1L	Chromosome segregation 1 like OS=Gallus gallus OX=9031 GN=CSE1L PE=4 SV=2	0	21.177	3	2	3	2	971	110.4	5.62	8.27	0	1	1.20476e+06	4.30254e+06	5.69417e+06	1.77718e+06	2.23347e+06	1.43636e+06
Q90X55	Adipocyte fatty acid binding protein	AFABP	Adipocyte fatty acid binding protein OS=Gallus gallus OX=9031 GN=AFABP PE=2 SV=2	0	21.176	47	5	9	1	132	14.9	6.73	22.3	0	1	721182	1.14498e+06	989857	467363	711446	720123
A0A3Q2U374	Protein kinase C substrate 80K-H	LOC107050604	Protein kinase C substrate 80K-H OS=Gallus gallus OX=9031 GN=LOC107050604 PE=4 SV=1	0	21.13	10	3	4	3	360	39.9	4.39	14.35	0	1	3.6174e+06	4.00801e+06	3.13028e+06	2.84336e+06	3.07201e+06	3.46936e+06
P18302	Drebrin	DBN1	Drebrin OS=Gallus gallus OX=9031 GN=DBN1 PE=2 SV=4	0	21.073	3	2	5	2	652	71.5	4.51	10.43	0	1	971378	2.61571e+06	3.5651e+06	1.42856e+06	1.3198e+06	2.12622e+06
Q9IAU4	Alpha 1 (V) collagen		Alpha 1 (V) collagen OS=Gallus gallus OX=9031 PE=2 SV=1	0	21.033	3	6	11	6	1835	184.1	5.15	29.6	0	1	3.9362e+07	2.96995e+07	2.39037e+07	1.57764e+07	1.83972e+07	2.55232e+07
Q90WF1	Filamin		Filamin OS=Gallus gallus OX=9031 PE=2 SV=1	0	20.975	3	7	8	5	2610	272.8	6.35	20.17	2	1	8.19547e+06	1.84008e+07	2.64153e+07	8.60303e+06	1.21355e+07	7.22562e+06
A0A1D5P167	Folate gamma-glutamyl hydrolase	GGH	Folate gamma-glutamyl hydrolase OS=Gallus gallus OX=9031 GN=GGH PE=4 SV=1	0	20.914	12	5	6	5	439	48.2	8.47	14.88	0	1	7.74943e+06	8.28163e+06	8.61519e+06	6.98854e+06	6.18278e+06	6.98133e+06
F1P0J8	Uncharacterized protein	THBS1	Uncharacterized protein OS=Gallus gallus OX=9031 GN=THBS1 PE=4 SV=4	0	20.825	6	7	9	7	1175	129.5	4.92	16.41	0	1	5.849e+06	5.32978e+06	4.8059e+06	4.22377e+06	6.11443e+06	6.79509e+06
A0A1L1RQ04	Stathmin	STMN1	Stathmin OS=Gallus gallus OX=9031 GN=STMN1 PE=3 SV=2	0	20.808	21	5	12	5	172	19.6	6.98	32.05	0	1	1.31422e+07	3.86263e+07	5.51814e+07	1.68921e+07	1.41815e+07	1.64656e+07
Q25C36	Olfactomedin-like protein 3	OLFML3	Olfactomedin-like protein 3 OS=Gallus gallus OX=9031 GN=OLFML3 PE=2 SV=1	0	20.788	11	3	10	3	392	44.8	6.07	17.16	0	1	1.33728e+07	1.69332e+07	1.44981e+07	1.35901e+07	1.97712e+07	1.84188e+07
Q25C35	Tiarin-like	Tiarin-like	Tiarin-like OS=Gallus gallus OX=9031 GN=Tiarin-like PE=2 SV=1	0	20.731	6	3	9	3	489	55.9	5.66	21.65	0	1	8.70343e+06	8.64119e+06	8.12572e+06	7.45056e+06	7.75896e+06	9.71191e+06
Q8UWG7	60S ribosomal protein L6	RPL6	60S ribosomal protein L6 OS=Gallus gallus OX=9031 GN=RPL6 PE=2 SV=1	0	20.683	7	2	7	2	298	33.9	10.67	20.59	0	1	6.1628e+06	1.21336e+07	1.76089e+07	5.88008e+06	5.52694e+06	8.6465e+06
A0A1D5P2W8	Importin 5	RANBP6	Importin 5 OS=Gallus gallus OX=9031 GN=RANBP6 PE=4 SV=2	0	20.677	5	3	4	2	790	89.2	4.82	14.98	0	1	1.72099e+06	5.98658e+06	9.2608e+06	2.75554e+06	2.66454e+06	870968
A0A1D5PYR9	VWFA domain-containing protein	ITGAD	VWFA domain-containing protein OS=Gallus gallus OX=9031 GN=ITGAD PE=3 SV=2	0	20.557	6	6	11	6	1068	111.9	7.88	25.12	0	1	1.47521e+07	1.25701e+07	1.13804e+07	9.5088e+06	1.32969e+07	1.34963e+07
A0A165FX80	Cathelicidin-1	CATH-1	Cathelicidin-1 OS=Gallus gallus OX=9031 GN=CATH-1 PE=2 SV=1	0	20.213	24	3	15	1	148	16.1	8.48	54.1	0	1	1.74598e+07	2.61269e+07	3.39538e+07	2.79104e+07	1.01615e+07	7.75789e+06
Q5ZJ54	T-complex protein 1 subunit zeta	CCT6	T-complex protein 1 subunit zeta OS=Gallus gallus OX=9031 GN=CCT6 PE=1 SV=3	0	20.078	7	2	5	2	530	57.6	6.81	17.54	0	1	1.46776e+06	2.9848e+06	3.8973e+06	1.4314e+06	1.45252e+06	1.08817e+06
A0A1D5P1A5	Collagen triple helix repeat containing 1		Collagen triple helix repeat containing 1 OS=Gallus gallus OX=9031 PE=4 SV=2	0	20.076	13	4	15	4	307	33.2	8.05	40.03	0	1	2.24723e+07	2.13987e+07	2.10869e+07	1.55247e+07	1.74475e+07	2.38646e+07
A0A1D5P6B0	Procollagen C-endopeptidase enhancer		Procollagen C-endopeptidase enhancer OS=Gallus gallus OX=9031 PE=4 SV=2	0	20.058	8	4	8	4	511	53.4	9.5	23.94	0	1	7.41395e+06	7.5065e+06	7.43408e+06	7.98909e+06	7.27843e+06	1.92915e+07
A0A3Q2UFV8	Exostosin like glycosyltransferase 2	EXTL2	Exostosin like glycosyltransferase 2 OS=Gallus gallus OX=9031 GN=EXTL2 PE=4 SV=1	0	20.033	20	4	16	4	226	25.7	6.52	37.78	0	1	1.99468e+07	2.02814e+07	1.91881e+07	1.92054e+07	2.39317e+07	2.82666e+07
A0A182C6I3	W-linked ribosomal protein L17		W-linked ribosomal protein L17 OS=Gallus gallus gallus OX=208526 PE=3 SV=1	0	19.851	21	3	9	3	184	21.4	10.18	22.78	0	1	4.56011e+06	1.76561e+07	2.48921e+07	5.73881e+06	4.73226e+06	7.47235e+06
A0A3Q2U9V6	Polypeptide N-acetylgalactosaminyltransferase	GALNT7	Polypeptide N-acetylgalactosaminyltransferase OS=Gallus gallus OX=9031 GN=GALNT7 PE=3 SV=1	0	19.586	9	5	8	5	654	75	7.24	20.23	0	1	7.42724e+06	7.54646e+06	7.75942e+06	6.65462e+06	8.33676e+06	9.59067e+06
R4GIC2	Uncharacterized protein	GUCA2B	Uncharacterized protein OS=Gallus gallus OX=9031 GN=GUCA2B PE=4 SV=1	0	19.564	35	5	18	5	110	12.1	5.48	45.51	0	1	4.105e+07	4.73733e+07	4.53538e+07	2.97897e+07	3.38679e+07	3.54402e+07
P33150	Cadherin-13	CDH13	Cadherin-13 OS=Gallus gallus OX=9031 GN=CDH13 PE=1 SV=1	0	19.551	6	4	6	4	712	78.3	5.07	15.84	0	1	7.53606e+06	7.82032e+06	7.57248e+06	5.80882e+06	6.47996e+06	8.7867e+06
C1L370	Parvalbumin	pvalb1	Parvalbumin OS=Gallus gallus OX=9031 GN=pvalb1 PE=2 SV=1	0	19.546	46	6	12	6	110	12.1	5.07	31.97	0	1	2.10411e+07	2.4001e+07	2.61839e+07	2.09262e+07	2.02462e+07	2.93922e+07
E1BZR1	Uncharacterized protein	HNRNPR	Uncharacterized protein OS=Gallus gallus OX=9031 GN=HNRNPR PE=4 SV=3	0	19.539	5	2	4	2	643	71.9	9.1	16.18	0	1	935761	4.11032e+06	5.42341e+06	1.35636e+06	1.08131e+06	1.75147e+06
A0A1D5NYF3	FABP domain-containing protein	FABP4	FABP domain-containing protein OS=Gallus gallus OX=9031 GN=FABP4 PE=3 SV=1	0	19.492	47	5	9	1	132	14.9	6.73	22.06	4	1	2.24236e+07	1.91854e+07	1.80427e+07	1.52667e+07	1.65462e+07	1.41737e+07
P28318	Protein MRP-126		Protein MRP-126 OS=Gallus gallus OX=9031 PE=2 SV=1	0	19.346	27	3	14	3	119	14.1	6.96	39.88	0	1	2.16851e+07	2.58907e+07	2.95092e+07	2.92501e+07	1.90699e+07	1.93996e+07
A5HUM6	Tenascin X B	TNXB	Tenascin X B OS=Gallus gallus OX=9031 GN=TNXB PE=4 SV=1	0	19.343	12	4	7	4	2104	226.9	6.38	24.55	0	1	4.419e+06	4.48981e+06	3.65573e+06	2.92859e+06	3.38562e+06	6.52301e+06
Q5ZMT1	Uncharacterized protein	RCJMB04_1d23	Uncharacterized protein OS=Gallus gallus OX=9031 GN=RCJMB04_1d23 PE=2 SV=1	0	19.14	16	3	5	3	204	23.3	5.29	14.32	0	1	3.89081e+06	7.37162e+06	9.62531e+06	5.61459e+06	5.54252e+06	6.70228e+06
F1NP60	Mannose receptor C type 2	MRC2	Mannose receptor C type 2 OS=Gallus gallus OX=9031 GN=MRC2 PE=4 SV=4	0	19.062	5	5	7	5	1389	157.8	5.8	15.1	0	1	7.21108e+06	6.55497e+06	6.51037e+06	5.88265e+06	6.49347e+06	6.16309e+06
A0A1D5PPN9	Endoplasmin	HSP90B1	Endoplasmin OS=Gallus gallus OX=9031 GN=HSP90B1 PE=3 SV=1	0	18.842	6	4	10	3	795	91.5	4.89	21.46	0	1	3.43447e+06	6.80593e+06	7.56764e+06	3.47893e+06	3.73036e+06	8.63538e+06
A0A1D5PNT8	Sortilin	SORT1	Sortilin OS=Gallus gallus OX=9031 GN=SORT1 PE=4 SV=2	0	18.812	8	5	6	5	762	83.5	6.39	15.13	0	1	3.4673e+06	3.39144e+06	3.12441e+06	2.49947e+06	3.24754e+06	3.607e+06
E1C1G8	Uncharacterized protein	FBLN5	Uncharacterized protein OS=Gallus gallus OX=9031 GN=FBLN5 PE=4 SV=1	0	18.664	13	5	5	5	444	49.6	4.67	12.64	0	1	2.61553e+06	2.73095e+06	2.84052e+06	2.43332e+06	2.89532e+06	3.53193e+06
Q1KME6	Ras-related protein Rab-6A	RAB6A	Ras-related protein Rab-6A OS=Gallus gallus OX=9031 GN=RAB6A PE=2 SV=3	0	18.591	16	2	4	2	208	23.5	5.54	10.19	0	1	4.65143e+06	8.30777e+06	6.98405e+06	4.88775e+06	4.71552e+06	8.05779e+06
A0A1D5NYK7	Moesin		Moesin OS=Gallus gallus OX=9031 PE=4 SV=1	0	18.567	9	4	5	3	580	68.3	6.37	11.89	0	1	4.37666e+06	5.61305e+06	7.4661e+06	4.59832e+06	4.83961e+06	2.94173e+06
Q5ZLC5	ATP synthase subunit beta, mitochondrial	ATP5F1B	ATP synthase subunit beta, mitochondrial OS=Gallus gallus OX=9031 GN=ATP5F1B PE=1 SV=1	0	18.526	7	3	8	3	533	56.6	5.87	27.45	0	1	7.28342e+06	1.50415e+07	1.84999e+07	1.00528e+07	8.0475e+06	1.14661e+07
A0A3Q2U9R3	Vasorin	VASN	Vasorin OS=Gallus gallus OX=9031 GN=VASN PE=4 SV=1	0	18.484	8	5	11	5	695	75.9	7.46	41.22	0	1	2.31945e+07	2.92668e+07	2.80763e+07	2.46163e+07	2.41584e+07	2.59697e+07
Q5F424	Uncharacterized protein	CCT2	Uncharacterized protein OS=Gallus gallus OX=9031 GN=CCT2 PE=2 SV=1	0	18.413	9	3	7	3	535	57.4	6.28	20.61	0	1	2.64238e+06	4.1694e+06	5.12183e+06	2.84432e+06	2.94673e+06	2.90851e+06
A0A3Q2UFM0	Uncharacterized protein		Uncharacterized protein OS=Gallus gallus OX=9031 PE=4 SV=1	0	18.249	42	2	4	2	95	10.1	4.81	10.26	0	1	5.38887e+06	4.92901e+06	5.29012e+06	6.30289e+06	5.41624e+06	3.68391e+06
F1NH19	Complement C1q B chain	C1QB	Complement C1q B chain OS=Gallus gallus OX=9031 GN=C1QB PE=4 SV=3	0	18.244	17	5	23	5	244	26.3	8.69	55.29	0	1	1.24397e+08	1.11699e+08	1.04877e+08	1.1312e+08	1.25195e+08	1.49066e+08
E1BTI7	SMB domain-containing protein	TINAG	SMB domain-containing protein OS=Gallus gallus OX=9031 GN=TINAG PE=3 SV=1	0	18.183	9	4	11	4	467	52.7	7.56	25.61	0	1	1.11096e+07	1.19707e+07	1.23856e+07	1.12425e+07	1.28021e+07	1.79225e+07
F1NLZ2	Chromogranin A	CHGA	Chromogranin A OS=Gallus gallus OX=9031 GN=CHGA PE=4 SV=3	0	18.161	9	3	4	3	466	53.2	4.49	11.62	0	1	3.79629e+06	4.8121e+06	5.76553e+06	4.40735e+06	4.83268e+06	8.12808e+06
Q5ZIZ0	6-phosphogluconate dehydrogenase, decarboxylating	PGD	6-phosphogluconate dehydrogenase, decarboxylating OS=Gallus gallus OX=9031 GN=PGD PE=2 SV=1	0	18.073	8	3	3	3	483	53.3	6.98	10.46	0	1	6.17216e+06	1.00069e+07	1.41643e+07	7.51007e+06	7.42299e+06	7.32475e+06
F1NCZ2	Rab GDP dissociation inhibitor	GDI1	Rab GDP dissociation inhibitor OS=Gallus gallus OX=9031 GN=GDI1 PE=3 SV=3	0	18.035	6	3	7	3	639	70.7	8.29	24.06	0	1	5.18633e+06	6.38592e+06	6.50862e+06	4.86228e+06	5.8967e+06	7.01791e+06
A0A3S5ZPH2	Ferritin	FTL	Uncharacterized protein OS=Gallus gallus OX=9031 PE=4 SV=2	0	17.985	28	1	7	1	57	5.9	8.18	24.65	0	1	1.00348e+07	1.05427e+07	1.12003e+07	1.32303e+07	1.65503e+07	1.78751e+07
A0A3Q2U5Z2	Spectrin alpha chain, non-erythrocytic 1	SPTAN1	Spectrin alpha chain, non-erythrocytic 1 OS=Gallus gallus OX=9031 GN=SPTAN1 PE=4 SV=1	0	17.969	3	5	6	5	2443	281.4	5.38	13.94	0	1	6.78136e+06	6.63859e+06	7.64712e+06	5.19293e+06	6.22208e+06	5.52885e+06
F1NHL2	Cullin associated and neddylation dissociated 1	CAND1	Cullin associated and neddylation dissociated 1 OS=Gallus gallus OX=9031 GN=CAND1 PE=4 SV=4	0	17.841	3	4	6	4	1230	136.3	5.78	14.42	0	1	5.66582e+06	7.75045e+06	9.6658e+06	5.88749e+06	5.22366e+06	4.64482e+06
Q5ZLW7	Uncharacterized protein	LUC7L2	Uncharacterized protein OS=Gallus gallus OX=9031 GN=LUC7L2 PE=2 SV=1	0	17.817	8	3	5	3	398	47.2	10.13	15.44	0	1	1.22928e+06	2.54922e+06	3.16913e+06	1.42047e+06	1.3788e+06	2.06651e+06
Q5ZKL0	DNA helicase	MCM5	DNA helicase OS=Gallus gallus OX=9031 GN=MCM5 PE=2 SV=1	0	17.754	2	1	6	1	734	82.4	8.28	22.59	0	1	1.04439e+07	1.64346e+07	1.98825e+07	1.71935e+07	1.11214e+07	1.18909e+07
Q90WD0	Actin-related protein 3	ACTR3	Actin-related protein 3 OS=Gallus gallus OX=9031 GN=ACTR3 PE=2 SV=1	0	17.743	7	2	7	2	418	47.4	5.88	21.48	0	1	4.01352e+06	1.26218e+07	1.44758e+07	6.06266e+06	5.18045e+06	6.82828e+06
F1P166	Chemokine	CCLi7	Chemokine OS=Gallus gallus OX=9031 GN=CCLi7 PE=2 SV=1	0	17.741	37	3	4	1	91	9.8	8.38	15.14	2	1	5.50283e+06	6.31909e+06	6.86414e+06	5.84879e+06	5.65034e+06	4.47329e+06
Q8QG56	Chemokine ah221		Chemokine ah221 OS=Gallus gallus OX=9031 PE=4 SV=1	0	17.576	37	3	5	1	91	9.9	8.88	16.37	0	1	2.21289e+06	2.97387e+06	3.09041e+06	2.4213e+06	2.28712e+06	2.83846e+06
P02314	Non-histone chromosomal protein HMG-17	HMGN2	Non-histone chromosomal protein HMG-17 OS=Gallus gallus OX=9031 GN=HMGN2 PE=1 SV=3	0	17.525	20	2	5	2	90	9.4	9.99	16.19	0	1	513043	4.93629e+06	8.0755e+06	2.21573e+06	1.54933e+06	5.41772e+06
P81476	Ribonuclease CL2		Ribonuclease CL2 OS=Gallus gallus OX=9031 PE=1 SV=1	0	17.259	27	4	21	4	121	13.4	9.31	44.6	0	1	1.5249e+07	1.37011e+07	1.55042e+07	1.18503e+07	1.11827e+07	9.80591e+06
A0A1D5PC23	Transaldolase	TALDO1	Transaldolase OS=Gallus gallus OX=9031 GN=TALDO1 PE=3 SV=1	0	17.136	11	4	5	4	337	37.6	7.47	14.46	0	1	9.50047e+06	1.09402e+07	1.21535e+07	1.05683e+07	9.82548e+06	1.05219e+07
A0A1D5PC45	Adhesion G protein-coupled receptor G2	ADGRG2	Adhesion G protein-coupled receptor G2 OS=Gallus gallus OX=9031 GN=ADGRG2 PE=3 SV=2	0	17.128	4	4	7	4	1329	147.2	8.09	14.09	0	1	4.83452e+06	5.96964e+06	6.03406e+06	4.67638e+06	4.90653e+06	7.19791e+06
A0A3Q2U8E0	Ig-like domain-containing protein		Ig-like domain-containing protein OS=Gallus gallus OX=9031 PE=4 SV=1	0	17.118	31	2	87	1	68	7.1	8.16	257.63	0	1	5.03996e+06	4.89382e+06	5.14614e+06	5.33767e+06	6.3602e+06	3.92213e+06
Q9W6J2	Glutathione S-transferase class-alpha	GSTA4	Glutathione S-transferase class-alpha OS=Gallus gallus OX=9031 GN=GSTA4 PE=2 SV=1	0	17.061	13	3	7	3	223	25.4	8.84	23.86	0	1	8.35826e+06	8.7421e+06	8.52949e+06	6.76345e+06	8.17273e+06	7.50414e+06
F1NAX3	Glycerol-3-phosphate phosphatase	PGP	Glycerol-3-phosphate phosphatase OS=Gallus gallus OX=9031 GN=PGP PE=3 SV=3	0	16.961	13	3	6	3	312	33	5.73	13.77	0	1	2.47844e+06	2.92236e+06	2.43862e+06	2.16101e+06	2.84254e+06	4.74489e+06
F1NE63	Reelin	RELN	Reelin OS=Gallus gallus OX=9031 GN=RELN PE=4 SV=4	0	16.955	2	5	5	5	3462	388.3	5.85	11.66	0	1	8.24272e+06	8.45997e+06	8.30907e+06	7.10316e+06	8.09925e+06	8.26816e+06
Q90940	Calcium-binding protein	P22	Calcium-binding protein OS=Gallus gallus OX=9031 GN=P22 PE=2 SV=1	0	16.867	20	4	5	4	208	22.1	9.04	14.91	0	1	6.19777e+06	7.96235e+06	6.7176e+06	4.76259e+06	6.81396e+06	8.66726e+06
P07898	Aggrecan core protein	ACAN	Aggrecan core protein OS=Gallus gallus OX=9031 GN=ACAN PE=1 SV=2	0	16.853	3	6	9	6	2109	223.4	4.31	17.01	0	1	1.70221e+07	2.88675e+07	2.33437e+07	1.37041e+07	1.68767e+07	2.72068e+07
Q8UW59	Protein/nucleic acid deglycase DJ-1	PARK7	Protein/nucleic acid deglycase DJ-1 OS=Gallus gallus OX=9031 GN=PARK7 PE=2 SV=1	0	16.813	33	4	6	4	189	19.9	6.77	15.76	0	1	3.7685e+06	3.76115e+06	3.63062e+06	3.08312e+06	3.74355e+06	5.57041e+06
F1NJ23	Laminin subunit beta-1	LAMB1	Laminin subunit beta-1 OS=Gallus gallus OX=9031 GN=LAMB1 PE=4 SV=4	0	16.776	3	5	6	5	1785	196.8	4.96	12.39	0	1	2.65079e+06	2.58899e+06	2.60056e+06	1.90213e+06	2.24369e+06	2.80441e+06
Q98TH5	Ribosomal protein S11	cRPS11	Ribosomal protein S11 OS=Gallus gallus OX=9031 GN=cRPS11 PE=3 SV=1	0	16.769	16	4	5	4	158	18.3	10.3	14.91	0	1	8.48513e+06	2.19807e+07	3.14451e+07	1.0801e+07	1.07889e+07	5.21687e+06
A0A1D5NU66	Platelet derived growth factor receptor beta	PDGFRB	Platelet derived growth factor receptor beta OS=Gallus gallus OX=9031 GN=PDGFRB PE=3 SV=2	0	16.738	5	4	7	4	1073	120.1	5.31	22.59	0	1	6.09096e+06	7.154e+06	7.39221e+06	4.80788e+06	5.76018e+06	9.17991e+06
A0A3Q2UAF8	Uncharacterized protein	SYNCRIP	Uncharacterized protein OS=Gallus gallus OX=9031 GN=SYNCRIP PE=4 SV=1	0	16.707	5	2	3	2	623	69.6	8.59	10.22	0	1	1.19023e+06	2.64529e+06	3.69966e+06	1.50353e+06	1.54421e+06	1.70832e+06
A0A3Q3AL57	Uncharacterized protein	B4GALT1	Uncharacterized protein OS=Gallus gallus OX=9031 GN=B4GALT1 PE=4 SV=1	0	16.698	9	3	5	3	553	60.1	9.51	13.58	0	1	6.16614e+06	7.30903e+06	6.52261e+06	7.03433e+06	6.22855e+06	5.0975e+06
R4GIL5	Metalloproteinase inhibitor 2	TIMP2	Metalloproteinase inhibitor 2 OS=Gallus gallus OX=9031 GN=TIMP2 PE=4 SV=1	0	16.6	10	2	6	2	220	24.2	7.46	18.68	0	1	5.96812e+06	4.85338e+06	4.37342e+06	3.8685e+06	4.37158e+06	6.54524e+06
A0A1D5PW86	alpha-1,2-Mannosidase	MAN1A1	alpha-1,2-Mannosidase OS=Gallus gallus OX=9031 GN=MAN1A1 PE=3 SV=1	0	16.58	7	5	9	5	657	73.3	6.81	18.55	0	1	2.84233e+07	2.95255e+07	2.89376e+07	2.31329e+07	2.94972e+07	2.81712e+07
Q9YGW6	Ezrin	EZR	Ezrin OS=Gallus gallus OX=9031 GN=EZR PE=2 SV=1	0	16.534	8	5	7	4	585	69.3	6.2	18.63	1	1	4.88417e+06	1.58077e+07	2.18508e+07	6.54082e+06	5.3108e+06	7.8941e+06
E1BRC1	Uncharacterized protein	CD99	Uncharacterized protein OS=Gallus gallus OX=9031 GN=CD99 PE=4 SV=2	0	16.507	25	3	3	3	187	19.5	5	8.59	0	1	2.77648e+06	2.88991e+06	2.54661e+06	1.92179e+06	2.3393e+06	4.69305e+06
R4GM98	Nucleoside diphosphate kinase	NME3	Nucleoside diphosphate kinase OS=Gallus gallus OX=9031 GN=NME3 PE=3 SV=2	0	16.437	12	2	5	1	183	20.4	7.83	13.18	0	1	1.07506e+06	981493	937378	909657	984390	1.21282e+06
D0EKR3	Peptidyl-prolyl cis-trans isomerase	PPIA	Peptidyl-prolyl cis-trans isomerase OS=Gallus gallus OX=9031 GN=PPIA PE=2 SV=1	0	16.416	23	4	11	4	165	17.8	8.09	27.84	0	1	2.14163e+07	2.59674e+07	2.30656e+07	1.86167e+07	2.02541e+07	2.22193e+07
E1BWU6	Sema domain-containing protein	PLXNB3	Sema domain-containing protein OS=Gallus gallus OX=9031 GN=PLXNB3 PE=4 SV=3	0	16.328	2	3	4	3	1916	214.8	5.99	12.17	0	1	2.64945e+06	2.89217e+06	3.03161e+06	2.20359e+06	2.53737e+06	2.93918e+06
A0A3Q2TU27	RanBD1 domain-containing protein	RANBP1	RanBD1 domain-containing protein OS=Gallus gallus OX=9031 GN=RANBP1 PE=4 SV=1	0	16.304	12	3	5	3	252	29.1	5.72	15.87	0	1	7.12574e+06	1.10832e+07	1.51803e+07	4.90689e+06	6.46816e+06	3.23469e+06
Q7LZF3	Plasmin (Fragment)		Plasmin (Fragment) OS=Gallus gallus OX=9031 PE=4 SV=1	0	16.268	39	3	25	1	89	10.3	8.02	61.04	0	1	4.99891e+06	4.03038e+06	3.55208e+06	3.61912e+06	3.8399e+06	3.77635e+06
Q5F3D2	Uncharacterized protein	HNRNPH3	Uncharacterized protein OS=Gallus gallus OX=9031 GN=HNRNPH3 PE=2 SV=1	0	16.182	9	2	5	2	342	36.6	7.12	14.04	0	1	2.58189e+06	6.20114e+06	7.63968e+06	2.79117e+06	2.71416e+06	4.61808e+06
P47826	60S acidic ribosomal protein P0	RPLP0	60S acidic ribosomal protein P0 OS=Gallus gallus OX=9031 GN=RPLP0 PE=2 SV=1	0	16.162	13	4	5	4	316	34.3	5.99	14.9	0	1	3.10678e+06	7.27247e+06	9.44376e+06	3.32404e+06	3.42147e+06	3.385e+06
F1NHG8	Cystatin A	CSTA	Cystatin A OS=Gallus gallus OX=9031 GN=CSTA PE=3 SV=3	0	15.88	24	2	4	2	97	11.1	6.95	14.1	0	1	8.39413e+06	8.63694e+06	8.76806e+06	1.00795e+07	8.50332e+06	1.43952e+07
A0A452J861	H15 domain-containing protein	HIST1H101	H15 domain-containing protein OS=Gallus gallus OX=9031 GN=HIST1H101 PE=3 SV=1	0	15.839	22	5	10	5	220	22.1	11.17	29.62	0	1	2.13396e+07	4.05743e+07	5.54851e+07	2.21744e+07	2.28401e+07	2.58457e+07
E1BWY9	Oncoprotein induced transcript 3	OIT3	Oncoprotein induced transcript 3 OS=Gallus gallus OX=9031 GN=OIT3 PE=4 SV=2	0	15.809	7	4	8	4	550	60.6	5.4	26.5	0	1	2.27855e+07	3.3871e+07	3.26424e+07	1.90066e+07	2.43509e+07	1.56896e+07
Q5ZL15	WD_REPEATS_REGION domain-containing protein	RCJMB04_8d24	WD_REPEATS_REGION domain-containing protein OS=Gallus gallus OX=9031 GN=RCJMB04_8d24 PE=2 SV=1	0	15.802	7	3	11	3	404	44.6	7.69	34.79	0	1	2.07766e+07	2.28854e+07	2.62591e+07	1.54784e+07	2.07026e+07	1.93726e+07
A0A1D5Q032	Adenylyl cyclase-associated protein	CAP1	Adenylyl cyclase-associated protein OS=Gallus gallus OX=9031 GN=CAP1 PE=3 SV=2	0	15.747	9	4	7	4	469	51	7.93	24.17	0	1	4.10172e+06	7.00135e+06	7.37385e+06	3.95019e+06	4.02619e+06	5.04167e+06
A0A1L1RRA5	Superoxide dismutase [Cu-Zn]	SOD1	Superoxide dismutase [Cu-Zn] OS=Gallus gallus OX=9031 GN=SOD1 PE=3 SV=2	0	15.724	27	3	4	3	154	15.7	6.6	13.45	0	1	6.09492e+06	6.56431e+06	6.96463e+06	6.05402e+06	7.76275e+06	5.81744e+06
A0A1D5PL70	Uncharacterized protein	MCAM	Uncharacterized protein OS=Gallus gallus OX=9031 GN=MCAM PE=4 SV=2	0	15.691	8	5	11	5	626	69	7.11	28.73	0	1	2.09335e+07	2.05994e+07	2.23097e+07	1.81089e+07	2.1975e+07	1.82215e+07
Q03669	Sarcoplasmic/endoplasmic reticulum calcium ATPase 2	ATP2A2	Sarcoplasmic/endoplasmic reticulum calcium ATPase 2 OS=Gallus gallus OX=9031 GN=ATP2A2 PE=2 SV=2	0	15.583	3	2	6	2	1041	114.6	5.34	15.31	0	1	1.78379e+06	3.62249e+06	5.00572e+06	2.57469e+06	2.1753e+06	2.62766e+06
A0A1D5PER0	Melanocyte protein PMEL	PMEL	Melanocyte protein PMEL OS=Gallus gallus OX=9031 GN=PMEL PE=4 SV=2	0	15.567	3	1	2	1	740	75	5.12	6.75	0	1	671012	1.07281e+06	1.26487e+06	727208	1.3579e+06	1.91163e+06
A0A1L1RM08	Uncharacterized protein	MYL12A	Uncharacterized protein OS=Gallus gallus OX=9031 GN=MYL12A PE=4 SV=1	0	15.506	16	3	6	3	198	22.8	4.79	14.18	0	1	2.29398e+07	2.32049e+07	2.55745e+07	2.08414e+07	1.91408e+07	2.89903e+07
P0CB50	Peroxiredoxin-1	PRDX1	Peroxiredoxin-1 OS=Gallus gallus OX=9031 GN=PRDX1 PE=1 SV=1	0	15.3	33	6	11	5	199	22.3	8.1	27.16	1	1	2.87231e+07	4.77978e+07	6.29186e+07	2.48104e+07	3.05809e+07	2.57125e+07
F1NU17	Phosphoglycerate kinase	PGK2	Phosphoglycerate kinase OS=Gallus gallus OX=9031 GN=PGK2 PE=3 SV=1	0	15.238	9	3	6	3	417	44.6	8.12	17.02	0	1	8.40279e+06	1.0836e+07	1.23215e+07	7.10734e+06	7.80398e+06	6.47115e+06
A0A1L1RPV2	Ig-like domain-containing protein		Ig-like domain-containing protein OS=Gallus gallus OX=9031 PE=4 SV=2	0	15.164	5	2	4	2	511	53.4	8.35	10.01	0	1	2.49758e+06	2.59691e+06	2.50644e+06	2.09936e+06	2.58877e+06	4.63448e+06
A0A1L1RZV0	Ubiquitin-conjugating enzyme E2 variant 2	UBE2V2	Ubiquitin-conjugating enzyme E2 variant 2 OS=Gallus gallus OX=9031 GN=UBE2V2 PE=4 SV=2	0	15.127	14	2	4	2	229	25.3	9.8	11.7	0	1	1.31429e+06	2.53376e+06	3.22452e+06	1.33582e+06	1.33279e+06	2.04312e+06
P19753	Parvalbumin, thymic		Parvalbumin, thymic OS=Gallus gallus OX=9031 PE=1 SV=2	0	15.033	30	3	7	3	109	11.7	4.68	17.06	0	1	1.4331e+07	1.93701e+07	1.72098e+07	1.33916e+07	1.45017e+07	1.21786e+07
A0A1D5PD11	Poly(rC) binding protein 2	LOC426023	Poly(rC) binding protein 2 OS=Gallus gallus OX=9031 GN=LOC426023 PE=4 SV=2	0	14.922	12	3	4	3	366	38.7	8.47	10.77	0	1	3.22062e+06	4.13585e+06	5.27702e+06	3.16353e+06	3.17315e+06	5.21993e+06
P18359	Destrin	DSTN	Destrin OS=Gallus gallus OX=9031 GN=DSTN PE=1 SV=3	0	14.904	18	3	4	3	165	18.5	7.59	12.87	0	1	5.67118e+06	5.58479e+06	6.05019e+06	5.20649e+06	5.21142e+06	4.97611e+06
A0A1D5NV24	Receptor-type tyrosine-protein phosphatase S	PTPRS	Receptor-type tyrosine-protein phosphatase S OS=Gallus gallus OX=9031 GN=PTPRS PE=4 SV=2	0	14.823	2	3	4	2	1915	214.2	6.3	8.74	1	1	3.43422e+06	4.56243e+06	4.47069e+06	3.39956e+06	3.62049e+06	5.13522e+06
Q90WI4	Matrix remodeling-associated protein 8	MXRA8	Matrix remodeling-associated protein 8 OS=Gallus gallus OX=9031 GN=MXRA8 PE=2 SV=1	0	14.603	13	6	9	6	437	50.7	7.77	19.92	0	1	1.30169e+07	1.46869e+07	1.56229e+07	9.79154e+06	1.13133e+07	1.14648e+07
E1C8R3	Sulfotransferase	CHST3	Sulfotransferase OS=Gallus gallus OX=9031 GN=CHST3 PE=3 SV=2	0	14.585	5	2	5	2	458	52.2	8.95	14.02	0	1	1.59177e+06	1.87545e+06	2.00557e+06	1.62959e+06	1.9149e+06	2.31217e+06
F1NQP4	Uncharacterized protein	CBFB	Uncharacterized protein OS=Gallus gallus OX=9031 GN=CBFB PE=4 SV=4	0	14.583	9	1	2	1	187	22	5.58	7.09	0	1	128421	351998	458801	204613	156263	281926
Q5F354	Coatomer subunit alpha	RCJMB04_34d13	Coatomer subunit alpha OS=Gallus gallus OX=9031 GN=RCJMB04_34d13 PE=2 SV=1	0	14.5	2	3	3	3	1224	138.5	7.59	5.3	0	1	5.70868e+06	7.48479e+06	8.99891e+06	4.46738e+06	5.63693e+06	5.27862e+06
E1BZ39	Neuropilin	NRP2	Neuropilin OS=Gallus gallus OX=9031 GN=NRP2 PE=3 SV=4	0	14.205	2	2	3	2	938	104.8	5.55	6.06	0	1	1.65105e+06	1.6465e+06	1.56645e+06	1.33912e+06	1.54067e+06	2.61343e+06
I6LLZ9	Glutathione peroxidase (Fragment)		Glutathione peroxidase (Fragment) OS=Gallus gallus OX=9031 PE=2 SV=1	0	14.085	35	4	7	4	138	16.1	6.92	14.59	0	1	9.36106e+06	9.57279e+06	9.78552e+06	8.40675e+06	9.39657e+06	1.02027e+07
A0A3Q2TWJ9	MG2 domain-containing protein		MG2 domain-containing protein OS=Gallus gallus OX=9031 PE=4 SV=1	0	14.032	18	3	22	2	164	18.6	5.14	44.4	0	1	3.03221e+06	3.13051e+06	3.2574e+06	2.59562e+06	2.94406e+06	3.59467e+06
A0A3Q2TU04	Reversion-inducing cysteine-rich protein with Kazal motifs	RECK	Reversion-inducing cysteine-rich protein with Kazal motifs OS=Gallus gallus OX=9031 GN=RECK PE=4 SV=1	0	14.02	4	3	3	3	918	100.9	6.55	8.7	0	1	2.1598e+06	1.89123e+06	1.61593e+06	1.40461e+06	1.67515e+06	1.78184e+06
F1NYA9	Uncharacterized protein	EEF1B2	Uncharacterized protein OS=Gallus gallus OX=9031 GN=EEF1B2 PE=3 SV=1	0	13.865	14	2	3	2	224	24.7	4.78	8.91	0	1	1.4356e+06	3.19213e+06	4.52284e+06	1.93077e+06	1.51771e+06	1.88385e+06
A0A1D5P2D6	Protein tyrosine phosphatase receptor type F	PTPRF	Protein tyrosine phosphatase receptor type F OS=Gallus gallus OX=9031 GN=PTPRF PE=4 SV=2	0	13.691	2	3	3	2	1902	212.5	6.4	8.54	0	1	1.31673e+06	1.41494e+06	1.13849e+06	1.03097e+06	1.16319e+06	2.53514e+06
F1N833	Prohibitin	PHB2	Prohibitin OS=Gallus gallus OX=9031 GN=PHB2 PE=3 SV=4	0	13.664	11	3	6	3	301	33.3	9.86	16.37	0	1	4.09139e+06	8.05901e+06	1.00221e+07	7.78588e+06	5.15447e+06	8.60731e+06
Q5F3T9	UDP-glucose 6-dehydrogenase	UGDH	UDP-glucose 6-dehydrogenase OS=Gallus gallus OX=9031 GN=UGDH PE=2 SV=1	0	13.609	8	3	3	3	494	55	7.27	9.9	0	1	4.20127e+06	5.27292e+06	6.68633e+06	3.34003e+06	4.30569e+06	3.66354e+06
F1N9I5	ELAV-like protein	ELAVL1	ELAV-like protein OS=Gallus gallus OX=9031 GN=ELAVL1 PE=3 SV=1	0	13.441	6	2	4	2	326	36.1	8.94	13.6	0	1	3.15312e+06	6.9285e+06	9.86184e+06	3.22216e+06	3.33909e+06	2.33492e+06
Q98932	Ras-related protein Rab-5C	RAB5C	Ras-related protein Rab-5C OS=Gallus gallus OX=9031 GN=RAB5C PE=1 SV=1	0	13.358	18	2	4	2	216	23.5	8.41	3.99	0	1	985072	2.49997e+06	3.01093e+06	1.32418e+06	1.16264e+06	1.36161e+06
E1BYW9	Proteasome subunit beta	PSMB3	Proteasome subunit beta OS=Gallus gallus OX=9031 GN=PSMB3 PE=3 SV=1	0	13.296	12	2	3	2	205	23.1	5.41	10.1	0	1	1.23675e+06	1.74836e+06	1.62327e+06	1.29644e+06	1.29749e+06	1.84456e+06
Q6IEC5	Putative ISG12(2) protein	ISG12(2)	Putative ISG12(2) protein OS=Gallus gallus OX=9031 GN=ISG12(2) PE=2 SV=1	0	13.244	26	2	2	2	107	10.3	10.17	8.48	0	1	4.52559e+06	3.87783e+06	3.5503e+06	3.45642e+06	3.82801e+06	4.54522e+06
O42134	Calpain small subunit (Fragment)		Calpain small subunit (Fragment) OS=Gallus gallus OX=9031 PE=2 SV=1	0	13.091	9	1	2	1	214	23.9	5.2	7.07	0	1	3.9972e+06	3.6963e+06	3.71601e+06	2.65315e+06	3.59733e+06	2.89352e+06
A0A3Q2TXS3	Ig-like domain-containing protein		Ig-like domain-containing protein OS=Gallus gallus OX=9031 PE=4 SV=1	0	13.072	41	2	6	2	94	9.9	4.89	20.53	0	1	2.65711e+06	3.00389e+06	3.07771e+06	5.16783e+06	3.52257e+06	3.11111e+06
A0A3Q2UFW2	U2 small nuclear RNA auxiliary factor 2	U2AF2	U2 small nuclear RNA auxiliary factor 2 OS=Gallus gallus OX=9031 GN=U2AF2 PE=4 SV=1	0	13.023	3	1	4	1	699	75.9	9.6	11.04	0	1	5.7083e+06	8.23249e+06	8.72268e+06	4.74857e+06	5.50224e+06	9.06798e+06
Q76MF7	JC7	JC7	JC7 OS=Gallus gallus OX=9031 GN=JC7 PE=2 SV=1	0	12.967	7	2	2	2	292	32.6	5.27	5.97	0	1	646194	1.00666e+06	1.16253e+06	545349	505974	1.06061e+06
A0A3Q2U828	Uncharacterized protein		Uncharacterized protein OS=Gallus gallus OX=9031 PE=4 SV=1	0	12.948	7	2	11	2	271	29.7	7.49	30.34	0	1	1.53917e+07	1.81763e+07	1.96369e+07	1.57903e+07	1.66564e+07	1.56898e+07
Q5ZLG7	Uncharacterized protein	SLC25A6	Uncharacterized protein OS=Gallus gallus OX=9031 GN=SLC25A6 PE=2 SV=1	0	12.931	11	3	4	3	298	32.7	9.72	13.25	0	1	4.33177e+06	1.19783e+07	1.95791e+07	4.54171e+06	3.58482e+06	3.93425e+06
Q6DRR5	Fatty acid-binding protein	FABP	Fatty acid-binding protein OS=Gallus gallus OX=9031 GN=FABP PE=3 SV=1	0	12.925	24	3	6	2	133	14.8	6.33	15.06	0	1	875068	1.26952e+06	1.36598e+06	984444	1.01438e+06	1.39897e+06
Q5F3R8	Uncharacterized protein	RAB11B	Uncharacterized protein OS=Gallus gallus OX=9031 GN=RAB11B PE=2 SV=1	0	12.921	15	2	3	2	218	24.5	5.94	10.4	0	1	1.1855e+07	1.4312e+07	1.61203e+07	1.26835e+07	1.25514e+07	4.90552e+06
A0A452J848	60S ribosomal protein L13	RPL13	60S ribosomal protein L13 OS=Gallus gallus OX=9031 GN=RPL13 PE=3 SV=1	0	12.891	11	3	3	3	194	21.9	11.56	8.89	0	1	1.51789e+06	5.7162e+06	8.75647e+06	2.28603e+06	2.28892e+06	2.19764e+06
E1AFU7	Gallinacin-2 (Fragment)		Gallinacin-2 (Fragment) OS=Gallus gallus OX=9031 PE=4 SV=1	0	12.863	43	1	4	1	35	3.8	8.54	14.19	0	1	8.52933e+06	1.12097e+07	1.41421e+07	1.0205e+07	9.78854e+06	6.60586e+06
F1N9S7	Annexin	ANXA1	Annexin OS=Gallus gallus OX=9031 GN=ANXA1 PE=3 SV=1	0	12.777	6	2	4	2	342	38.5	7.44	11.66	0	1	1.50541e+06	3.31997e+06	4.67564e+06	1.81606e+06	1.27527e+06	1.60595e+06
A0A1D5PME9	Leucine rich repeat containing 15		Leucine rich repeat containing 15 OS=Gallus gallus OX=9031 PE=4 SV=2	0	12.694	9	4	4	4	563	62.1	7.75	8.47	0	1	2.38977e+06	2.64448e+06	2.88746e+06	2.50311e+06	3.1165e+06	3.32235e+06
A0A1D5PMV1	Uncharacterized protein	MERTK	Uncharacterized protein OS=Gallus gallus OX=9031 GN=MERTK PE=3 SV=2	0	12.651	3	3	4	3	990	108.5	6.16	10.94	0	1	4.66913e+06	4.9683e+06	4.67731e+06	1.23211e+07	5.35326e+06	7.38162e+06
A0A1D5P7R1	Uncharacterized protein	C5H14orf166	Uncharacterized protein OS=Gallus gallus OX=9031 GN=C5H14orf166 PE=4 SV=1	0	12.551	7	1	2	1	244	28	6.44	8.3	0	1	380812	1.23112e+06	1.38341e+06	491976	423825	505185
F1NSV3	Cytokine like 1	CYTL1	Cytokine like 1 OS=Gallus gallus OX=9031 GN=CYTL1 PE=4 SV=2	0	12.526	20	4	7	4	132	15	5.31	14.75	0	1	2.57295e+07	2.5154e+07	2.67608e+07	2.3989e+07	2.77527e+07	2.68849e+07
F1NVA4	Nucleophosmin	NPM1	Nucleophosmin OS=Gallus gallus OX=9031 GN=NPM1 PE=4 SV=4	0	12.524	7	2	3	2	403	43.7	5.55	6.96	0	1	5.62096e+06	6.04394e+06	6.23363e+06	4.83412e+06	6.36208e+06	5.74082e+06
O42399	Polysialyltransferase		Polysialyltransferase OS=Gallus gallus OX=9031 PE=2 SV=2	0	12.475	13	4	6	4	359	41.2	9.77	13.59	0	1	6.14018e+06	6.75008e+06	5.75506e+06	4.85538e+06	5.33156e+06	5.56803e+06
P02259	Histone H5		Histone H5 OS=Gallus gallus OX=9031 PE=1 SV=2	0	12.473	10	2	5	2	190	20.7	12.19	14.01	0	1	1.99293e+07	1.78967e+07	1.86908e+07	1.7898e+07	2.05535e+07	2.76698e+07
F1N871	Uncharacterized protein	FLT4	Uncharacterized protein OS=Gallus gallus OX=9031 GN=FLT4 PE=3 SV=3	0	12.43	3	4	4	4	1378	156.4	6.29	10.01	0	1	3.81803e+06	4.03717e+06	3.97768e+06	3.2152e+06	3.78627e+06	4.62553e+06
P02605	Myosin light chain 3, skeletal muscle isoform		Myosin light chain 3, skeletal muscle isoform OS=Gallus gallus OX=9031 PE=1 SV=3	0	12.272	30	4	4	3	150	16.7	4.59	8.36	0	1	3.01041e+06	2.47625e+06	2.16695e+06	2.02334e+06	3.31503e+06	1.56814e+06
F1NDC2	Ribosomal protein S23	RPS23	Ribosomal protein S23 OS=Gallus gallus OX=9031 GN=RPS23 PE=3 SV=2	0	12.263	15	3	3	3	143	15.8	10.49	5.68	0	1	2.55218e+06	3.8647e+06	4.82735e+06	3.76451e+06	2.98952e+06	1.46616e+06
E1BVL8	Ovotransferrin	LOC416959	Ovotransferrin OS=Gallus gallus OX=9031 GN=LOC416959 PE=3 SV=3	0	12.197	4	3	3	3	738	81.3	6.6	8.93	0	1	4.57393e+06	5.60185e+06	5.33664e+06	3.85824e+06	5.0716e+06	2.7485e+06
P85000	Trypsin inhibitor ClTI-1		Trypsin inhibitor ClTI-1 OS=Gallus gallus OX=9031 PE=1 SV=1	0	12.09	65	3	7	3	55	6	6.35	20.89	0	1	4.69772e+06	6.38698e+06	8.6955e+06	7.01938e+06	4.53264e+06	4.37369e+06
O42133	Mu-calpain large subunit		Mu-calpain large subunit OS=Gallus gallus OX=9031 PE=2 SV=1	0	12.037	6	3	4	3	715	81.4	6.11	6.43	0	1	2.40018e+06	2.87352e+06	2.86695e+06	2.33841e+06	2.51316e+06	4.6552e+06
F1NGV4	Tyrosine kinase with immunoglobulin like and EGF like domains 1	TIE1	Tyrosine kinase with immunoglobulin like and EGF like domains 1 OS=Gallus gallus OX=9031 GN=TIE1 PE=3 SV=2	0	12.024	3	3	5	3	1140	126.5	7.27	12.99	0	1	8.81964e+06	7.70172e+06	6.7268e+06	7.16903e+06	7.43351e+06	7.75249e+06
F1NIB4	Uncharacterized protein	HNRNPAB	Uncharacterized protein OS=Gallus gallus OX=9031 GN=HNRNPAB PE=4 SV=5	0	11.765	7	2	2	2	479	51.4	9.69	4.59	0	1	594028	1.24832e+06	1.746e+06	568359	533726	556136
E1BVT0	RAS like proto-oncogene B	RALB	RAS like proto-oncogene B OS=Gallus gallus OX=9031 GN=RALB PE=4 SV=3	0	11.696	8	1	2	1	206	23.3	6.62	4.27	0	1	2.9687e+06	5.3079e+06	6.29505e+06	3.52703e+06	2.75685e+06	2.93284e+06
A0A3Q2UHB5	Uncharacterized protein	DSC1	Uncharacterized protein OS=Gallus gallus OX=9031 GN=DSC1 PE=4 SV=1	0	11.676	4	3	8	3	837	92.3	4.98	21.39	0	1	6.41201e+06	5.97431e+06	5.34195e+06	4.01282e+06	4.57957e+06	6.69555e+06
A0A3Q2TXN1	Uncharacterized protein		Uncharacterized protein OS=Gallus gallus OX=9031 PE=4 SV=1	0	11.655	6	3	7	3	457	49.7	6.57	19.82	0	1	2.69127e+07	2.22762e+07	2.0007e+07	2.04865e+07	2.21112e+07	2.42116e+07
F1P2Y9	Uncharacterized protein	SPINT1	Uncharacterized protein OS=Gallus gallus OX=9031 GN=SPINT1 PE=4 SV=5	0	11.655	7	3	4	3	509	57.5	5.53	12.74	0	1	5.71449e+06	5.59183e+06	5.64503e+06	4.73941e+06	5.77928e+06	8.91473e+06
Q5ZJX9	Proteasome subunit alpha type	PSMA5	Proteasome subunit alpha type OS=Gallus gallus OX=9031 GN=PSMA5 PE=2 SV=1	0	11.623	15	3	4	3	241	26.4	4.82	9.78	0	1	2.41094e+06	3.26059e+06	3.78518e+06	2.35719e+06	2.60012e+06	3.65865e+06
F1P4U3	Secreted phosphoprotein 24	SPP2	Secreted phosphoprotein 24 OS=Gallus gallus OX=9031 GN=SPP2 PE=4 SV=3	0	11.602	14	3	6	3	192	21.7	7.34	13.72	0	1	1.73025e+07	1.38988e+07	1.38466e+07	9.92808e+06	1.08053e+07	1.34435e+07
A0A3Q2UBU0	Semaphorin 6D	SEMA6D	Semaphorin 6D OS=Gallus gallus OX=9031 GN=SEMA6D PE=3 SV=1	0	11.561	4	3	3	3	1069	119.4	8.72	5.78	0	1	2.72452e+06	2.9075e+06	2.89782e+06	2.20925e+06	2.60817e+06	3.17515e+06
Q5ZL57	Coatomer subunit delta	ARCN1	Coatomer subunit delta OS=Gallus gallus OX=9031 GN=ARCN1 PE=2 SV=1	0	11.543	7	3	3	3	510	57.1	6.07	4.74	0	1	2.63285e+06	4.34627e+06	6.37207e+06	3.65799e+06	3.7519e+06	2.52797e+06
P07583	Beta-galactoside-binding lectin	CG-1B	Beta-galactoside-binding lectin OS=Gallus gallus OX=9031 GN=CG-1B PE=1 SV=2	0	11.539	30	4	5	4	135	15.1	7.09	12.4	0	1	1.3053e+07	1.51838e+07	1.47351e+07	1.37163e+07	1.31348e+07	1.4503e+07
Q5ZIY8	Uncharacterized protein	RNH1	Uncharacterized protein OS=Gallus gallus OX=9031 GN=RNH1 PE=1 SV=1	0	11.477	11	4	5	4	456	49.8	5.02	11.21	0	1	8.03929e+06	1.36713e+07	9.11494e+06	1.08689e+07	8.71671e+06	8.06901e+06
Q9YH06	High mobility group protein B1	HMGB1	High mobility group protein B1 OS=Gallus gallus OX=9031 GN=HMGB1 PE=1 SV=1	0	11.461	13	2	3	2	215	24.9	5.74	10.69	0	1	6.41623e+06	1.04344e+07	1.33479e+07	6.58672e+06	7.15805e+06	4.06123e+06
A0A1D5PEM4	Myosin light polypeptide 6	MYL6	Myosin light polypeptide 6 OS=Gallus gallus OX=9031 GN=MYL6 PE=4 SV=3	0	11.458	13	4	5	3	275	29.8	7.99	11.47	1	1	6.19636e+06	9.12507e+06	1.18285e+07	6.51549e+06	7.23551e+06	6.97159e+06
P02701	Avidin	AVD	Avidin OS=Gallus gallus OX=9031 GN=AVD PE=1 SV=3	0	11.427	13	2	3	2	152	16.8	9.66	6.21	0	1	5.13352e+06	6.08901e+06	6.41866e+06	6.22001e+06	4.19676e+06	6.56782e+06
O73790	Heterochromatin-associated protein MENT	SERPINB10	Heterochromatin-associated protein MENT OS=Gallus gallus OX=9031 GN=SERPINB10 PE=1 SV=1	0	11.259	7	3	4	3	410	47.4	9.36	9.77	0	1	7.2157e+06	6.72336e+06	6.73961e+06	5.30652e+06	5.07272e+06	5.45986e+06
A0A1D5PSI3	Uncharacterized protein	HNRNPKL	Uncharacterized protein OS=Gallus gallus OX=9031 GN=HNRNPKL PE=4 SV=2	0	11.234	5	2	7	2	428	47.3	5.88	20.07	0	1	2.20709e+06	1.45969e+07	2.24084e+07	6.07717e+06	3.97547e+06	3.49145e+06
F1NRH2	Collagen alpha-1(X) chain	COL10A1	Collagen alpha-1(X) chain OS=Gallus gallus OX=9031 GN=COL10A1 PE=4 SV=1	0	11.225	2	2	9	2	674	66.3	9.48	21.87	0	1	2.16915e+07	2.47065e+07	2.30212e+07	1.64269e+07	2.22398e+07	2.13212e+07
F1P4X6	BRICHOS domain-containing protein	ITM2A	BRICHOS domain-containing protein OS=Gallus gallus OX=9031 GN=ITM2A PE=4 SV=1	0	11.183	15	3	3	3	251	28.3	5.17	8	0	1	7.39949e+06	8.08933e+06	6.62692e+06	5.47214e+06	6.48625e+06	5.15839e+06
Q5F3K3	Solute carrier family 40 protein	SLC40A1	Uncharacterized protein OS=Gallus gallus OX=9031 GN=RPL3 PE=3 SV=2	0	11.158	6	2	4	2	440	50.3	10.07	13.21	0	1	8.75341e+06	7.67287e+06	9.9429e+06	4.57835e+06	6.48717e+06	5.51627e+06
O42479	Ferrochelatase, mitochondrial	FECH	Uncharacterized protein OS=Gallus gallus OX=9031 GN=PGM1 PE=3 SV=2	0	11.148	8	4	4	4	562	61.5	7.01	9.93	0	1	3.46159e+06	3.16835e+06	3.02468e+06	2.14505e+06	2.75073e+06	2.58648e+06
A0A3Q2U578	Histone H3		Histone H3 OS=Gallus gallus OX=9031 PE=3 SV=1	0	11.089	33	4	16	4	98	10.9	11.74	37.7	0	1	1.37884e+08	2.34982e+08	3.09823e+08	1.20515e+08	8.0918e+07	1.07187e+08
Q5KTI9	Carbamoyl phosphate synthetase 1	CPS1	Carbamoyl phosphate synthetase 1 OS=Gallus gallus OX=9031 GN=CPS1 PE=2 SV=1	0	11.085	2	2	4	2	1446	158.2	6.06	8.52	0	1	5.67503e+06	8.14045e+06	5.36743e+06	3.38692e+06	3.92072e+06	5.56233e+06
A0A1D5PXM1	Uncharacterized protein	FLNB	Uncharacterized protein OS=Gallus gallus OX=9031 GN=FLNB PE=4 SV=3	0	10.957	2	4	4	2	2597	278	5.77	8.27	0	1	2.15296e+06	3.04451e+06	3.71785e+06	1.75964e+06	1.89852e+06	1.88299e+06
A0A3Q2U825	Uncharacterized protein	RPS28	Uncharacterized protein OS=Gallus gallus OX=9031 GN=RPS28 PE=3 SV=1	0	10.874	30	2	3	2	69	7.8	10.7	6.57	0	1	943631	3.16436e+06	4.49845e+06	1.224e+06	1.11424e+06	2.21251e+06
A0A1D5PDV6	Ribosomal protein S19	RPS19	Ribosomal protein S19 OS=Gallus gallus OX=9031 GN=RPS19 PE=4 SV=2	0	10.87	19	3	4	3	145	16.1	10.37	7.85	0	1	1.86943e+06	5.29943e+06	7.68681e+06	1.81678e+06	1.62252e+06	2.47789e+06
P41366	Vitelline membrane outer layer protein 1	VMO1	Vitelline membrane outer layer protein 1 OS=Gallus gallus OX=9031 GN=VMO1 PE=1 SV=1	0	10.842	5	1	71	1	183	20.2	8.47	149.35	0	1	1.99854e+09	1.82002e+09	1.62374e+09	1.28676e+09	1.69195e+09	1.21731e+09
A0A3Q3AKJ5	Uncharacterized protein		Uncharacterized protein OS=Gallus gallus OX=9031 PE=4 SV=1	0	10.783	17	3	3	3	176	20	7.02	8.76	0	1	2.17081e+06	2.46885e+06	2.51509e+06	2.42203e+06	2.92344e+06	4.63092e+06
Q98949	Tyrosine-protein kinase receptor TYRO3	TYRO3	Tyrosine-protein kinase receptor TYRO3 OS=Gallus gallus OX=9031 GN=TYRO3 PE=1 SV=1	0	10.767	3	3	3	3	873	96.3	5.47	8.1	0	1	5.59117e+06	4.73495e+06	4.68218e+06	3.97639e+06	4.62976e+06	3.90567e+06
A0A1D5P434	Elastin microfibril interfacer 3	EMILIN3	Elastin microfibril interfacer 3 OS=Gallus gallus OX=9031 GN=EMILIN3 PE=4 SV=2	0	10.761	4	3	3	3	814	89.7	6.27	8.18	0	1	4.99277e+06	8.87628e+06	9.66676e+06	3.13857e+06	4.08954e+06	4.53803e+06
P81021	Vigilin	HDLBP	Vigilin OS=Gallus gallus OX=9031 GN=HDLBP PE=2 SV=1	0	10.735	1	1	2	1	1270	142.1	7.18	8.86	0	1	2.0845e+06	4.59331e+06	6.48931e+06	2.33284e+06	2.25613e+06	2.43223e+06
A0A1D5PZZ8	Alpha-mannosidase	MAN2A2	Alpha-mannosidase OS=Gallus gallus OX=9031 GN=MAN2A2 PE=3 SV=2	0	10.706	4	3	3	3	1164	130.9	7.15	7.8	0	1	4.1967e+06	4.07412e+06	4.15368e+06	3.20627e+06	3.72796e+06	7.58034e+06
E1C6W9	WAP, follistatin/kazal, immunoglobulin, kunitz and netrin domain containing 2	WFIKKN2	WAP, follistatin/kazal, immunoglobulin, kunitz and netrin domain containing 2 OS=Gallus gallus OX=9031 GN=WFIKKN2 PE=4 SV=2	0	10.692	2	1	2	1	570	64	6.4	2.75	0	1	2.03632e+06	3.479e+06	3.44916e+06	1.91136e+06	3.52843e+06	1.00221e+06
A0A1D5PKA9	Aminopeptidase puromycin sensitive	NPEPPS	Aminopeptidase puromycin sensitive OS=Gallus gallus OX=9031 GN=NPEPPS PE=4 SV=2	0	10.678	2	2	2	2	1029	114.1	6.83	5.21	0	1	2.46522e+06	2.88183e+06	2.83934e+06	2.42909e+06	2.59152e+06	2.38238e+06
F2Z4K6	KOW domain-containing protein	RPL26L1	KOW domain-containing protein OS=Gallus gallus OX=9031 GN=RPL26L1 PE=3 SV=1	0	10.52	12	2	5	2	145	17.2	10.55	12.59	0	1	1.55037e+06	5.07555e+06	7.69081e+06	1.77195e+06	1.53416e+06	1.56792e+06
P05081	Adenylate kinase isoenzyme 1	AK1	Adenylate kinase isoenzyme 1 OS=Gallus gallus OX=9031 GN=AK1 PE=1 SV=1	0	10.391	10	3	3	3	194	21.7	8.59	7.61	0	1	3.77547e+06	4.49664e+06	5.19697e+06	3.20407e+06	2.95019e+06	3.43841e+06
E1C3P2	Thrombospondin-2	THBS2	Thrombospondin-2 OS=Gallus gallus OX=9031 GN=THBS2 PE=4 SV=3	0	10.273	2	2	2	2	1155	129.1	4.82	5.97	0	1	8.54246e+06	7.67165e+06	9.00527e+06	8.49126e+06	8.70642e+06	6.3253e+06
Q5ZKP6	Adenosine deaminase	ADA	Adenosine deaminase OS=Gallus gallus OX=9031 GN=ADA PE=2 SV=1	0	10.258	8	3	3	3	357	40.7	6.21	9.15	0	1	4.04207e+06	3.60008e+06	3.14864e+06	2.65211e+06	3.44285e+06	3.51803e+06
A4ZZ65	Calpain		Calpain OS=Gallus gallus OX=9031 PE=2 SV=1	0	10.231	5	3	3	3	705	80.3	5	9.11	0	1	5.25303e+06	5.63201e+06	6.06905e+06	4.7068e+06	6.44168e+06	5.6026e+06
Q90986	Lymphocyte antigen 6E	LY6E	Lymphocyte antigen 6E OS=Gallus gallus OX=9031 GN=LY6E PE=2 SV=1	0	10.223	21	2	6	2	126	13	7.47	12.7	0	1	3.54449e+07	2.44798e+07	1.64883e+07	1.03872e+07	1.49976e+07	2.29173e+07
A0A1D5NXJ7	Cell adhesion molecule 1	CADM1	Cell adhesion molecule 1 OS=Gallus gallus OX=9031 GN=CADM1 PE=4 SV=1	0	10.179	5	2	2	2	437	48	4.98	7.03	0	1	1.62295e+06	1.78503e+06	1.77355e+06	1.39095e+06	1.47806e+06	2.42458e+06
A0A1D5P411	RRM domain-containing protein	FUS	RRM domain-containing protein OS=Gallus gallus OX=9031 GN=FUS PE=4 SV=2	0	10.144	3	2	2	2	480	49.4	9.29	6.53	0	1	2.36307e+06	3.31217e+06	4.1097e+06	2.02804e+06	2.08923e+06	2.22556e+06
E1BS06	Ribosomal protein L23a	RPL23A	Ribosomal protein L23a OS=Gallus gallus OX=9031 GN=RPL23A PE=3 SV=2	0	10.14	14	2	4	2	155	17.6	10.45	9.59	0	1	3.60696e+06	7.61019e+06	9.09602e+06	3.36643e+06	3.57241e+06	5.88188e+06
A0A1D5PNX5	Uncharacterized protein		Uncharacterized protein OS=Gallus gallus OX=9031 PE=4 SV=2	0	10.106	12	3	5	3	287	30.2	6.57	10.72	0	1	1.55816e+06	2.33824e+06	1.58722e+06	1.13516e+06	1.42041e+06	1.50407e+06
A0A1D5P273	Uncharacterized protein	PTPRZ1	Uncharacterized protein OS=Gallus gallus OX=9031 GN=PTPRZ1 PE=4 SV=2	0	10.101	1	2	3	2	2308	254.7	4.73	10.47	0	1	3.48068e+06	3.20175e+06	2.92482e+06	2.57395e+06	3.01914e+06	4.90434e+06
F1NPS6	Glycoprotein nmb	GPNMB	Glycoprotein nmb OS=Gallus gallus OX=9031 GN=GPNMB PE=4 SV=3	0	10.072	3	2	2	2	559	62	6.62	6.83	0	1	1.82262e+06	1.86019e+06	1.91255e+06	1.5029e+06	1.9285e+06	3.14038e+06
A0A1L1RWG9	IF rod domain-containing protein	KRT24	IF rod domain-containing protein OS=Gallus gallus OX=9031 GN=KRT24 PE=3 SV=2	0	10.044	6	3	13	1	423	46	5.05	34.47	0	1	2.12137e+06	2.03031e+06	1.99314e+06	2.32201e+06	3.25559e+06	2.11387e+06
F1NDP3	Uncharacterized protein	FAP	Uncharacterized protein OS=Gallus gallus OX=9031 GN=FAP PE=3 SV=5	0	9.999	2	1	3	1	759	87.2	6.4	10.67	0	1	3.18824e+06	3.12756e+06	3.58313e+06	2.24923e+06	2.8297e+06	8.68023e+06
E1BZE6	Heterogeneous nuclear ribonucleoprotein A3	HNRNPA3	Heterogeneous nuclear ribonucleoprotein A3 OS=Gallus gallus OX=9031 GN=HNRNPA3 PE=4 SV=3	0	9.977	5	2	6	2	378	39.5	8.87	15.72	0	1	1.9632e+06	5.95891e+06	8.12614e+06	2.8784e+06	2.5229e+06	6.4066e+06
E1BVT3	Malate dehydrogenase	MDH2	Malate dehydrogenase OS=Gallus gallus OX=9031 GN=MDH2 PE=3 SV=3	0	9.941	6	2	4	2	337	35.6	8.56	14.74	0	1	8.69926e+06	1.26181e+07	1.54686e+07	6.92595e+06	7.28601e+06	8.69401e+06
D2Z1L9	LIM and SH3 protein 1	LASP1	LIM and SH3 protein 1 OS=Gallus gallus OX=9031 GN=LASP1 PE=2 SV=1	0	9.935	10	3	3	3	258	29.6	7.4	9.76	0	1	3.4357e+06	3.99631e+06	4.65194e+06	2.52587e+06	2.84739e+06	3.85087e+06
A0A1D5PQ92	IF rod domain-containing protein	LOC112529929	IF rod domain-containing protein OS=Gallus gallus OX=9031 GN=LOC112529929 PE=3 SV=2	0	9.921	3	3	9	1	550	58.6	6.77	24.64	0	1	2.59904e+06	2.98559e+06	3.21322e+06	2.86334e+06	3.67318e+06	2.91628e+06
Q9PTD6	Ribosomal protein S6 (Fragment)		Ribosomal protein S6 (Fragment) OS=Gallus gallus OX=9031 PE=2 SV=1	0	9.912	8	2	3	2	247	28.4	10.83	8.87	0	1	774926	4.53933e+06	6.65091e+06	1.32191e+06	1.08969e+06	1.62536e+06
F1NAT8	Uncharacterized protein	CHAD	Uncharacterized protein OS=Gallus gallus OX=9031 GN=CHAD PE=4 SV=2	0	9.896	7	2	2	2	361	40.6	9.48	4.27	0	1	2.34789e+06	2.82673e+06	2.59091e+06	2.44054e+06	2.42327e+06	2.27508e+06
E1BXC2	S-formylglutathione hydrolase	ESD	S-formylglutathione hydrolase OS=Gallus gallus OX=9031 GN=ESD PE=3 SV=3	0	9.887	8	1	1	1	282	31.5	6.79	5.39	0	1	982604	1.61476e+06	1.50491e+06	981494	1.18764e+06	994671
A0A140T8H7	Uncharacterized protein	AvBD8	Uncharacterized protein OS=Gallus gallus OX=9031 GN=AvBD8 PE=4 SV=1	0	9.878	26	1	4	1	66	7.4	8.05	11.61	0	1	1.35655e+06	1.3657e+06	1.29897e+06	1.23104e+06	1.52742e+06	6.80414e+06
A0M8T8	Caveolin	CAV1	Caveolin OS=Gallus gallus OX=9031 GN=CAV1 PE=3 SV=1	0	9.825	10	2	5	2	178	20.5	6.28	15.88	0	1	2.70877e+06	8.27393e+06	1.22476e+07	3.32443e+06	2.79969e+06	2.9476e+06
F1NEQ6	Proteasome subunit alpha type	PSMA6	Proteasome subunit alpha type OS=Gallus gallus OX=9031 GN=PSMA6 PE=3 SV=2	0	9.797	11	3	6	3	246	27.5	6.55	15.79	0	1	8.52789e+06	1.43342e+07	1.94507e+07	7.7615e+06	9.05183e+06	6.8485e+06
F1NKR1	Alpha-mannosidase	MAN2A1	Alpha-mannosidase OS=Gallus gallus OX=9031 GN=MAN2A1 PE=3 SV=3	0	9.665	2	2	2	2	1095	125.1	6.92	7.52	0	1	1.67428e+06	1.48508e+06	1.40453e+06	1.20599e+06	1.59761e+06	2.02222e+06
Q6ITC7	40S ribosomal protein S13	RPS13	40S ribosomal protein S13 OS=Gallus gallus OX=9031 GN=RPS13 PE=2 SV=3	0	9.656	11	2	8	2	151	17.2	10.54	18.75	0	1	2.82282e+06	8.7833e+06	1.29536e+07	3.92008e+06	3.22657e+06	6.2878e+06
Q5F411	Uncharacterized protein	CCT5	Uncharacterized protein OS=Gallus gallus OX=9031 GN=CCT5 PE=2 SV=1	0	9.642	5	3	3	3	541	59.7	5.74	7.51	0	1	3.19985e+06	6.79518e+06	9.42855e+06	3.36866e+06	3.04966e+06	3.28943e+06
R4GL09	Uncharacterized protein	MMR1L4	Uncharacterized protein OS=Gallus gallus OX=9031 GN=MMR1L4 PE=4 SV=1	0	9.62	3	3	3	3	1448	165.4	6.1	6.21	0	1	3.05417e+06	3.25164e+06	3.76139e+06	2.68259e+06	2.99799e+06	3.32253e+06
E1BYS3	Adhesion G protein-coupled receptor L4	ADGRL4	Adhesion G protein-coupled receptor L4 OS=Gallus gallus OX=9031 GN=ADGRL4 PE=3 SV=3	0	9.596	5	2	3	2	834	92.5	7.56	4.3	0	1	2.31943e+06	3.17287e+06	3.15417e+06	2.61154e+06	2.52865e+06	3.32155e+06
P02272	Histone H2A.V	H2AFV	Histone H2A.V OS=Gallus gallus OX=9031 GN=H2AFV PE=1 SV=2	0	9.589	20	3	5	1	128	13.5	10.58	11.52	0	1	1.78014e+06	2.46817e+06	2.76483e+06	1.20814e+06	1.20133e+06	1.81339e+06
Q8UWC5	Nuclear protein matrin 3	MATR3	Nuclear protein matrin 3 OS=Gallus gallus OX=9031 GN=MATR3 PE=2 SV=1	0	9.578	3	3	3	3	902	100.7	6.15	8.1	0	1	1.07963e+06	2.78234e+06	3.94487e+06	1.14052e+06	1.20667e+06	1.91658e+06
Q5F405	UBIQUITIN_CONJUGAT_2 domain-containing protein	RCJMB04_3o20	UBIQUITIN_CONJUGAT_2 domain-containing protein OS=Gallus gallus OX=9031 GN=RCJMB04_3o20 PE=2 SV=1	0	9.533	14	2	2	2	152	17.1	7.34	6.01	0	1	3.54454e+06	4.22575e+06	4.91496e+06	2.45911e+06	3.44917e+06	1.9627e+06
A0A3Q2U1R1	Plexin D1	PLXND1	Plexin D1 OS=Gallus gallus OX=9031 GN=PLXND1 PE=4 SV=1	0	9.454	1	3	4	3	1928	214.3	6.7	11.11	0	1	6.12694e+06	5.87751e+06	6.03858e+06	4.59823e+06	6.17806e+06	5.00133e+06
Q5F3J5	Proteasome activator complex subunit 3	PSME3	Proteasome activator complex subunit 3 OS=Gallus gallus OX=9031 GN=PSME3 PE=1 SV=1	0	9.425	9	2	2	2	254	29.5	6.19	6.95	0	1	934077	2.56119e+06	3.73574e+06	1.25139e+06	1.14338e+06	1.99449e+06
Q27J90	Leukocyte ribonuclease A-2		Leukocyte ribonuclease A-2 OS=Gallus gallus OX=9031 PE=2 SV=1	0	9.377	11	1	1	1	139	15.9	9.94	5.3	0	1	1.2359e+06	1.53412e+06	1.92373e+06	1.54089e+06	1.54386e+06	637133
C7G537	ADF actin binding protein	COTL1	ADF actin binding protein OS=Gallus gallus OX=9031 GN=COTL1 PE=2 SV=1	0	9.297	20	3	3	3	142	16.1	5.44	8.97	0	1	1.01158e+06	2.23167e+06	2.85451e+06	1.22888e+06	1.29051e+06	1.25318e+06
A0A1D5NTT9	Roundabout guidance receptor 1	ROBO1	Roundabout guidance receptor 1 OS=Gallus gallus OX=9031 GN=ROBO1 PE=4 SV=2	0	9.274	3	3	3	3	1657	180.8	6.35	7.17	0	1	4.02385e+06	3.69919e+06	3.75364e+06	3.31848e+06	3.69303e+06	3.62971e+06
Q9IAK4	Noelin	OLFM1	Noelin OS=Gallus gallus OX=9031 GN=OLFM1 PE=1 SV=1	0	9.21	6	2	2	2	485	55.5	6.95	5.11	0	1	2.04718e+06	2.10856e+06	1.98952e+06	1.75381e+06	1.9276e+06	1.86759e+06
Q8JGM4	Sulfhydryl oxidase 1	QSOX1	Sulfhydryl oxidase 1 OS=Gallus gallus OX=9031 GN=QSOX1 PE=1 SV=1	0	9.178	4	2	3	2	743	83	7.4	7.34	0	1	980175	2.10748e+06	2.15186e+06	1.15031e+06	1.22127e+06	2.09677e+06
Q5ZK20	Protein disulfide-isomerase A4	RCJMB04_13l7	Protein disulfide-isomerase A4 OS=Gallus gallus OX=9031 GN=RCJMB04_13l7 PE=2 SV=1	0	9.177	3	2	3	2	627	70.9	5.1	8.34	0	1	2.96262e+06	3.30244e+06	3.54107e+06	2.68435e+06	2.53655e+06	3.09867e+06
F1NAM2	Lamin-B1	LMNB1	Lamin-B1 OS=Gallus gallus OX=9031 GN=LMNB1 PE=3 SV=4	0	9.116	3	2	2	2	650	73.6	5.63	6.33	0	1	855547	2.08651e+06	3.319e+06	973974	755882	1.15192e+06
A0A1L1RKR4	IF rod domain-containing protein	KRT75L4	IF rod domain-containing protein OS=Gallus gallus OX=9031 GN=KRT75L4 PE=3 SV=2	0	9.093	2	2	17	1	692	74.2	7.65	47.47	0	1	6.08763e+07	6.63977e+07	7.07615e+07	8.3199e+07	9.61712e+07	6.03631e+07
Q92007	Aldolase A (Fragment)	aldolase C	Aldolase A (Fragment) OS=Gallus gallus OX=9031 GN=aldolase C PE=2 SV=1	0	9.073	45	2	5	2	42	4.4	7.34	16.62	0	1	6.48968e+06	6.99336e+06	7.10085e+06	3.93396e+06	7.27531e+06	5.96791e+06
P42558	GTP-binding nuclear protein Ran	RAN	GTP-binding nuclear protein Ran OS=Gallus gallus OX=9031 GN=RAN PE=2 SV=1	0	9.043	10	2	3	2	216	24.4	7.88	8.66	0	1	4.88146e+06	6.20487e+06	7.6182e+06	3.99716e+06	4.15539e+06	3.06324e+06
A0A1L1RUB9	AAA domain-containing protein	RFC4	AAA domain-containing protein OS=Gallus gallus OX=9031 GN=RFC4 PE=4 SV=2	0	9.019	5	1	1	1	362	39.7	8.1	4.8	0	1	95799	163794	155542	105804	102489	167915
A0A1D5P090	ADP-ribosylation factor 5	ARF5	ADP-ribosylation factor 5 OS=Gallus gallus OX=9031 GN=ARF5 PE=3 SV=2	0	9.001	13	2	5	1	152	17.3	7.2	12.58	0	1	566852	923823	1.12478e+06	467242	507403	1.02527e+06
P08636	40S ribosomal protein S17	RPS17	40S ribosomal protein S17 OS=Gallus gallus OX=9031 GN=RPS17 PE=2 SV=3	0	8.971	24	2	3	2	135	15.5	9.85	8.66	0	1	917881	2.26379e+06	3.40944e+06	1.11683e+06	1.1083e+06	920511
Q90YA3	ATP-dependent 6-phosphofructokinase	pfk	ATP-dependent 6-phosphofructokinase OS=Gallus gallus OX=9031 GN=pfk PE=2 SV=1	0	8.922	2	1	1	1	769	83.9	8.07	5.83	0	1	384291	345822	411508	294667	396497	237609
F1NN08	Uncharacterized protein	ARF1	Uncharacterized protein OS=Gallus gallus OX=9031 GN=ARF1 PE=3 SV=2	0	8.906	10	2	6	1	181	20.7	6.8	14.92	1	1	3.90862e+06	6.14619e+06	7.19612e+06	4.3219e+06	3.98889e+06	4.19234e+06
A0A3Q2UIX5	Serine/threonine-protein phosphatase	LOC101748851	Serine/threonine-protein phosphatase OS=Gallus gallus OX=9031 GN=LOC101748851 PE=3 SV=1	0	8.893	4	2	4	2	511	57.3	6.52	6.1	0	1	1.33442e+06	1.60535e+06	1.59639e+06	6.0016e+06	2.83254e+06	1.56969e+06
A0A1L1S0E6	Platelet-derived growth factor receptor alpha	PDGFRA	Platelet-derived growth factor receptor alpha OS=Gallus gallus OX=9031 GN=PDGFRA PE=3 SV=2	0	8.881	1	1	2	1	1106	124.9	5.24	6.74	0	1	3.52202e+06	4.04204e+06	3.26908e+06	2.75647e+06	4.87296e+06	3.83797e+06
A0A1D5PNC6	40S ribosomal protein S12	RPS12	40S ribosomal protein S12 OS=Gallus gallus OX=9031 GN=RPS12 PE=3 SV=2	0	8.876	14	2	3	2	127	14	7.93	6.4	0	1	7.57816e+06	9.76646e+06	1.10915e+07	6.41058e+06	7.92029e+06	6.88683e+06
E6N1V8	Guanine nucleotide-binding protein beta subunit2-like 1	GNB2L1	Guanine nucleotide-binding protein beta subunit2-like 1 OS=Gallus gallus OX=9031 GN=GNB2L1 PE=4 SV=1	0	8.829	7	3	4	3	317	35.1	7.69	11.31	0	1	2.40148e+06	9.77729e+06	1.51555e+07	4.284e+06	2.73915e+06	3.20661e+06
A0A1D5PGJ4	Peptidase S1 domain-containing protein	CELA1	Peptidase S1 domain-containing protein OS=Gallus gallus OX=9031 GN=CELA1 PE=3 SV=1	0	8.818	8	2	3	2	264	28.1	7.9	9.86	0	1	1.22135e+07	7.92349e+06	5.54631e+06	5.15001e+06	1.9121e+07	7.93766e+06
E1BSL7	Endoplasmic reticulum protein 44	ERP44	Endoplasmic reticulum protein 44 OS=Gallus gallus OX=9031 GN=ERP44 PE=4 SV=3	0	8.806	8	3	3	3	406	46.9	5.62	4	0	1	4.00529e+06	3.98828e+06	3.53091e+06	2.86885e+06	3.78371e+06	4.27528e+06
F1NT20	Uncharacterized protein	ACAT2	Uncharacterized protein OS=Gallus gallus OX=9031 GN=ACAT2 PE=3 SV=2	0	8.758	8	2	2	2	394	40.9	7.72	6.83	0	1	1.56928e+06	1.84644e+06	1.99574e+06	1.55511e+06	1.8007e+06	1.62124e+06
Q9W6H0	Mimecan	OGN	Mimecan OS=Gallus gallus OX=9031 GN=OGN PE=2 SV=1	0	8.713	11	3	3	3	294	33.2	6.55	5.44	0	1	2.77467e+06	2.49251e+06	2.46434e+06	2.18171e+06	2.30354e+06	2.41699e+06
Q9YIC3	Peptidylprolyl isomerase	cFKBP/SMAP	Peptidylprolyl isomerase OS=Gallus gallus OX=9031 GN=cFKBP/SMAP PE=2 SV=2	0	8.706	4	2	2	2	577	64	5.14	5.49	0	1	1.38211e+06	1.70371e+06	1.64629e+06	1.1332e+06	1.32218e+06	1.70668e+06
A0A1D5P975	Transket_pyr domain-containing protein	OGDH	Transket_pyr domain-containing protein OS=Gallus gallus OX=9031 GN=OGDH PE=4 SV=2	0	8.701	1	1	4	1	1265	140	9.01	8.22	0	1	1.08943e+06	1.73636e+06	2.63258e+06	1.38205e+06	1.42744e+06	2.12228e+06
A0A1D5PVT6	LAM_G_DOMAIN domain-containing protein		LAM_G_DOMAIN domain-containing protein OS=Gallus gallus OX=9031 PE=4 SV=2	0	8.613	10	3	10	3	263	29.4	5.57	24.18	0	1	3.55838e+07	2.90504e+07	2.80828e+07	2.80845e+07	2.71678e+07	3.0705e+07
Q27J91	Leukocyte ribonuclease A-1		Leukocyte ribonuclease A-1 OS=Gallus gallus OX=9031 PE=2 SV=1	0	8.551	14	2	2	2	139	15.8	9.26	5.85	0	1	2.0182e+06	2.37849e+06	2.70772e+06	2.58979e+06	3.61419e+06	3.17955e+06
F1P593	Heat shock protein beta-1	HSPB1	Heat shock protein beta-1 OS=Gallus gallus OX=9031 GN=HSPB1 PE=3 SV=2	0	8.482	13	2	2	2	194	21.8	6.7	1.98	0	1	2.43642e+06	3.14434e+06	3.96472e+06	2.32773e+06	2.83659e+06	3.39847e+06
F1NW93	Galactosidase beta 1 like	GLB1L	Galactosidase beta 1 like OS=Gallus gallus OX=9031 GN=GLB1L PE=3 SV=3	0	8.402	2	1	1	1	633	70.2	5.63	3.13	0	1	551726	532335	457727	360668	414847	747832
F1N9T1	SelP_N domain-containing protein		SelP_N domain-containing protein OS=Gallus gallus OX=9031 PE=4 SV=4	0	8.39	35	1	8	1	54	5.6	4.6	24.7	0	1	1.05601e+07	1.00518e+07	8.78885e+06	9.76501e+06	8.85106e+06	1.62215e+07
Q90999	TGF-beta receptor type-2	TGFBR2	TGF-beta receptor type-2 OS=Gallus gallus OX=9031 GN=TGFBR2 PE=1 SV=1	0	8.358	2	1	3	1	557	63.3	6.46	7.18	0	1	1.40838e+06	1.39871e+06	1.47887e+06	1.24608e+06	2.14978e+06	1.4109e+06
A0A1L1RPH8	Reelin domain-containing protein		Reelin domain-containing protein OS=Gallus gallus OX=9031 PE=4 SV=2	0	8.348	3	1	1	1	359	38.6	8.68	4.5	0	1	2.72544e+06	2.12491e+06	1.85819e+06	1.49345e+06	1.96593e+06	2.59082e+06
A0A1L1RNL6	NAC-A/B domain-containing protein	NACA	NAC-A/B domain-containing protein OS=Gallus gallus OX=9031 GN=NACA PE=4 SV=2	0	8.32	1	1	3	1	1435	134	9.73	11.06	0	1	3.71101e+06	1.02914e+07	1.46692e+07	5.27112e+06	3.90701e+06	4.10639e+06
E1C0F3	RAB7A, member RAS oncogene family	RAB7A	RAB7A, member RAS oncogene family OS=Gallus gallus OX=9031 GN=RAB7A PE=4 SV=1	0	8.308	7	1	2	1	207	23.5	6.7	8.11	0	1	477801	1.83557e+06	2.543e+06	745832	567909	719611
Q5ZHW8	Uncharacterized protein	RPS14	Uncharacterized protein OS=Gallus gallus OX=9031 GN=RPS14 PE=2 SV=1	0	8.301	16	2	6	2	151	16.3	10.05	15.43	0	1	4.66664e+06	9.25247e+06	1.24534e+07	7.1908e+06	4.87699e+06	6.89296e+06
A0A3Q2U7V8	Vacuolar proton pump subunit B	ATP6V1B2	Vacuolar proton pump subunit B OS=Gallus gallus OX=9031 GN=ATP6V1B2 PE=3 SV=1	0	8.292	3	1	2	1	461	50.4	5.55	6.17	0	1	1.18227e+06	2.03054e+06	2.6435e+06	1.23807e+06	1.24191e+06	1.36992e+06
A0A1D5NW86	Fibrillin 3	FBN3	Fibrillin 3 OS=Gallus gallus OX=9031 GN=FBN3 PE=4 SV=3	0	8.28	1	3	3	2	3009	324.4	4.84	6.89	0	1	1.29999e+06	1.44412e+06	1.54783e+06	1.18816e+06	1.39739e+06	1.57051e+06
Q5ZLX2	Eukaryotic translation initiation factor 2 subunit 1	EIF2S1	Eukaryotic translation initiation factor 2 subunit 1 OS=Gallus gallus OX=9031 GN=EIF2S1 PE=2 SV=2	0	8.26	4	1	1	1	315	36.2	5.14	4.44	0	1	502636	2.26102e+06	3.36087e+06	790419	767399	753475
P28686	CCN family member 3	CCN3	CCN family member 3 OS=Gallus gallus OX=9031 GN=CCN3 PE=2 SV=1	0	8.194	6	1	1	1	351	38.2	7.42	3.12	0	1	281124	447387	235837	150891	136082	334809
O13129	Protocadherin2 (pcdh2)		Protocadherin2 (pcdh2) OS=Gallus gallus OX=9031 PE=2 SV=1	0	8.124	3	2	3	2	932	100.3	5.34	7.87	0	1	1.06675e+06	1.12557e+06	1.11329e+06	722302	953133	1.83278e+06
Q9DEQ6	Eukaryote initiation factor 2 beta	EIF2B	Eukaryote initiation factor 2 beta OS=Gallus gallus OX=9031 GN=EIF2B PE=2 SV=1	0	8.122	4	1	2	1	334	38.4	5.8	6.28	0	1	605716	1.45287e+06	1.89494e+06	678941	540180	1.19796e+06
Q9I8D5	Putative scavenger receptor MARCO	marco	Putative scavenger receptor MARCO OS=Gallus gallus OX=9031 GN=marco PE=2 SV=1	0	8.052	6	2	3	2	476	49.9	8.94	8.08	0	1	3.47265e+06	3.1525e+06	2.67355e+06	2.68473e+06	2.97962e+06	4.11773e+06
Q5ZL37	Succinate--CoA ligase [GDP-forming] subunit beta, mitochondrial	SUCLG2	Succinate--CoA ligase [GDP-forming] subunit beta, mitochondrial OS=Gallus gallus OX=9031 GN=SUCLG2 PE=2 SV=1	0	8.019	3	1	1	1	432	46.7	6.9	2.68	0	1	86361.3	559582	863755	163450	151214	117169
E1BQ95	Uncharacterized protein	CD248	Uncharacterized protein OS=Gallus gallus OX=9031 GN=CD248 PE=4 SV=2	0	7.993	4	2	2	2	556	58.8	5.41	6.84	0	1	2.07423e+06	2.62984e+06	3.1165e+06	1.88338e+06	2.08392e+06	2.85538e+06
P14732	Lamin-B2	LMNB2	Lamin-B2 OS=Gallus gallus OX=9031 GN=LMNB2 PE=2 SV=1	0	7.925	3	2	3	1	600	67.9	5.38	8.6	0	1	306449	812604	1.2237e+06	454633	480891	585914
Q5ZIN1	Nuclear migration protein nudC	NUDC	Nuclear migration protein nudC OS=Gallus gallus OX=9031 GN=NUDC PE=2 SV=1	0	7.912	6	2	3	2	341	39.2	5.4	4.61	0	1	848171	2.23154e+06	3.06526e+06	1.11513e+06	1.02741e+06	1.50524e+06
Q6WEB3	Thymosin beta		Thymosin beta OS=Gallus gallus OX=9031 PE=2 SV=1	0	7.901	42	3	7	3	45	5.2	5.4	17.68	0	1	9.27614e+06	2.12577e+07	2.95507e+07	9.39778e+06	9.17517e+06	1.45377e+07
F1P3D9	Uncharacterized protein	SLC25A13	Uncharacterized protein OS=Gallus gallus OX=9031 GN=SLC25A13 PE=3 SV=4	0	7.896	2	1	2	1	680	74.7	8.54	6.47	0	1	1.02049e+06	3.10846e+06	3.88832e+06	1.18423e+06	1.01656e+06	1.40747e+06
Q5ZHQ1	Small ubiquitin-related modifier 3	SUMO3	Small ubiquitin-related modifier 3 OS=Gallus gallus OX=9031 GN=SUMO3 PE=3 SV=1	0	7.871	13	1	3	1	94	10.7	5.5	6.95	0	1	3.78693e+06	4.90712e+06	5.16129e+06	2.51404e+06	3.13223e+06	2.67817e+06
Q8AV07	Putative common cytokine receptor gamma chain b		Putative common cytokine receptor gamma chain b OS=Gallus gallus OX=9031 PE=2 SV=1	0	7.864	5	2	2	2	374	42.5	6.84	6.21	0	1	1.49608e+06	1.37749e+06	1.10535e+06	1.83498e+06	1.56531e+06	2.31579e+06
R4GFV0	Uncharacterized protein	MADCAM1	Uncharacterized protein OS=Gallus gallus OX=9031 GN=MADCAM1 PE=4 SV=4	0	7.809	5	2	2	2	456	49.4	5.78	6.13	0	1	4.08525e+06	3.81755e+06	3.93852e+06	3.58752e+06	3.62134e+06	3.22133e+06
E1C4M0	S5 DRBM domain-containing protein	RPS2	S5 DRBM domain-containing protein OS=Gallus gallus OX=9031 GN=RPS2 PE=3 SV=1	0	7.757	7	2	2	2	286	30.7	10.24	6.48	0	1	1.86976e+06	3.75275e+06	5.46743e+06	1.89433e+06	1.66552e+06	1.31715e+06
A0A1D5PQ17	Iron-responsive element-binding protein 2	IREB2	ZP domain-containing protein OS=Gallus gallus OX=9031 GN=ENG PE=4 SV=2	0	7.689	3	2	2	2	714	78.2	8.37	5.83	0	1	2.39216e+06	2.98717e+06	2.67019e+06	2.00611e+06	2.03285e+06	1.80956e+06
E1C0T1	Trafficking from ER to golgi regulator	TFG	Trafficking from ER to golgi regulator OS=Gallus gallus OX=9031 GN=TFG PE=4 SV=1	0	7.678	5	2	2	2	395	42.6	5.1	6.09	0	1	2.3895e+06	2.8879e+06	3.40652e+06	2.26312e+06	2.36426e+06	3.19595e+06
A0A1D5PUG8	Bridging integrator 2	BIN2	Bridging integrator 2 OS=Gallus gallus OX=9031 GN=BIN2 PE=4 SV=1	0	7.63	4	2	2	2	476	51.2	4.87	6.1	0	1	3.56324e+06	3.90681e+06	4.33623e+06	3.44006e+06	3.59682e+06	4.47412e+06
Q5ZMM4	Catalase	RCJMB04_1j22	Catalase OS=Gallus gallus OX=9031 GN=RCJMB04_1j22 PE=2 SV=1	0	7.606	5	3	3	3	530	60	8.05	4.58	0	1	2.58636e+06	2.88778e+06	3.02985e+06	2.17445e+06	2.31218e+06	3.97184e+06
A0A3S5ZPL2	Structural maintenance of chromosomes protein	SMC3	Structural maintenance of chromosomes protein OS=Gallus gallus OX=9031 GN=SMC3 PE=3 SV=1	0	7.584	2	1	1	1	1184	137.4	7.85	3.71	0	1	441753	1.48274e+06	2.03828e+06	525466	450194	667379
Q5ZI60	Coronin	CORO1C	Coronin OS=Gallus gallus OX=9031 GN=CORO1C PE=2 SV=1	0	7.548	4	2	3	2	474	53.2	6.67	7.64	0	1	4.13635e+06	8.42766e+06	5.71964e+06	4.14539e+06	4.30919e+06	4.15573e+06
Q5ZHU4	Uncharacterized protein	PFKP	Uncharacterized protein OS=Gallus gallus OX=9031 GN=PFKP PE=2 SV=1	0	7.538	3	1	2	1	565	61.2	6.67	6.96	0	1	104538	1.30711e+06	216898	392525	170466	182191
F1NCD8	Ig-like domain-containing protein	TIMD4	Ig-like domain-containing protein OS=Gallus gallus OX=9031 GN=TIMD4 PE=4 SV=1	0	7.523	6	2	2	2	359	39.6	5.21	5.23	0	1	924495	965595	832354	830268	776095	1.43241e+06
A0A3Q2U7I7	RuvB-like helicase	LOC107051177	RuvB-like helicase OS=Gallus gallus OX=9031 GN=LOC107051177 PE=3 SV=1	0	7.515	8	3	3	3	461	51	5.64	7.34	0	1	2.28765e+06	3.36071e+06	3.5889e+06	2.18018e+06	2.17867e+06	4.20724e+06
A0A1D5PJZ5	FABP domain-containing protein	FABP9	FABP domain-containing protein OS=Gallus gallus OX=9031 GN=FABP9 PE=3 SV=1	0	7.491	14	2	5	1	132	14.8	9.39	13.89	0	1	2.80511e+06	1.93978e+06	1.3026e+06	1.0474e+06	1.15033e+06	1.67934e+06
E1BSJ2	40S ribosomal protein S21	RPS21	40S ribosomal protein S21 OS=Gallus gallus OX=9031 GN=RPS21 PE=3 SV=2	0	7.479	12	1	2	1	83	9.1	8.5	4.91	0	1	331471	1.59951e+06	2.43775e+06	646777	520063	1.0136e+06
P32429	60S ribosomal protein L7a	RPL7A	60S ribosomal protein L7a OS=Gallus gallus OX=9031 GN=RPL7A PE=2 SV=2	0	7.477	11	3	3	3	266	30	10.51	8.41	0	1	3.28892e+06	7.60314e+06	1.09606e+07	4.34862e+06	4.50922e+06	2.80221e+06
F1NF89	40S ribosomal protein S24	RPS24	40S ribosomal protein S24 OS=Gallus gallus OX=9031 GN=RPS24 PE=3 SV=4	0	7.476	11	1	1	1	131	15.2	10.9	4.12	0	1	579457	2.08374e+06	2.71926e+06	727077	614508	750548
Q6JLB2	Proteasome subunit beta	PSMB1	Proteasome subunit beta OS=Gallus gallus OX=9031 GN=PSMB1 PE=3 SV=1	0	7.427	10	2	2	2	237	26	6.89	6.93	0	1	3.3711e+06	3.61448e+06	3.66658e+06	3.23816e+06	3.55118e+06	3.84359e+06
Q5ZIZ5	Uncharacterized protein	NONO	Uncharacterized protein OS=Gallus gallus OX=9031 GN=NONO PE=2 SV=1	0	7.425	4	2	3	2	473	54	8.82	9.05	0	1	2.02303e+06	3.81471e+06	5.01589e+06	1.85483e+06	1.98089e+06	3.10225e+06
A0A1L1S091	Uncharacterized protein	PEBP1	Uncharacterized protein OS=Gallus gallus OX=9031 GN=PEBP1 PE=4 SV=2	0	7.42	15	2	3	2	185	20.7	7.44	9.29	0	1	5.89355e+06	6.92761e+06	8.05198e+06	5.35121e+06	6.62223e+06	5.38196e+06
Q6EE32	Calreticulin (Fragment)		Calreticulin (Fragment) OS=Gallus gallus OX=9031 PE=2 SV=1	0	7.384	5	2	3	2	404	46.9	4.55	4.02	0	1	3.91545e+06	5.23803e+06	5.38266e+06	2.68983e+06	3.8131e+06	5.2727e+06
A0A1L1RRQ8	SERPIN domain-containing protein	SPIA9	SERPIN domain-containing protein OS=Gallus gallus OX=9031 GN=SPIA9 PE=3 SV=1	0	7.358	4	2	7	2	432	49.2	8.6	21.68	0	1	1.29076e+07	1.28701e+07	1.37667e+07	9.49823e+06	1.31488e+07	1.37526e+07
Q5ZM36	Eukaryotic initiation factor 4A-III	EIF4A3	Eukaryotic initiation factor 4A-III OS=Gallus gallus OX=9031 GN=EIF4A3 PE=2 SV=1	0	7.338	5	2	4	1	412	46.8	6.73	10.69	0	1	64698.3	199900	267344	77080.1	62961.6	69510.2
A0A1L1RQD7	Uncharacterized protein	TPD52L2	Uncharacterized protein OS=Gallus gallus OX=9031 GN=TPD52L2 PE=4 SV=2	0	7.326	5	1	1	1	219	23.7	5.73	4.1	0	1	80222.1	418138	759992	117008	96168.9	81875.4
Q90Y34	Superoxide dismutase		Superoxide dismutase OS=Gallus gallus OX=9031 PE=2 SV=1	0	7.318	10	2	3	2	224	24.8	8.41	9.01	0	1	1.51212e+07	1.27858e+07	1.09813e+07	1.19353e+07	1.10374e+07	1.66326e+07
F1P3M9	Uncharacterized protein	C4BPA	Uncharacterized protein OS=Gallus gallus OX=9031 GN=C4BPA PE=4 SV=2	0	7.272	4	2	3	2	451	48.7	6.23	8.22	0	1	1.14278e+07	7.69276e+06	6.19397e+06	6.01805e+06	1.0308e+07	7.61342e+06
F1NBZ6	Hypoxanthine-guanine phosphoribosyltransferase	HPRT1	Hypoxanthine-guanine phosphoribosyltransferase OS=Gallus gallus OX=9031 GN=HPRT1 PE=4 SV=3	0	7.224	4	1	2	1	330	36	9.52	5.15	0	1	419672	3.09883e+06	1.82844e+06	650066	619934	1.52008e+06
H9KZT7	Interleukin enhancer binding factor 2	ILF2	Interleukin enhancer binding factor 2 OS=Gallus gallus OX=9031 GN=ILF2 PE=4 SV=3	0	7.218	5	1	3	1	494	54.3	8.07	3.58	0	1	96695.4	419262	612071	166287	91801.9	147287
Q5ZIT7	AAA domain-containing protein	PSMC3	AAA domain-containing protein OS=Gallus gallus OX=9031 GN=PSMC3 PE=2 SV=1	0	7.203	7	2	3	2	422	47.2	5.22	4.27	0	1	1.07741e+06	1.62189e+06	2.10778e+06	1.16369e+06	1.21614e+06	1.45354e+06
A0A3Q2U3E6	Uncharacterized protein	ILF3	Uncharacterized protein OS=Gallus gallus OX=9031 GN=ILF3 PE=4 SV=1	0	7.179	1	1	3	1	854	90	9.29	5.27	0	1	822946	2.46091e+06	2.61905e+06	2.93955e+06	1.07748e+06	2.32511e+06
F1NWI1	Protocadherin 18	PCDH18	Protocadherin 18 OS=Gallus gallus OX=9031 GN=PCDH18 PE=4 SV=2	0	7.155	1	1	1	1	1141	126.4	5.16	3.59	0	1	383771	385196	361166	282190	319634	406537
Q07460	Eukaryotic translation initiation factor 5A-2	EIF5A2	Eukaryotic translation initiation factor 5A-2 OS=Gallus gallus OX=9031 GN=EIF5A2 PE=1 SV=3	0	7.132	15	3	7	3	153	16.7	5.58	16.5	0	1	9.5506e+06	2.62187e+07	3.74873e+07	1.16221e+07	1.10478e+07	1.10997e+07
F1NBF1	Mannosidase beta	MANBA	Mannosidase beta OS=Gallus gallus OX=9031 GN=MANBA PE=4 SV=3	0	7.128	3	3	5	3	883	100.8	6.51	13.45	0	1	3.74321e+06	3.96549e+06	3.80957e+06	2.72236e+06	3.14075e+06	5.0546e+06
A0A1D5NUC9	Ribosomal protein L21	RPL21	Ribosomal protein L21 OS=Gallus gallus OX=9031 GN=RPL21 PE=4 SV=2	0	7.104	9	1	3	1	164	19	10.51	10.48	0	1	2.60199e+06	5.33424e+06	8.53138e+06	4.90719e+06	7.27329e+06	1.25093e+06
A0A1L1S0X5	Uncharacterized protein	RPL34	Uncharacterized protein OS=Gallus gallus OX=9031 GN=RPL34 PE=4 SV=2	0	7.028	15	2	4	2	117	13.3	11.47	12.2	0	1	4.26027e+06	1.27211e+07	1.91527e+07	4.86594e+06	4.32482e+06	4.62399e+06
A0A1D5PBY3	Peroxiredoxin 3	PRDX3	Peroxiredoxin 3 OS=Gallus gallus OX=9031 GN=PRDX3 PE=4 SV=2	0	6.992	11	3	4	3	234	25.7	8.34	8.19	0	1	9.61089e+06	1.12287e+07	1.23111e+07	8.73735e+06	1.03513e+07	5.76384e+06
Q91955	Myotrophin	MTPN	Myotrophin OS=Gallus gallus OX=9031 GN=MTPN PE=3 SV=1	0	6.972	14	1	2	1	118	12.9	5.29	5.61	0	1	1.89091e+06	2.04069e+06	2.42242e+06	1.79356e+06	1.7603e+06	1.95317e+06
A0A3Q3AHD7	MICOS complex subunit MIC60	IMMT	MICOS complex subunit MIC60 OS=Gallus gallus OX=9031 GN=IMMT PE=3 SV=1	0	6.967	2	1	1	1	743	82.2	5.81	4.33	0	1	486424	565617	565653	405555	406275	753391
Q9DEA3	Proliferating cell nuclear antigen	PCNA	Proliferating cell nuclear antigen OS=Gallus gallus OX=9031 GN=PCNA PE=1 SV=1	0	6.946	7	1	1	1	262	28.9	4.72	5.1	0	1	213329	431188	599778	215334	162964	349620
Q6LAP0	Transthyretin (Fragment)		Transthyretin (Fragment) OS=Gallus gallus OX=9031 PE=4 SV=1	0	6.942	90	1	11	1	10	1	7.18	26.2	0	1	2.96445e+07	2.67405e+07	2.12402e+07	3.11912e+07	2.82649e+07	6.36854e+07
Q9W6Q0	Pleckstrin		Pleckstrin OS=Gallus gallus OX=9031 PE=2 SV=1	0	6.909	7	1	1	1	353	40.3	8.48	4.29	0	1	307451	293633	326543	312602	318842	398016
A0A1D5PM40	Ras homolog, mTORC1 binding	RHEB	Ras homolog, mTORC1 binding OS=Gallus gallus OX=9031 GN=RHEB PE=4 SV=2	0	6.908	9	1	2	1	169	18.8	5.19	2.75	0	1	1.84432e+06	3.4203e+06	3.30458e+06	2.08922e+06	1.98931e+06	1.84561e+06
Q5ZKU6	Calponin	CNN2	Calponin OS=Gallus gallus OX=9031 GN=CNN2 PE=2 SV=1	0	6.834	4	1	1	1	305	33.4	8.31	3.86	0	1	2.23885e+06	3.76699e+06	4.93993e+06	1.93238e+06	1.92655e+06	1.93375e+06
A0A1D5PTS6	Protein-L-isoaspartate O-methyltransferase	PCMT1L	Protein-L-isoaspartate O-methyltransferase OS=Gallus gallus OX=9031 GN=PCMT1L PE=3 SV=2	0	6.786	11	3	6	3	245	26.8	7.56	15.94	0	1	7.15401e+06	6.22997e+06	5.77549e+06	4.97627e+06	5.19842e+06	6.84687e+06
Q5XNV3	Cytoplasmic activation-proliferation-associated protein 1	CAPRIN1	Cytoplasmic activation-proliferation-associated protein 1 OS=Gallus gallus OX=9031 GN=CAPRIN1 PE=2 SV=1	0	6.771	2	1	1	1	702	77.9	5.16	3.64	0	1	328596	934923	1.28432e+06	953526	481573	586742
Q5ZIH1	Uncharacterized protein	HNRNPD	Uncharacterized protein OS=Gallus gallus OX=9031 GN=HNRNPD PE=2 SV=1	0	6.751	5	1	1	1	257	29.3	9.31	3.24	0	1	506477	1.1383e+06	1.70563e+06	545845	491124	720803
F1P256	Integrin subunit beta like 1	ITGBL1	Integrin subunit beta like 1 OS=Gallus gallus OX=9031 GN=ITGBL1 PE=4 SV=4	0.001	6.696	2	1	2	1	490	53	5.26	5.35	0	1	2.18576e+06	1.7318e+06	1.35499e+06	1.27219e+06	1.21342e+06	6.22803e+06
A0A1D5PED8	Uncharacterized protein	POLR2H	Uncharacterized protein OS=Gallus gallus OX=9031 GN=POLR2H PE=4 SV=1	0.001	6.66	11	1	1	1	122	13.9	4.7	3.88	0	1	570249	1.27393e+06	1.75475e+06	717488	702577	729544
A0A1L1RKJ5	Carboxypeptidase	CTSA	Carboxypeptidase OS=Gallus gallus OX=9031 GN=CTSA PE=3 SV=1	0.001	6.651	7	3	3	3	471	53.1	6.52	6.26	0	1	6.01445e+06	5.56163e+06	4.98183e+06	4.53399e+06	4.6686e+06	7.94493e+06
A0A3Q3ASJ5	Uncharacterized protein		Uncharacterized protein OS=Gallus gallus OX=9031 PE=4 SV=1	0.001	6.635	1	1	5	1	1065	109.5	8	10.45	0	1	5.46166e+06	7.05859e+06	6.55571e+06	4.26342e+06	5.74588e+06	7.35683e+06
O42265	Proteasome subunit alpha type-1	PSMA1	Proteasome subunit alpha type-1 OS=Gallus gallus OX=9031 GN=PSMA1 PE=2 SV=2	0.001	6.623	8	2	3	2	260	28.9	6.54	6.01	0	1	2.34537e+06	4.06443e+06	4.07425e+06	2.09056e+06	2.22654e+06	1.95176e+06
A0A1D5P215	Neurexin-1	NRXN1	Neurexin-1 OS=Gallus gallus OX=9031 GN=NRXN1 PE=4 SV=2	0.001	6.62	1	2	3	2	1488	164.1	6	7.49	0	1	1.9092e+06	1.64637e+06	1.62536e+06	1.40679e+06	1.71801e+06	1.55894e+06
A0A3Q2UB31	Protocadherin 1	PCDH1	Protocadherin 1 OS=Gallus gallus OX=9031 GN=PCDH1 PE=4 SV=1	0.001	6.601	1	1	1	1	1105	121.2	5.17	2.6	0	1	890934	922368	874343	724101	761020	1.19392e+06
F1NF40	tRNA (adenine(58)-N(1))-methyltransferase non-catalytic subunit TRM6	TRMT6	tRNA (adenine(58)-N(1))-methyltransferase non-catalytic subunit TRM6 OS=Gallus gallus OX=9031 GN=TRMT6 PE=3 SV=1	0.001	6.592	3	1	1	1	484	54.2	6.58	2.79	0	1	172352	328126	345569	160549	142427	251455
Q5ZJS7	ML domain-containing protein	RCJMB04_16b3	ML domain-containing protein OS=Gallus gallus OX=9031 GN=RCJMB04_16b3 PE=2 SV=1	0.001	6.589	12	2	2	2	148	16.2	6.51	7.38	0	1	5.1047e+06	3.9515e+06	3.55709e+06	3.02197e+06	3.28798e+06	3.05296e+06
P15771	Nucleolin	NCL	Nucleolin OS=Gallus gallus OX=9031 GN=NCL PE=1 SV=1	0.001	6.532	2	1	3	1	694	75.6	4.94	8.82	0	1	768546	4.48492e+06	6.9019e+06	1.79527e+06	1.32512e+06	1.13402e+06
Q5ZJQ6	AA_TRNA_LIGASE_II domain-containing protein	DARS	AA_TRNA_LIGASE_II domain-containing protein OS=Gallus gallus OX=9031 GN=DARS PE=2 SV=1	0.001	6.53	4	2	2	2	503	57.2	6.49	1.66	0	1	6.39134e+06	4.84261e+06	3.49201e+06	2.3136e+06	2.15307e+06	4.48771e+06
Q5ZM66	40S ribosomal protein S26	RPS26	40S ribosomal protein S26 OS=Gallus gallus OX=9031 GN=RPS26 PE=2 SV=1	0.001	6.512	14	2	2	2	115	13	11	2.66	0	1	1.4631e+06	2.77696e+06	3.85707e+06	1.67991e+06	1.85189e+06	1.94316e+06
Q08705	Transcriptional repressor CTCF	CTCF	Transcriptional repressor CTCF OS=Gallus gallus OX=9031 GN=CTCF PE=1 SV=1	0.001	6.499	2	1	2	1	728	82.8	6.86	2.37	0	1	325733	1.12197e+06	1.7862e+06	593219	447176	423400
Q5F4C5	Uncharacterized protein	RAB35	Uncharacterized protein OS=Gallus gallus OX=9031 GN=RAB35 PE=2 SV=1	0.001	6.491	5	1	1	1	201	23.1	8.05	3.66	0	1	1.17375e+06	1.86752e+06	2.14559e+06	1.33332e+06	1.16801e+06	934305
F1NZ70	Uncharacterized protein	NOTCH1	Uncharacterized protein OS=Gallus gallus OX=9031 GN=NOTCH1 PE=4 SV=3	0.001	6.486	0	1	1	1	2561	276.1	5.11	3.24	0	1	470667	416255	336875	387062	342027	709933
A0A286QZR1	Arginine methyltransferase 1 variant 1	prmt1	Arginine methyltransferase 1 variant 1 OS=Gallus gallus OX=9031 GN=prmt1 PE=2 SV=1	0.001	6.459	4	1	1	1	351	40.4	5.6	4.09	0	1	719948	1.53507e+06	2.13148e+06	822418	742129	1.14776e+06
Q5ZK94	WD_REPEATS_REGION domain-containing protein	RCJMB04_12d24	WD_REPEATS_REGION domain-containing protein OS=Gallus gallus OX=9031 GN=RCJMB04_12d24 PE=2 SV=1	0.001	6.443	3	1	1	1	609	68.1	5.41	3.49	0	1	24251.8	205486	266651	35921.6	15388.8	25544.6
Q8JG64	Protein disulfide-isomerase A3	PDIA3	Protein disulfide-isomerase A3 OS=Gallus gallus OX=9031 GN=PDIA3 PE=2 SV=1	0.001	6.441	4	2	3	2	505	56.1	6.02	8.37	0	1	4.95492e+06	6.41802e+06	7.40381e+06	3.8182e+06	4.63155e+06	4.05511e+06
P21868	Casein kinase II subunit alpha	CSNK2A1	Casein kinase II subunit alpha OS=Gallus gallus OX=9031 GN=CSNK2A1 PE=2 SV=1	0.001	6.368	4	1	2	1	391	45.2	7.74	3.56	0	1	6.75609e+06	6.30218e+06	6.39209e+06	4.40626e+06	6.31683e+06	7.27476e+06
A0A1L1RZ94	Uncharacterized protein	HSPE1	Uncharacterized protein OS=Gallus gallus OX=9031 GN=HSPE1 PE=3 SV=2	0.001	6.35	16	3	4	3	152	17.1	8.82	10.69	0	1	8.01103e+06	1.31533e+07	1.63267e+07	9.47658e+06	8.77727e+06	8.69386e+06
A0A1D5PIZ1	Thimet oligopeptidase 1	THOP1	Thimet oligopeptidase 1 OS=Gallus gallus OX=9031 GN=THOP1 PE=3 SV=1	0.001	6.342	3	2	2	2	685	78.3	6.1	2.12	0	1	988156	933558	783697	638835	946131	773588
F1P053	DnaJ homolog subfamily C member 3	DNAJC3	DnaJ homolog subfamily C member 3 OS=Gallus gallus OX=9031 GN=DNAJC3 PE=4 SV=3	0.001	6.315	4	2	2	2	504	57.4	5.97	3.92	0	1	1.62779e+06	1.71987e+06	1.93795e+06	1.72509e+06	1.52773e+06	2.29559e+06
A0A1L1RNY8	Histone H2A	H2AFX	Histone H2A OS=Gallus gallus OX=9031 GN=H2AFX PE=3 SV=2	0.001	6.313	18	3	8	1	143	15	10.87	19.51	0	1	776421	669210	694638	660060	530085	514334
E1BX03	Uncharacterized protein	FUBP1	Uncharacterized protein OS=Gallus gallus OX=9031 GN=FUBP1 PE=4 SV=4	0.001	6.297	3	2	2	2	643	67.4	7.61	5.16	0	1	2.60064e+06	5.12302e+06	6.18975e+06	3.15819e+06	2.74089e+06	3.49531e+06
A0A1D5PLI4	Unconventional myosin-Ic	MYO1C	Unconventional myosin-Ic OS=Gallus gallus OX=9031 GN=MYO1C PE=3 SV=2	0.001	6.251	2	2	5	2	1083	124.5	9.1	5.87	0	1	737658	1.12462e+06	1.52013e+06	657670	740346	1.35016e+06
F1NWN4	Fibulin 2	FBLN2	Fibulin 2 OS=Gallus gallus OX=9031 GN=FBLN2 PE=4 SV=4	0.001	6.234	2	2	5	2	1196	132.2	5.03	7.41	0	1	2.03515e+06	2.00139e+06	2.12756e+06	1.98873e+06	2.16435e+06	2.05856e+06
A0A3Q2UBC3	Microfibril associated protein 5	MFAP5	Microfibril associated protein 5 OS=Gallus gallus OX=9031 GN=MFAP5 PE=4 SV=1	0.001	6.22	7	1	1	1	154	17.5	8.13	2.87	0	1	776651	811629	772843	535409	836694	1.41838e+06
A0A3Q2U938	VWFA domain-containing protein	CACNA2D1	VWFA domain-containing protein OS=Gallus gallus OX=9031 GN=CACNA2D1 PE=4 SV=1	0.001	6.193	2	2	4	2	1141	129.4	5.78	8.12	0	1	6.3086e+06	7.28639e+06	9.17098e+06	6.70766e+06	9.32686e+06	6.28747e+06
A0A3Q2TXL9	Stress induced phosphoprotein 1	STIP1	Stress induced phosphoprotein 1 OS=Gallus gallus OX=9031 GN=STIP1 PE=4 SV=1	0.001	6.159	3	2	2	2	545	62	7.09	5.39	0	1	3.84846e+06	4.43945e+06	4.78391e+06	3.17564e+06	4.06597e+06	4.76409e+06
Q98TF8	60S ribosomal protein L22	RPL22	60S ribosomal protein L22 OS=Gallus gallus OX=9031 GN=RPL22 PE=2 SV=1	0.001	6.153	10	1	1	1	128	14.7	9.19	3.68	0	1	832567	1.02161e+06	1.30462e+06	692865	757572	637423
Q5ZM84	Uncharacterized protein	RCJMB04_2o2	Uncharacterized protein OS=Gallus gallus OX=9031 GN=RCJMB04_2o2 PE=2 SV=1	0.001	6.129	3	1	1	1	791	88.5	5.15	3.06	0	1	868233	1.12695e+06	1.33732e+06	860044	952060	1.24594e+06
Q5ZK81	S-(hydroxymethyl)glutathione dehydrogenase	RCJMB04_12i19	S-(hydroxymethyl)glutathione dehydrogenase OS=Gallus gallus OX=9031 GN=RCJMB04_12i19 PE=2 SV=1	0.001	6.117	10	2	2	2	374	39.6	7.83	5.04	0	1	779143	856857	792534	742886	808002	666080
Q9W7I5	Histone-binding protein RBBP4	RBBP4	Histone-binding protein RBBP4 OS=Gallus gallus OX=9031 GN=RBBP4 PE=1 SV=3	0.001	6.109	2	1	7	1	425	47.6	4.89	18.67	0	1	2.7608e+06	5.0761e+06	6.40983e+06	3.0166e+06	3.23339e+06	5.28657e+06
A0A3Q2UFL2	Uncharacterized protein	MYOF	Uncharacterized protein OS=Gallus gallus OX=9031 GN=MYOF PE=4 SV=1	0.001	6.049	1	1	1	1	1817	205.7	5.69	3.02	0	1	173382	426655	516571	244030	200661	344310
E1BUD3	Troponin I, fast skeletal muscle	TNNI2	Troponin I, fast skeletal muscle OS=Gallus gallus OX=9031 GN=TNNI2 PE=4 SV=4	0.001	6.041	8	1	4	1	183	21.2	9.36	5.05	0	1	2.91118e+06	2.76079e+06	2.36052e+06	1.38333e+06	1.59704e+06	2.03921e+06
Q5ZMW1	Aconitate hydratase, mitochondrial	ACO2	Aconitate hydratase, mitochondrial OS=Gallus gallus OX=9031 GN=ACO2 PE=2 SV=1	0.001	6.009	3	2	3	2	785	85.6	7.9	8.49	0	1	2.25357e+06	3.37444e+06	4.03264e+06	1.96471e+06	2.03215e+06	2.304e+06
A0A1D5P703	P-type domain-containing protein	MGAM	P-type domain-containing protein OS=Gallus gallus OX=9031 GN=MGAM PE=4 SV=2	0.001	6.005	2	2	3	2	1706	193	5.76	6.45	0	1	4.03761e+06	3.89656e+06	3.95704e+06	3.56259e+06	4.88521e+06	3.72553e+06
F1N9I4	Uncharacterized protein	LTBP1	Uncharacterized protein OS=Gallus gallus OX=9031 GN=LTBP1 PE=4 SV=4	0.001	6.002	1	1	1	1	1578	172.3	5.33	3.71	0	1	910258	791283	721099	525879	862927	1.14356e+06
Q5ZMN2	DNA replication licensing factor MCM3	MCM3	DNA replication licensing factor MCM3 OS=Gallus gallus OX=9031 GN=MCM3 PE=2 SV=1	0.001	5.996	2	1	5	1	812	91.2	5.86	15.58	0	1	5.18744e+06	9.66626e+06	1.35899e+07	5.56949e+06	6.18721e+06	6.15095e+06
F1NKL4	Dynein cytoplasmic 1 heavy chain 1	DYNC1H1	Dynein cytoplasmic 1 heavy chain 1 OS=Gallus gallus OX=9031 GN=DYNC1H1 PE=4 SV=3	0.001	5.973	1	2	2	2	4652	532.8	6.37	4.19	0	1	563658	1.19221e+06	1.47499e+06	636224	594791	1.02124e+06
A0A3Q2TSW8	Uncharacterized protein	NID2	Uncharacterized protein OS=Gallus gallus OX=9031 GN=NID2 PE=4 SV=1	0.001	5.961	3	3	3	3	1170	124.9	6.49	6.69	0	1	969367	1.13346e+06	1.24841e+06	1.02549e+06	1.04118e+06	1.95787e+06
F1NB20	DNA helicase	MCM2	DNA helicase OS=Gallus gallus OX=9031 GN=MCM2 PE=3 SV=2	0.001	5.959	3	2	2	2	929	105	5.57	4.01	0	1	3.00792e+06	3.40099e+06	3.55966e+06	2.32815e+06	3.00661e+06	1.41412e+06
P19966	Transgelin	TAGLN	Transgelin OS=Gallus gallus OX=9031 GN=TAGLN PE=1 SV=3	0.001	5.95	9	2	2	2	200	22.3	8.81	5.72	0	1	4.23942e+06	6.91795e+06	7.18785e+06	4.30541e+06	5.19632e+06	1.00506e+07
Q90XC0	Malic enzyme		Malic enzyme OS=Gallus gallus OX=9031 PE=2 SV=1	0.001	5.922	5	3	3	3	557	62	6.9	7.5	0	1	3.18591e+06	4.07494e+06	4.90626e+06	4.76212e+06	4.83386e+06	3.42936e+06
P30997	Catenin alpha-2	CTNNA2	Catenin alpha-2 OS=Gallus gallus OX=9031 GN=CTNNA2 PE=1 SV=1	0.001	5.919	2	1	1	1	906	100.6	6.29	4.98	0	1	391438	767657	775984	406220	411752	566132
E1C0J4	UPF1 RNA helicase and ATPase	UPF1	UPF1 RNA helicase and ATPase OS=Gallus gallus OX=9031 GN=UPF1 PE=4 SV=3	0.001	5.902	1	1	2	1	1117	123.3	6.68	3.79	0	1	122876	241374	304316	194639	186918	259149
A0A1D5NU14	PDZ and LIM domain 1	PDLIM1	PDZ and LIM domain 1 OS=Gallus gallus OX=9031 GN=PDLIM1 PE=4 SV=1	0.001	5.901	3	1	1	1	340	36.6	7.61	3.94	0	1	1.43409e+06	2.0202e+06	2.36966e+06	1.41186e+06	1.15198e+06	1.08971e+06
A4VAR9	Dystroglycan	DAG1	Dystroglycan OS=Gallus gallus OX=9031 GN=DAG1 PE=2 SV=1	0.001	5.882	2	1	1	1	896	97.6	8.37	3.26	0	1	609115	654201	672503	572522	587500	643976
Q5F491	DEAD-box helicase 3,X-linked	DDX3X	DEAD-box helicase 3,X-linked OS=Gallus gallus OX=9031 GN=DDX3X PE=2 SV=1	0.001	5.878	3	2	2	2	651	72	6.99	4.37	0	1	647086	1.59055e+06	2.18593e+06	1.1264e+06	888687	953748
P50890	40S ribosomal protein SA	RPSA	40S ribosomal protein SA OS=Gallus gallus OX=9031 GN=RPSA PE=3 SV=1	0.001	5.857	4	1	2	1	296	33	4.87	6.62	0	1	1.59961e+06	3.07257e+06	4.62999e+06	1.41746e+06	1.55678e+06	803116
A0A1D5P5W8	Uncharacterized protein		Uncharacterized protein OS=Gallus gallus OX=9031 PE=4 SV=2	0.001	5.818	3	1	4	1	459	51.1	6.95	11.31	0	1	740926	905792	1.19406e+06	808048	5.80911e+06	922143
A0A1D5P2D9	T-complex protein 1 subunit gamma	LOC101751456	T-complex protein 1 subunit gamma OS=Gallus gallus OX=9031 GN=LOC101751456 PE=3 SV=2	0.001	5.8	2	1	1	1	538	59.3	6.86	2.38	0	1	2.10614e+06	6.14311e+06	3.24449e+06	1.03408e+06	1.348e+06	1.69923e+06
P62846	40S ribosomal protein S15	RPS15	40S ribosomal protein S15 OS=Gallus gallus OX=9031 GN=RPS15 PE=2 SV=2	0.001	5.761	5	1	3	1	145	17	10.39	4.49	0	1	694790	2.37583e+06	3.57047e+06	1.02909e+06	1.17513e+06	281965
F1NBD7	Cyclin-dependent kinase 1	CDK1	Cyclin-dependent kinase 1 OS=Gallus gallus OX=9031 GN=CDK1 PE=3 SV=1	0.001	5.755	8	2	2	2	303	34.7	7.97	4.61	0	1	2.05343e+06	2.99652e+06	3.95035e+06	1.83413e+06	2.01858e+06	1.55478e+06
F1NX13	OBG-type G domain-containing protein	DRG1	OBG-type G domain-containing protein OS=Gallus gallus OX=9031 GN=DRG1 PE=4 SV=1	0.001	5.748	8	2	3	2	367	40.4	8.82	2.72	0	1	634212	1.01081e+06	1.15411e+06	652059	634039	1.73321e+06
F1NVN3	Ovotransferrin	MELTF	Ovotransferrin OS=Gallus gallus OX=9031 GN=MELTF PE=3 SV=1	0.001	5.711	3	2	3	2	738	80.7	6.35	4.33	0	1	417598	480882	626267	396711	489724	518006
Q2LK94	Collectin-11	COLEC11	Collectin-11 OS=Gallus gallus OX=9031 GN=COLEC11 PE=2 SV=1	0.001	5.708	6	2	5	2	271	29.5	5.76	8.74	0	1	4.53828e+06	4.45716e+06	4.37518e+06	4.16024e+06	4.44033e+06	3.77609e+06
A0A182C5X3	Z-linked SUB1-like transcriptional regulator		Z-linked SUB1-like transcriptional regulator OS=Gallus gallus gallus OX=208526 PE=4 SV=1	0.001	5.698	9	1	1	1	126	14.2	9.57	3.5	0	1	464522	1.71464e+06	2.06151e+06	645549	606581	755202
A0A1D5NUQ4	Ribos_L4_asso_C domain-containing protein	RPL4	Ribos_L4_asso_C domain-containing protein OS=Gallus gallus OX=9031 GN=RPL4 PE=4 SV=2	0.001	5.693	2	1	3	1	390	43.9	10.84	8.28	0	1	4.91623e+06	8.90038e+06	1.16948e+07	7.25552e+06	6.13212e+06	1.66202e+07
A0A1D5PAE4	Heparin binding growth factor	HDGF	Heparin binding growth factor OS=Gallus gallus OX=9031 GN=HDGF PE=4 SV=1	0.001	5.676	11	2	2	2	232	26.2	5.16	4.08	0	1	1.98921e+06	2.32741e+06	2.59294e+06	1.71859e+06	1.8507e+06	2.14675e+06
R4GGJ0	Ribosomal protein S16	RPS16	Ribosomal protein S16 OS=Gallus gallus OX=9031 GN=RPS16 PE=3 SV=1	0.001	5.642	7	1	2	1	146	16.4	10.21	5.75	0	1	781124	1.68015e+06	2.15068e+06	800694	690973	1.00685e+06
Q5F337	Uncharacterized protein	RAC2	Uncharacterized protein OS=Gallus gallus OX=9031 GN=RAC2 PE=2 SV=1	0.001	5.633	11	2	3	2	192	21.4	7.91	6.67	0	1	3.23116e+06	3.84206e+06	4.39028e+06	4.58431e+06	4.03409e+06	2.3514e+06
A0A452J864	F-actin-capping protein subunit beta	CAPZB	F-actin-capping protein subunit beta OS=Gallus gallus OX=9031 GN=CAPZB PE=3 SV=1	0.001	5.622	6	2	3	2	260	29.3	6.93	8.06	0	1	3.55818e+06	6.15827e+06	8.25336e+06	3.54388e+06	3.13741e+06	4.12736e+06
A0A1D5NY89	Fas associated factor 1	FAF1	Fas associated factor 1 OS=Gallus gallus OX=9031 GN=FAF1 PE=4 SV=2	0.001	5.613	3	1	1	1	650	73.8	4.92	2.77	0	1	435613	539785	502234	480487	426126	555947
Q5F472	Uncharacterized protein (Fragment)	RCJMB04_2j3	Uncharacterized protein (Fragment) OS=Gallus gallus OX=9031 GN=RCJMB04_2j3 PE=2 SV=1	0.001	5.594	5	1	1	1	247	26.9	7.72	2.86	0	1	311743	490401	572181	291853	317153	617435
A0A3Q2U8D8	Uncharacterized protein	ADAM23	Uncharacterized protein OS=Gallus gallus OX=9031 GN=ADAM23 PE=4 SV=1	0.001	5.586	1	1	1	1	844	94.3	7.99	2.76	0	1	209982	176793	126247	126848	137304	267947
Q5ZLC7	Microtubule-associated protein RP/EB family member 1	MAPRE1	Microtubule-associated protein RP/EB family member 1 OS=Gallus gallus OX=9031 GN=MAPRE1 PE=2 SV=1	0.001	5.545	7	2	2	2	258	29.1	5.14	5.13	0	1	1.75578e+06	2.99134e+06	3.96018e+06	2.00087e+06	1.97267e+06	2.283e+06
E1BWU2	SERPIN domain-containing protein	SERPINE2	SERPIN domain-containing protein OS=Gallus gallus OX=9031 GN=SERPINE2 PE=3 SV=2	0.001	5.545	3	1	1	1	442	49.3	9.14	2.55	0	1	796643	1.126e+06	1.09753e+06	933127	864355	662811
A0A1D5PYQ9	VWFA domain-containing protein	COL22A1	VWFA domain-containing protein OS=Gallus gallus OX=9031 GN=COL22A1 PE=4 SV=2	0.001	5.543	1	2	3	2	1599	159.8	7.88	7.2	0	1	4.02993e+06	4.39322e+06	4.56575e+06	2.6452e+06	3.52789e+06	4.66228e+06
F1NIZ9	Sema domain-containing protein	SEMA7A	Sema domain-containing protein OS=Gallus gallus OX=9031 GN=SEMA7A PE=3 SV=2	0.001	5.539	2	1	1	1	636	71.9	7.9	3.67	0	1	999132	802964	701215	732532	857849	1.6142e+06
Q5ZI47	Bromo domain-containing protein	RCJMB04_30f20	Bromo domain-containing protein OS=Gallus gallus OX=9031 GN=RCJMB04_30f20 PE=2 SV=1	0.001	5.527	1	1	1	1	936	101.1	4.73	2.38	0	1	145311	444062	653002	164780	150323	308919
Q5ZI54	CPSF_A domain-containing protein	RCJMB04_30d19	CPSF_A domain-containing protein OS=Gallus gallus OX=9031 GN=RCJMB04_30d19 PE=2 SV=1	0.001	5.514	3	1	2	1	503	56.4	5.63	4.86	0	1	974910	1.57596e+06	1.96227e+06	1.08574e+06	979795	1.61283e+06
Q5F3W4	Carboxypeptidase	SCPEP1	Carboxypeptidase OS=Gallus gallus OX=9031 GN=SCPEP1 PE=2 SV=1	0.001	5.508	4	2	2	2	446	49.9	5.97	6.53	0	1	1.45168e+06	1.29904e+06	1.21418e+06	1.40325e+06	1.38232e+06	1.43082e+06
O02869	ChLAMP, g11-isoform	LSAMP	ChLAMP, g11-isoform OS=Gallus gallus OX=9031 GN=LSAMP PE=2 SV=1	0.001	5.508	5	2	2	2	350	38.6	6.89	2.31	0	1	1.99786e+06	1.71827e+06	1.4807e+06	1.15939e+06	1.54214e+06	2.37615e+06
K7XM59	Interferon-gamma-inducible lysosomal thiol reductase	GILT	Interferon-gamma-inducible lysosomal thiol reductase OS=Gallus gallus OX=9031 GN=GILT PE=2 SV=1	0.001	5.499	6	1	1	1	253	27.5	5.9	4.15	0	1	829393	1.08657e+06	1.14248e+06	876770	888920	1.73328e+06
A0A3Q2U6L1	Brevican	BCAN	Brevican OS=Gallus gallus OX=9031 GN=BCAN PE=4 SV=1	0.001	5.499	1	1	2	1	940	101.2	4.81	4.92	0	1	1.75514e+06	1.56396e+06	1.64544e+06	1.48738e+06	1.60952e+06	2.01704e+06
A0A1D5P470	Glutathione S-transferase	LOC107050492	Glutathione S-transferase OS=Gallus gallus OX=9031 GN=LOC107050492 PE=3 SV=2	0.001	5.496	5	1	1	1	219	25.4	7.3	2.61	0	1	974630	1.01009e+06	1.01366e+06	843910	958773	1.65793e+06
F1NUS2	Uncharacterized protein	PREP	Uncharacterized protein OS=Gallus gallus OX=9031 GN=PREP PE=4 SV=2	0.001	5.464	2	1	1	1	842	95	6.71	3.37	0	1	1.0426e+06	1.25806e+06	1.03898e+06	639524	940651	1.14455e+06
E1BTF2	Serpin family B member 11 (gene/pseudogene)	SERPINB12	Serpin family B member 11 (gene/pseudogene) OS=Gallus gallus OX=9031 GN=SERPINB12 PE=3 SV=3	0.001	5.461	2	1	2	1	416	46.7	5.39	4.94	0	1	3.58144e+06	6.49342e+06	8.37496e+06	5.566e+06	6.01486e+06	5.87027e+06
A0A1D5PUF7	Epimerase domain-containing protein	TSTA3	Epimerase domain-containing protein OS=Gallus gallus OX=9031 GN=TSTA3 PE=3 SV=1	0.001	5.455	3	1	1	1	323	36.4	7.33	1.61	0	1	888378	783794	776902	697289	670829	829135
Q5ZL80	Uncharacterized protein	HNRNPM	Uncharacterized protein OS=Gallus gallus OX=9031 GN=HNRNPM PE=2 SV=1	0.001	5.45	2	1	6	1	709	76	8.73	15.78	0	1	794824	5.26899e+06	8.77401e+06	2.00738e+06	3.2277e+06	2.51569e+06
Q5ZJ23	Argininosuccinate synthase	ASS1	Argininosuccinate synthase OS=Gallus gallus OX=9031 GN=ASS1 PE=2 SV=1	0.001	5.434	6	3	4	3	416	46.9	6.54	10.12	0	1	8.86241e+06	7.79832e+06	8.17508e+06	8.24955e+06	1.07592e+07	1.1859e+07
F1NDA9	AP-1 complex subunit gamma	AP1G1	AP-1 complex subunit gamma OS=Gallus gallus OX=9031 GN=AP1G1 PE=3 SV=4	0.001	5.411	1	1	2	1	821	91.4	6.83	5.78	0	1	378376	816645	1.17214e+06	424762	332354	546508
Q2LK95	Collectin-10	COLEC10	Collectin-10 OS=Gallus gallus OX=9031 GN=COLEC10 PE=2 SV=1	0.001	5.409	6	2	2	2	277	30.4	8.46	4.44	0	1	4.86191e+06	5.13466e+06	5.87162e+06	4.57627e+06	4.94027e+06	4.17699e+06
F1NCV8	Endoplasmic reticulum lectin 1	ERLEC1	Endoplasmic reticulum lectin 1 OS=Gallus gallus OX=9031 GN=ERLEC1 PE=4 SV=3	0.001	5.387	3	1	1	1	452	51.1	6.71	3.01	0	1	1.34291e+06	1.26861e+06	1.25617e+06	1.4418e+06	1.80328e+06	1.46903e+06
F1NHL4	CYTOSOL_AP domain-containing protein	LAP3	CYTOSOL_AP domain-containing protein OS=Gallus gallus OX=9031 GN=LAP3 PE=3 SV=4	0.001	5.335	2	1	1	1	549	58.4	8.92	2.73	0	1	142630	380312	500886	125002	135868	450175
Q5ZKK8	Ribosomal protein L19	RPL19	Ribosomal protein L19 OS=Gallus gallus OX=9031 GN=RPL19 PE=2 SV=1	0.001	5.33	5	2	3	2	196	23.4	11.36	2.68	0	1	945922	3.72024e+06	5.81139e+06	1.26254e+06	1.2357e+06	1.23992e+06
P08836	Farnesyl pyrophosphate synthase	FDPS	Farnesyl pyrophosphate synthase OS=Gallus gallus OX=9031 GN=FDPS PE=1 SV=2	0.001	5.32	5	1	3	1	367	42.1	6.57	8.78	0	1	700805	1.32036e+06	1.64761e+06	828740	816223	1.41077e+06
A0A1L1RJI2	Uncharacterized protein	UBE2K	Uncharacterized protein OS=Gallus gallus OX=9031 GN=UBE2K PE=3 SV=2	0.001	5.318	6	1	3	1	201	22.3	6.02	6.87	0	1	853983	1.43623e+06	1.71508e+06	972848	883647	1.34333e+06
Q90XD9	Transcriptional coactivator p100 (Fragment)		Transcriptional coactivator p100 (Fragment) OS=Gallus gallus OX=9031 PE=2 SV=1	0.001	5.307	2	1	1	1	714	80.1	6.43	1.9	0	1	7.51721e+06	9.09094e+06	9.90391e+06	1.07417e+07	8.85282e+06	6.32412e+06
Q5ZI29	Isocitrate dehydrogenase [NAD] subunit, mitochondrial	RCJMB04_31a13	Isocitrate dehydrogenase [NAD] subunit, mitochondrial OS=Gallus gallus OX=9031 GN=RCJMB04_31a13 PE=2 SV=1	0.001	5.294	3	1	1	1	370	40.3	7.69	3.76	0	1	1.42667e+06	1.52072e+06	1.90225e+06	772442	934933	634007
Q5ZL39	Serine/threonine-protein phosphatase	PPP1CC	Serine/threonine-protein phosphatase OS=Gallus gallus OX=9031 GN=PPP1CC PE=2 SV=1	0.001	5.293	4	1	2	1	323	37	6.54	5.9	0	1	1.28705e+06	1.70527e+06	1.98581e+06	1.12682e+06	1.31401e+06	1.66918e+06
Q5ZK02	GM2 ganglioside activator	RCJMB04_14a17	GM2 ganglioside activator OS=Gallus gallus OX=9031 GN=RCJMB04_14a17 PE=2 SV=1	0.001	5.268	13	2	7	2	118	12.8	4.83	18.77	0	1	1.98253e+07	2.17846e+07	2.3159e+07	1.82436e+07	1.69404e+07	2.00836e+07
A0A3Q2TSX5	Uncharacterized protein	LOC101749377	Uncharacterized protein OS=Gallus gallus OX=9031 GN=LOC101749377 PE=4 SV=1	0.001	5.227	4	2	4	2	519	56.3	8.1	10.97	0	1	1.8127e+06	3.46226e+06	4.89317e+06	2.04641e+06	1.92838e+06	2.56938e+06
A0A1L1RK51	AA_TRNA_LIGASE_II domain-containing protein	SARS	AA_TRNA_LIGASE_II domain-containing protein OS=Gallus gallus OX=9031 GN=SARS PE=4 SV=2	0.001	5.196	3	2	2	2	753	82.3	8.94	2.78	0	1	610273	952706	1.15678e+06	526643	554194	909430
E1BYN7	Uncharacterized protein	VDAC1	Uncharacterized protein OS=Gallus gallus OX=9031 GN=VDAC1 PE=4 SV=1	0.001	5.182	5	1	1	1	283	30.7	7.4	2.91	0	1	350627	745162	921815	355508	416151	352833
F1NLT8	Uncharacterized protein	ARHGDIB	Uncharacterized protein OS=Gallus gallus OX=9031 GN=ARHGDIB PE=4 SV=2	0.001	5.138	11	1	1	1	200	22.9	5.2	2.36	0	1	505538	506492	572272	557282	542521	653036
Q75P25	Dentin matrix protein 1	DMP1	Dentin matrix protein 1 OS=Gallus gallus OX=9031 GN=DMP1 PE=2 SV=1	0.001	5.108	3	1	3	1	429	45.8	4.26	5.54	0	1	95448.6	91849.3	117147	53432.8	89223.6	69535.3
A0A3Q2TYI1	Neuronal growth regulator 1	NEGR1	Neuronal growth regulator 1 OS=Gallus gallus OX=9031 GN=NEGR1 PE=4 SV=1	0.001	5.101	2	1	1	1	500	53.8	7.97	3.19	0	1	8.28504e+06	6.50845e+06	6.49507e+06	6.62546e+06	9.53151e+06	2.70801e+06
Q5ZHZ0	Spliceosome RNA helicase DDX39B	DDX39B	Spliceosome RNA helicase DDX39B OS=Gallus gallus OX=9031 GN=DDX39B PE=2 SV=1	0.001	5.087	5	2	2	2	428	49	5.67	4.39	0	1	1.30321e+06	3.11751e+06	4.59895e+06	1.90742e+06	1.85506e+06	2.13798e+06
E1C123	Activator of HSP90 ATPase activity 1	AHSA1	Activator of HSP90 ATPase activity 1 OS=Gallus gallus OX=9031 GN=AHSA1 PE=4 SV=1	0.001	5.086	3	1	2	1	340	38	5.81	4.68	0	1	1.08817e+06	4.68868e+06	6.64837e+06	2.21111e+06	2.3451e+06	1.66738e+06
E1BRJ2	Stanniocalcin 2	STC2	Stanniocalcin 2 OS=Gallus gallus OX=9031 GN=STC2 PE=4 SV=2	0.001	5.076	8	2	3	2	306	33.3	7.87	5.42	0	1	519244	834874	875154	769546	2.73059e+06	2.63097e+06
Q5U783	Aminoimidazole-4-carboxamide ribonucleotidetransformylase/IMP cyclohydrolase	PURH	Aminoimidazole-4-carboxamide ribonucleotidetransformylase/IMP cyclohydrolase OS=Gallus gallus OX=9031 GN=PURH PE=2 SV=1	0.001	5.071	3	1	1	1	593	64.3	8.31	3.69	0	1	563292	561504	569213	331334	387988	496131
Q5ZJW4	Vesicle-trafficking protein SEC22b	SEC22B	Vesicle-trafficking protein SEC22b OS=Gallus gallus OX=9031 GN=SEC22B PE=2 SV=1	0.001	5.008	9	2	2	2	215	24.7	8.72	4.52	0	1	1.05832e+06	2.37937e+06	3.14049e+06	1.11231e+06	1.14886e+06	1.10189e+06
Q02960	Macrophage migration inhibitory factor	MIF	Macrophage migration inhibitory factor OS=Gallus gallus OX=9031 GN=MIF PE=3 SV=3	0.001	4.987	15	1	1	1	115	12.5	7.37	3.87	0	1	95796.8	93112.8	86649.9	79111.7	72461.3	104717
A0A1D5PLH7	Peroxiredoxin 4	PRDX4	Peroxiredoxin 4 OS=Gallus gallus OX=9031 GN=PRDX4 PE=4 SV=2	0.001	4.952	6	2	4	1	265	29.9	6.35	11.54	0	1	2.56309e+06	7.7819e+06	8.20261e+06	1.77136e+06	2.03301e+06	1.72643e+06
Q98T89	Twisted gastrulation protein homolog 1	TWSG1	Twisted gastrulation protein homolog 1 OS=Gallus gallus OX=9031 GN=TWSG1 PE=2 SV=1	0.001	4.945	4	1	1	1	224	24.9	5.35	2.33	0	1	928987	984024	869569	684768	882271	790268
A0A1D5PRK6	Uncharacterized protein	PTBP1	Uncharacterized protein OS=Gallus gallus OX=9031 GN=PTBP1 PE=4 SV=2	0.001	4.944	2	1	2	1	507	54.3	9.31	5.56	0	1	1.01656e+06	2.78052e+06	4.01913e+06	854753	746518	1.5755e+06
A0A0N9WLX3	Beta-defensin 9	BD-9	Beta-defensin 9 OS=Gallus gallus gallus OX=208526 GN=BD-9 PE=2 SV=1	0.001	4.934	15	1	2	1	67	7.3	8.29	6.61	0	1	5.95973e+06	7.02142e+06	9.19002e+06	6.20322e+06	7.4548e+06	5.33843e+06
Q5ZMB8	AAA domain-containing protein	PSMC2	AAA domain-containing protein OS=Gallus gallus OX=9031 GN=PSMC2 PE=2 SV=1	0.001	4.859	2	1	1	1	433	48.6	5.95	2.91	0	1	751778	2.06067e+06	3.21533e+06	1.13266e+06	885147	2.33779e+06
F1NB92	Aminopeptidase	ERAP1	Aminopeptidase OS=Gallus gallus OX=9031 GN=ERAP1 PE=3 SV=4	0.001	4.846	2	1	1	1	892	102.4	6.11	2.97	0	1	441213	557299	583422	741663	435953	868551
A0A1D5P3M1	LRRcap domain-containing protein	ANP32A	LRRcap domain-containing protein OS=Gallus gallus OX=9031 GN=ANP32A PE=4 SV=2	0.001	4.838	4	1	1	1	281	32.2	4.07	3.49	0	1	885082	1.22875e+06	1.45886e+06	814046	982043	1.02255e+06
P46156	Gallinacin-1	GAL1	Gallinacin-1 OS=Gallus gallus OX=9031 GN=GAL1 PE=1 SV=2	0.001	4.828	15	1	3	1	65	7.2	9.7	8.8	0	1	8.21456e+06	1.16418e+07	1.47922e+07	1.06334e+07	9.54147e+06	4.90471e+06
F1NN16	40S ribosomal protein S7	RPS7	40S ribosomal protein S7 OS=Gallus gallus OX=9031 GN=RPS7 PE=3 SV=3	0.001	4.828	9	2	3	2	194	22.1	10.1	7.66	0	1	2.38763e+06	3.25213e+06	4.2525e+06	2.77786e+06	2.60184e+06	2.36467e+06
E1BY89	Uncharacterized protein	RPL23	Uncharacterized protein OS=Gallus gallus OX=9031 GN=RPL23 PE=3 SV=2	0.001	4.823	7	1	1	1	140	14.9	10.51	3.72	0	1	763540	2.31733e+06	3.46881e+06	951586	821452	675110
A0A3Q2UA15	PRKCSH_1 domain-containing protein	GNPTG	PRKCSH_1 domain-containing protein OS=Gallus gallus OX=9031 GN=GNPTG PE=4 SV=1	0.001	4.822	3	1	1	1	332	37.3	6.73	2.43	0	1	3.05927e+06	2.66215e+06	2.6588e+06	1.8454e+06	2.89506e+06	2.20835e+06
A0A3Q3AJC0	Carboxylic ester hydrolase	LOC415787	Carboxylic ester hydrolase OS=Gallus gallus OX=9031 GN=LOC415787 PE=3 SV=1	0.001	4.815	2	1	2	1	461	52.1	5.8	7.06	0	1	3.04094e+06	2.34275e+06	1.8792e+06	2.04778e+06	3.25852e+06	4.13398e+06
A0A1D5PW25	Lectin, mannose binding 2	LMAN2	Lectin, mannose binding 2 OS=Gallus gallus OX=9031 GN=LMAN2 PE=4 SV=1	0.001	4.81	3	1	3	1	337	37.5	6.47	4.51	0	1	1.98567e+06	2.48426e+06	2.74308e+06	1.29536e+06	1.46741e+06	3.10002e+06
Q9BD54	MHC class II-associated invariant chain (Fragment)	CD74	MHC class II-associated invariant chain (Fragment) OS=Gallus gallus OX=9031 GN=CD74 PE=2 SV=2	0.001	4.789	4	1	1	1	288	31.9	8.31	3.11	0	1	835909	834126	886819	609420	826468	1.16593e+06
A0A1D5PKT1	Multiple EGF like domains 10	MEGF10	Multiple EGF like domains 10 OS=Gallus gallus OX=9031 GN=MEGF10 PE=4 SV=1	0.001	4.783	1	1	5	1	1150	124.2	6.83	10.35	0	1	1.64473e+06	1.63944e+06	2.0001e+06	1.12012e+06	1.37764e+06	1.32414e+06
P79994	DNA topoisomerase I		DNA topoisomerase I OS=Gallus gallus OX=9031 PE=2 SV=1	0.001	4.736	2	1	3	1	766	90.7	9.36	9.15	0	1	827140	3.20072e+06	5.21788e+06	1.19511e+06	903887	1.3425e+06
A0A1L1RT07	Beta-hexosaminidase	HEXA	Beta-hexosaminidase OS=Gallus gallus OX=9031 GN=HEXA PE=3 SV=2	0.001	4.722	2	1	1	1	631	70.6	6.84	3.77	0	1	991705	1.06452e+06	1.04429e+06	946424	743167	579722
A0A1D5PFV4	60S ribosomal protein L35	RPL35	60S ribosomal protein L35 OS=Gallus gallus OX=9031 GN=RPL35 PE=4 SV=2	0.001	4.709	3	1	1	1	354	38.3	11.84	3.15	0	1	610679	2.62063e+06	4.07988e+06	823566	638637	208737
F6T197	Uncharacterized protein	VDAC2	Uncharacterized protein OS=Gallus gallus OX=9031 GN=VDAC2 PE=4 SV=1	0.001	4.704	3	1	1	1	296	31.5	8.63	1.85	0	1	1.57053e+06	2.16243e+06	2.66247e+06	2.69169e+06	1.79658e+06	1.4187e+06
F1NKR0	GDNF family receptor alpha 3	GFRA3	GDNF family receptor alpha 3 OS=Gallus gallus OX=9031 GN=GFRA3 PE=4 SV=3	0.001	4.704	6	1	1	1	422	47.4	6.74	3.44	0	1	340533	626129	476435	299916	322954	569872
A0A3Q2UBM2	Collagen type V alpha 2 chain	COL5A2	Collagen type V alpha 2 chain OS=Gallus gallus OX=9031 GN=COL5A2 PE=4 SV=1	0.001	4.667	1	2	3	1	1496	144.7	6.02	6.94	0	1	2.61468e+06	2.61776e+06	2.77361e+06	1.99657e+06	2.34064e+06	4.05161e+06
P09531	Transforming growth factor beta-1 proprotein	TGFB1	Transforming growth factor beta-1 proprotein OS=Gallus gallus OX=9031 GN=TGFB1 PE=2 SV=3	0.001	4.633	3	1	1	1	391	44.4	8.44	1.98	0	1	299517	342152	330903	356721	379551	599786
Q5ZIW8	Uncharacterized protein	RRAS	Uncharacterized protein OS=Gallus gallus OX=9031 GN=RRAS PE=2 SV=1	0.001	4.627	8	1	1	1	203	23.2	6.01	2.96	0	1	323716	971013	1.12396e+06	365668	369396	651915
A0A3Q2UFL0	IGv domain-containing protein		IGv domain-containing protein OS=Gallus gallus OX=9031 PE=4 SV=1	0.001	4.602	33	1	1	1	69	7.5	4.88	2.27	0	1	7.02722e+06	6.69591e+06	5.57651e+06	6.47846e+06	6.43806e+06	7.14519e+06
A0A1D5NT61	ELFV_dehydrog domain-containing protein	GLUD2	ELFV_dehydrog domain-containing protein OS=Gallus gallus OX=9031 GN=GLUD2 PE=3 SV=1	0.001	4.584	2	1	1	1	553	60.8	8.22	3.7	0	1	828232	1.88718e+06	2.44203e+06	729280	623868	1.12742e+06
A0A1D5P2L3	Cullin 1	CUL1	Cullin 1 OS=Gallus gallus OX=9031 GN=CUL1 PE=3 SV=1	0.001	4.572	2	1	1	1	776	89.6	8	2.53	0	1	290136	436600	521624	278478	343797	529521
A0A3Q3A7P6	Ribosomal protein S15a	RPS15A	Ribosomal protein S15a OS=Gallus gallus OX=9031 GN=RPS15A PE=3 SV=1	0.001	4.569	7	1	2	1	130	14.8	10.05	5.67	0	1	2.18712e+06	3.37947e+06	4.30245e+06	2.28064e+06	1.66946e+06	1.61498e+06
A0A1L1RNU2	Uncharacterized protein	RPL31	Uncharacterized protein OS=Gallus gallus OX=9031 GN=RPL31 PE=4 SV=2	0.001	4.506	14	2	2	2	136	15.6	10.43	2.11	0	1	2.12395e+06	5.29962e+06	5.0719e+06	1.66731e+06	2.34527e+06	4.98942e+06
Q5ZML3	Serine/arginine-rich splicing factor 1	SRSF1	Serine/arginine-rich splicing factor 1 OS=Gallus gallus OX=9031 GN=SRSF1 PE=1 SV=3	0.001	4.491	4	1	1	1	257	28	6.95	2.28	0	1	661834	1.8774e+06	2.30535e+06	991958	1.06423e+06	1.17597e+06
Q5ZJ15	Alpha-1,4 glucan phosphorylase	RCJMB04_21l24	Alpha-1,4 glucan phosphorylase OS=Gallus gallus OX=9031 GN=RCJMB04_21l24 PE=2 SV=1	0.001	4.468	1	1	1	1	857	98.6	6.49	2.95	0	1	1.68195e+06	2.0267e+06	1.92919e+06	890741	2.42184e+06	2.04356e+06
A0A1D5PNB8	Adenosylhomocysteinase	AHCY	Adenosylhomocysteinase OS=Gallus gallus OX=9031 GN=AHCY PE=3 SV=2	0.001	4.424	3	1	1	1	405	44.5	7.25	2.59	0	1	687308	1.31861e+06	1.90642e+06	656139	772419	449339
A0A452J7V8	60S ribosomal protein L27	RPL27	60S ribosomal protein L27 OS=Gallus gallus OX=9031 GN=RPL27 PE=3 SV=1	0.001	4.4	4	1	1	1	216	23.6	10.78	2.77	0	1	1.78813e+06	4.54487e+06	5.94262e+06	1.94914e+06	3.41459e+06	2.58175e+06
E1C0P9	U2 snRNP associated SURP domain containing	U2SURP	U2 snRNP associated SURP domain containing OS=Gallus gallus OX=9031 GN=U2SURP PE=4 SV=4	0.001	4.39	2	1	1	1	1048	120.6	8.37	2.75	0	1	230903	466983	659225	324555	313864	409947
A0A3Q3A434	Lysosome-associated membrane glycoprotein 2	LAMP2	Lysosome-associated membrane glycoprotein 2 OS=Gallus gallus OX=9031 GN=LAMP2 PE=3 SV=1	0.001	4.369	2	1	2	1	430	47.3	6.23	5.65	0	1	4.12668e+06	4.42888e+06	4.87e+06	3.52957e+06	4.6406e+06	2.79005e+06
A0A3Q2U0H3	CD166 antigen	ALCAM	CD166 antigen OS=Gallus gallus OX=9031 GN=ALCAM PE=4 SV=1	0.001	4.355	3	1	1	1	542	60.8	6.16	4.79	0	1	853667	1.02809e+06	1.1106e+06	786238	880517	1.32819e+06
F1N9U0	Pre-mRNA processing factor 6	PRPF6	Pre-mRNA processing factor 6 OS=Gallus gallus OX=9031 GN=PRPF6 PE=4 SV=4	0.001	4.325	1	1	1	1	941	106.7	7.99	2.51	0	1	181991	417234	505062	574378	771815	813112
P30352	Serine/arginine-rich splicing factor 2	SRSF2	Serine/arginine-rich splicing factor 2 OS=Gallus gallus OX=9031 GN=SRSF2 PE=2 SV=1	0.001	4.299	5	1	1	1	221	25.5	11.85	3.46	0	1	61673.8	247296	367844	120945	116967	67580.7
Q5ZJ33	Signal recognition particle subunit SRP68	RCJMB04_21b8	Signal recognition particle subunit SRP68 OS=Gallus gallus OX=9031 GN=RCJMB04_21b8 PE=2 SV=1	0.001	4.287	1	1	2	1	602	68.8	8.43	4.72	0	1	424011	902832	1.08979e+06	350222	494700	304848
F1NKB6	ATP-dependent 6-phosphofructokinase	PFKL	ATP-dependent 6-phosphofructokinase OS=Gallus gallus OX=9031 GN=PFKL PE=3 SV=4	0.001	4.264	2	1	1	1	780	85.1	7.43	2.1	0	1	126944	195217	206566	145103	176479	104958
A0A1L1RV25	Uncharacterized protein	LOC416755	Uncharacterized protein OS=Gallus gallus OX=9031 GN=LOC416755 PE=4 SV=2	0.001	4.254	1	1	2	1	1064	115.1	5.26	3.05	0	1	635783	757885	845782	662785	600207	995486
F1NJD6	Guanine deaminase	GDA	Guanine deaminase OS=Gallus gallus OX=9031 GN=GDA PE=3 SV=3	0.001	4.244	3	1	1	1	410	45.9	5.59	2.36	0	1	424870	611167	506291	592858	640647	920997
A0A1D5PZU5	EMI domain-containing protein	MMRN2	EMI domain-containing protein OS=Gallus gallus OX=9031 GN=MMRN2 PE=4 SV=1	0.001	4.233	7	1	1	1	208	23.3	8.13	2.19	0	1	397595	503533	476236	399176	377581	693019
A0A3G1K087	Retinoic acid receptor responder 2	RARRES2	Retinoic acid receptor responder 2 OS=Gallus gallus gallus OX=208526 GN=RARRES2 PE=2 SV=1	0.001	4.195	9	2	6	2	162	18.2	8.82	15.06	0	1	4.28148e+07	3.72466e+07	3.76213e+07	2.98669e+07	3.23599e+07	4.09599e+07
F1NCA2	Glycerol-3-phosphate dehydrogenase	GPD2	Glycerol-3-phosphate dehydrogenase OS=Gallus gallus OX=9031 GN=GPD2 PE=3 SV=2	0.001	4.194	1	1	1	1	727	80.7	7.71	1.83	0	1	361990	355414	298301	146422	112134	245907
A0A3Q2ULT8	Uncharacterized protein	CD55	Uncharacterized protein OS=Gallus gallus OX=9031 GN=CD55 PE=4 SV=1	0.001	4.194	5	2	2	2	290	31.7	6.14	2.11	0	1	5.49211e+06	5.1012e+06	5.55723e+06	4.16996e+06	6.62742e+06	5.95623e+06
F1NSZ4	Aminopeptidase like 1	NPEPL1	Aminopeptidase like 1 OS=Gallus gallus OX=9031 GN=NPEPL1 PE=4 SV=2	0.001	4.18	2	1	1	1	523	56.1	6.86	2.85	0	1	341028	436632	474175	994530	398131	928427
F1NZD3	RRM domain-containing protein	RBMXL1	RRM domain-containing protein OS=Gallus gallus OX=9031 GN=RBMXL1 PE=4 SV=1	0.002	4.157	3	1	1	1	385	41.5	10.14	2.04	0	1	66338.3	322153	384275	126153	88835.4	525928
F1P5J5	AA_TRNA_LIGASE_II_ALA domain-containing protein	AARS	AA_TRNA_LIGASE_II_ALA domain-containing protein OS=Gallus gallus OX=9031 GN=AARS PE=3 SV=3	0.002	4.152	1	1	2	1	968	106.9	5.81	3.86	0	1	660921	2.62088e+06	4.0561e+06	909287	592770	817000
P04354	Calbindin	CALB1	Calbindin OS=Gallus gallus OX=9031 GN=CALB1 PE=1 SV=3	0.002	4.116	7	2	2	2	262	30.1	4.83	2.04	0	1	5.23937e+06	5.80331e+06	5.89193e+06	5.09548e+06	4.72713e+06	4.47752e+06
F1NL81	SCP domain-containing protein	PI16	SCP domain-containing protein OS=Gallus gallus OX=9031 GN=PI16 PE=3 SV=4	0.002	4.021	2	1	1	1	784	83.6	8.5	2.64	0	1	311615	289197	262886	265361	331390	1.42159e+06
A0A3Q2U784	Small nuclear ribonucleoprotein Sm D2	SNRPD2	Small nuclear ribonucleoprotein Sm D2 OS=Gallus gallus OX=9031 GN=SNRPD2 PE=3 SV=1	0.002	3.998	7	1	2	1	146	16.2	10.27	5.16	0	1	1.28889e+06	2.20453e+06	2.81731e+06	1.24823e+06	1.17413e+06	1.6209e+06
F1P3G5	Chromatin modification-related protein MEAF6	MEAF6	Chromatin modification-related protein MEAF6 OS=Gallus gallus OX=9031 GN=MEAF6 PE=4 SV=3	0.002	3.988	11	1	1	1	200	22.4	8.79	3.85	0	1	180652	226053	287852	181156	173367	215780
F1NSJ2	Acyl-CoA thioesterase 7	ACOT7	Acyl-CoA thioesterase 7 OS=Gallus gallus OX=9031 GN=ACOT7 PE=4 SV=4	0.002	3.983	3	1	2	1	402	44.3	8.97	2.51	0	1	1.26183e+06	2.14858e+06	2.45431e+06	1.62262e+06	1.79221e+06	2.1369e+06
A0A1L1RUE7	Proteasome subunit beta	LOC107049719	Proteasome subunit beta OS=Gallus gallus OX=9031 GN=LOC107049719 PE=3 SV=2	0.002	3.982	5	1	1	1	204	21.3	6.87	2.53	0	1	1.13385e+06	1.64259e+06	1.5004e+06	995113	1.3785e+06	1.10741e+06
F1NT57	Aldo_ket_red domain-containing protein	AKR1B1	Aldo_ket_red domain-containing protein OS=Gallus gallus OX=9031 GN=AKR1B1 PE=4 SV=2	0.002	3.976	3	1	1	1	331	37	6.93	2.22	0	1	861043	1.32889e+06	1.47808e+06	934727	1.12205e+06	769289
F1N9B7	RAD23 homolog B, nucleotide excision repair protein	RAD23B	RAD23 homolog B, nucleotide excision repair protein OS=Gallus gallus OX=9031 GN=RAD23B PE=4 SV=4	0.002	3.943	2	1	1	1	504	53.5	6.32	3.37	0	1	871906	1.38321e+06	1.62079e+06	833021	746927	1.36033e+06
A0A3Q3AUG8	Calumenin	LOC107050717	Calumenin OS=Gallus gallus OX=9031 GN=LOC107050717 PE=4 SV=1	0.002	3.917	12	2	3	2	164	19.5	4.55	6.41	0	1	2.75819e+06	4.54936e+06	6.61368e+06	3.01728e+06	3.24831e+06	4.92173e+06
A0A1L1S0D5	Uncharacterized protein	ATP6V1D	Uncharacterized protein OS=Gallus gallus OX=9031 GN=ATP6V1D PE=4 SV=1	0.002	3.909	6	1	1	1	247	28.2	9.52	3.56	0	1	895247	1.57013e+06	1.82735e+06	1.17274e+06	1.03033e+06	789511
A0A3Q2U7V6	Inhibin subunit beta C	LOC107049250	Inhibin subunit beta C OS=Gallus gallus OX=9031 GN=LOC107049250 PE=3 SV=1	0.002	3.865	3	1	1	1	351	38.1	8.57	3.21	0	1	686343	417424	262256	194259	266572	549308
Q6EE30	Eukaryotic translation elongation factor 1		Eukaryotic translation elongation factor 1 OS=Gallus gallus OX=9031 PE=2 SV=1	0.002	3.75	2	1	2	1	436	49.8	6.55	5.01	0	1	305009	2.88749e+06	4.61642e+06	874716	379331	152408
A0A1L1RQE4	Regulator of G protein signaling 10	RGS10	Regulator of G protein signaling 10 OS=Gallus gallus OX=9031 GN=RGS10 PE=4 SV=1	0.002	3.746	7	1	1	1	181	21.2	8.85	0	0	1	236395	337444	440723	255885	184526	375207
A0A1L1RJT5	40S ribosomal protein S30	FAU	40S ribosomal protein S30 OS=Gallus gallus OX=9031 GN=FAU PE=3 SV=1	0.002	3.734	11	1	2	1	91	10.1	11.94	3.11	0	1	2.00808e+06	3.10062e+06	3.95538e+06	2.17507e+06	2.59444e+06	942947
Q5ZL33	Serine-threonine kinase receptor-associated protein	STRAP	Serine-threonine kinase receptor-associated protein OS=Gallus gallus OX=9031 GN=STRAP PE=2 SV=2	0.002	3.728	5	1	2	1	350	38.1	5.11	2.26	0	1	315234	467900	545757	371053	333452	582900
E1BSS3	Eukaryotic translation initiation factor 3 subunit A	EIF3A	Eukaryotic translation initiation factor 3 subunit A OS=Gallus gallus OX=9031 GN=EIF3A PE=3 SV=4	0.002	3.688	3	2	3	2	1374	164.3	7.15	5.43	0	1	674283	1.22396e+06	1.70822e+06	840297	716553	1.10768e+06
A0A1D5PZS0	Pre-mRNA-processing factor 19	PRPF19	Pre-mRNA-processing factor 19 OS=Gallus gallus OX=9031 GN=PRPF19 PE=4 SV=2	0.002	3.684	3	1	1	1	504	55	6.61	2.35	0	1	2.86693e+06	3.95724e+06	4.93705e+06	2.33554e+06	2.52846e+06	3.14923e+06
Q6EE58	Ribosomal protein S3 (Fragment)		Ribosomal protein S3 (Fragment) OS=Gallus gallus OX=9031 PE=2 SV=1	0.002	3.683	4	1	1	1	211	23.2	9.52	3.11	0	1	574657	1.46434e+06	2.16679e+06	685588	650419	895042
Q5F3Z9	Zinc finger CCCH domain-containing protein 14	ZC3H14	Zinc finger CCCH domain-containing protein 14 OS=Gallus gallus OX=9031 GN=ZC3H14 PE=2 SV=1	0.002	3.658	2	1	1	1	730	81.6	7.36	2.04	0	1	292412	668343	782199	509797	560068	742155
A0A1L1RX26	Eukaryotic translation termination factor 1	ETF1	Eukaryotic translation termination factor 1 OS=Gallus gallus OX=9031 GN=ETF1 PE=4 SV=1	0.002	3.646	3	1	1	1	437	49	5.71	2.47	0	1	1.51157e+06	3.08763e+06	3.04962e+06	1.5472e+06	1.83138e+06	762388
F1NCT3	LDL receptor related protein 1B	LRP1B	LDL receptor related protein 1B OS=Gallus gallus OX=9031 GN=LRP1B PE=4 SV=4	0.002	3.642	0	1	1	1	4590	514.2	5.31	2.48	0	1	2.08136e+06	3.76631e+06	4.13201e+06	2.06804e+06	2.49528e+06	3.18177e+06
F1NYE5	HABP4_PAI-RBP1 domain-containing protein	SERBP1	HABP4_PAI-RBP1 domain-containing protein OS=Gallus gallus OX=9031 GN=SERBP1 PE=4 SV=3	0.002	3.635	3	1	2	1	424	45.5	8.13	5.39	0	1	1.69631e+06	3.12927e+06	4.41909e+06	2.63914e+06	1.87101e+06	1.47192e+06
A0A1D5P892	Uncharacterized protein	SRSF6	Uncharacterized protein OS=Gallus gallus OX=9031 GN=SRSF6 PE=4 SV=2	0.004	3.626	3	1	1	1	351	40.5	11.44	2.89	0	1	600861	1.50468e+06	2.23819e+06	683718	620642	1.29924e+06
R4GGF1	LRRCT domain-containing protein	LRG1	LRRCT domain-containing protein OS=Gallus gallus OX=9031 GN=LRG1 PE=4 SV=2	0.004	3.599	2	1	2	1	361	39.1	7.17	5.5	0	1	4.01164e+06	4.49642e+06	4.59418e+06	4.16034e+06	4.60365e+06	5.07306e+06
E1C6G6	Signal recognition particle 54 kDa protein	SRP54	Signal recognition particle 54 kDa protein OS=Gallus gallus OX=9031 GN=SRP54 PE=3 SV=3	0.004	3.592	4	1	1	1	504	55.7	8.75	3.43	0	1	314787	475023	500731	269883	265643	405995
A0A1D5PEH3	Pyruvate dehydrogenase E1 component subunit alpha	PDHA2	Pyruvate dehydrogenase E1 component subunit alpha OS=Gallus gallus OX=9031 GN=PDHA2 PE=4 SV=1	0.004	3.566	2	1	2	1	404	44.9	7.8	7.22	0	1	1.77213e+06	2.38762e+06	2.53613e+06	1.78442e+06	1.53735e+06	2.43511e+06
A0A1D5P8T2	Sperm associated antigen 9	SPAG9	Sperm associated antigen 9 OS=Gallus gallus OX=9031 GN=SPAG9 PE=4 SV=2	0.004	3.555	1	1	1	1	1324	146.3	5.25	2.54	0	1	95804.8	178696	213721	118309	104475	113206
Q9W770	Spondin-1	SPON1	Spondin-1 OS=Gallus gallus OX=9031 GN=SPON1 PE=2 SV=1	0.004	3.55	1	1	2	1	802	90.5	6.7	5.21	0	1	1.8136e+06	1.68602e+06	1.43999e+06	900646	1.3324e+06	1.47859e+06
F1P0X8	Olfactomedin like 2A	OLFML2A	Olfactomedin like 2A OS=Gallus gallus OX=9031 GN=OLFML2A PE=4 SV=4	0.004	3.528	1	1	1	1	640	71.7	7.75	2.51	0	1	1.61847e+06	2.0201e+06	2.06781e+06	1.59879e+06	1.57896e+06	1.67014e+06
A0A1D5PKG6	UBIQUITIN_CONJUGAT_2 domain-containing protein	UBE2L3	UBIQUITIN_CONJUGAT_2 domain-containing protein OS=Gallus gallus OX=9031 GN=UBE2L3 PE=3 SV=2	0.004	3.503	3	1	1	1	294	33.4	9.99	2.52	0	1	1.34698e+06	2.68547e+06	3.56398e+06	1.45859e+06	1.3168e+06	1.92651e+06
Q6PN72	Insulin-like growth factor binding protein 1		Insulin-like growth factor binding protein 1 OS=Gallus gallus OX=9031 PE=2 SV=1	0.004	3.484	4	1	1	1	269	29.6	7.58	2.58	0	1	624440	438048	307614	292454	709768	1.53051e+06
Q5ZKE5	45 kDa calcium-binding protein	SDF4	45 kDa calcium-binding protein OS=Gallus gallus OX=9031 GN=SDF4 PE=2 SV=2	0.004	3.479	4	1	1	1	356	41.9	4.72	2.37	0	1	137378	244822	271933	211250	212271	339264
A0A1D5PHZ5	Peptidase_M28 domain-containing protein	CPQ	Peptidase_M28 domain-containing protein OS=Gallus gallus OX=9031 GN=CPQ PE=4 SV=2	0.004	3.451	2	1	1	1	469	51.9	5.63	2.45	0	1	933383	1.02188e+06	1.08345e+06	875873	1.15834e+06	1.13915e+06
Q5ZIF0	Protein kinase domain-containing protein	MAP2K1	Protein kinase domain-containing protein OS=Gallus gallus OX=9031 GN=MAP2K1 PE=2 SV=1	0.004	3.446	3	1	1	1	395	43.6	6.62	2.27	0	1	427077	674610	800377	410444	415603	553794
Q5ZMH1	Septin-2	SEPTIN2	Septin-2 OS=Gallus gallus OX=9031 GN=SEPTIN2 PE=2 SV=1	0.004	3.445	4	1	1	1	349	40.2	6.55	2.94	0	1	429879	1.07049e+06	1.33637e+06	598182	487170	1.05447e+06
P05300	Lysosome-associated membrane glycoprotein 1	LAMP1	Lysosome-associated membrane glycoprotein 1 OS=Gallus gallus OX=9031 GN=LAMP1 PE=2 SV=1	0.004	3.445	3	1	1	1	414	44.6	7.02	2.36	0	1	603124	619372	590993	492685	598384	752390
Q90WA9	Fatty acid-binding protein, liver	LFABP	Fatty acid-binding protein, liver OS=Gallus gallus OX=9031 GN=LFABP PE=2 SV=1	0.004	3.422	9	1	1	1	127	14.2	7.96	1.68	0	1	1.05031e+06	2.96418e+06	4.99156e+06	2.07756e+06	2.36983e+06	3.25063e+06
A0A1L1RYL5	AAA domain-containing protein	PSMC6	AAA domain-containing protein OS=Gallus gallus OX=9031 GN=PSMC6 PE=3 SV=2	0.004	3.4	2	1	1	1	431	48.8	7.27	2.74	0	1	586590	1.31064e+06	1.8769e+06	1.07866e+06	657153	1.21844e+06
P02588	Troponin C, skeletal muscle	TNNC2	Troponin C, skeletal muscle OS=Gallus gallus OX=9031 GN=TNNC2 PE=1 SV=3	0.004	3.386	5	1	2	1	163	18.4	4.2	4.39	0	1	1.01534e+06	1.00006e+06	910345	578168	1.20231e+06	976016
A0A3Q2TVZ3	Na(+)/H(+) exchange regulatory cofactor NHE-RF1	SLC9A3R1	Na(+)/H(+) exchange regulatory cofactor NHE-RF1 OS=Gallus gallus OX=9031 GN=SLC9A3R1 PE=4 SV=1	0.004	3.38	4	1	1	1	366	38.7	6.61	2.95	0	1	717193	833204	898788	745524	676915	1.23199e+06
A0A1D5P148	Uncharacterized protein		Uncharacterized protein OS=Gallus gallus OX=9031 PE=4 SV=2	0.004	3.377	2	1	2	1	557	59.4	7.4	1.98	0	1	173478	192083	316260	239244	488715	221202
R4GHQ0	Septin 12	2021-09-12	Septin 12 OS=Gallus gallus OX=9031 GN=SEPT12 PE=3 SV=3	0.004	3.367	3	1	1	1	347	39.9	6.4	3.16	0	1	280879	671808	924039	328555	325890	434858
A0A1D5PEW1	Uncharacterized protein	RSU1	Uncharacterized protein OS=Gallus gallus OX=9031 GN=RSU1 PE=4 SV=1	0.004	3.34	3	1	1	1	277	31.5	8.48	2.31	0	1	556163	698900	721538	580664	583065	677664
F1N8W8	Non-specific serine/threonine protein kinase	PAK3	Non-specific serine/threonine protein kinase OS=Gallus gallus OX=9031 GN=PAK3 PE=4 SV=2	0.004	3.334	2	1	1	1	543	60.6	5.39	3.02	0	1	1.32857e+06	2.06192e+06	2.68719e+06	1.43504e+06	1.62208e+06	803452
A1XF95	Cartilage acidic protein 1	CRTAC-1	Cartilage acidic protein 1 OS=Gallus gallus OX=9031 GN=CRTAC-1 PE=2 SV=1	0.004	3.33	1	1	1	1	670	73.1	6.18	2.87	0	1	1.31713e+06	1.36525e+06	1.28247e+06	934205	1.18271e+06	1.53476e+06
F1P0P3	Stomatin like 2		Stomatin like 2 OS=Gallus gallus OX=9031 PE=4 SV=4	0.004	3.324	3	1	1	1	382	41.4	5.85	2.09	0	1	1.37066e+06	2.47414e+06	3.54735e+06	1.62952e+06	1.65711e+06	1.45483e+06
P84173	Prohibitin	PHB	Prohibitin OS=Gallus gallus OX=9031 GN=PHB PE=1 SV=1	0.004	3.312	4	1	1	1	272	29.9	5.76	2.59	0	1	1.23379e+06	1.61308e+06	1.88895e+06	1.01102e+06	1.20095e+06	1.46469e+06
R4GFY2	Thioredoxin domain-containing protein	TMX4	Thioredoxin domain-containing protein OS=Gallus gallus OX=9031 GN=TMX4 PE=4 SV=2	0.004	3.31	3	1	1	1	383	41.4	4.84	3.03	0	1	373467	859155	1.22067e+06	382500	329370	495718
A0A1L1RLH7	26S proteasome regulatory subunit 4	PSMC1	26S proteasome regulatory subunit 4 OS=Gallus gallus OX=9031 GN=PSMC1 PE=3 SV=2	0.005	3.257	4	1	1	1	508	56.1	8.69	2.23	0	1	255811	538311	718943	296027	265954	579039
A0A1D5P6V5	Perilipin	PLIN4	Perilipin OS=Gallus gallus OX=9031 GN=PLIN4 PE=3 SV=1	0.005	3.2	3	1	1	1	429	45.4	6.47	1.96	0	1	171544	172601	179453	159575	206729	296055
A0A1D5P2N4	Tr-type G domain-containing protein	GTPBP1	Tr-type G domain-containing protein OS=Gallus gallus OX=9031 GN=GTPBP1 PE=4 SV=1	0.005	3.199	1	1	2	1	668	72.2	8.4	0	0	1	886219	1.40767e+06	1.69723e+06	973870	988537	1.04993e+06
Q91048	Inactive tyrosine-protein kinase 7	PTK7	Inactive tyrosine-protein kinase 7 OS=Gallus gallus OX=9031 GN=PTK7 PE=2 SV=1	0.005	3.18	1	1	1	1	1051	116.3	7.28	2.64	0	1	1.1389e+06	1.1801e+06	1.08065e+06	860607	1.16612e+06	1.02524e+06
F1NI83	Protocadherin 12	PCDH12	Protocadherin 12 OS=Gallus gallus OX=9031 GN=PCDH12 PE=4 SV=3	0.006	3.155	1	1	1	1	1131	122.5	5.2	2.53	0	1	436254	559575	448802	316691	356159	824098
C4P6P9	Beta-defensin 7 preproprotein	GAL7	Beta-defensin 7 preproprotein OS=Gallus gallus OX=9031 GN=GAL7 PE=2 SV=1	0.006	3.131	15	1	2	1	67	7.6	9.44	4.2	0	1	1.76192e+07	1.86963e+07	1.87642e+07	1.91863e+07	1.58101e+07	1.28686e+07
K7XQ57	SLAMF3 (Fragment)	LY9	SLAMF3 (Fragment) OS=Gallus gallus OX=9031 GN=LY9 PE=2 SV=1	0.006	3.104	3	1	1	1	270	29.7	5.22	3.04	0	1	1.72836e+06	1.74934e+06	1.81111e+06	1.6614e+06	1.72778e+06	2.33944e+06
P02659	Apovitellenin-1		Apovitellenin-1 OS=Gallus gallus OX=9031 PE=1 SV=1	0.006	3.098	8	1	1	1	106	12	9.11	2.8	0	1	800674	1.23052e+06	1.41363e+06	2.94274e+06	2.18619e+06	1.0563e+06
F2Z4K7	40S ribosomal protein S3a	RPS3A	40S ribosomal protein S3a OS=Gallus gallus OX=9031 GN=RPS3A PE=3 SV=3	0.006	3.087	3	1	1	1	264	29.8	9.72	3.26	0	1	1.77017e+06	4.95324e+06	6.95439e+06	1.59108e+06	1.44567e+06	1.94252e+06
P26584	High mobility group protein B2	HMGB2	High mobility group protein B2 OS=Gallus gallus OX=9031 GN=HMGB2 PE=2 SV=2	0.007	3.076	4	1	1	1	207	23.8	8.38	2.68	0	1	772473	3.18589e+06	4.33511e+06	970232	832626	839665
A0A3Q2UPH9	Dystrophin	DMD	Dystrophin OS=Gallus gallus OX=9031 GN=DMD PE=4 SV=1	0.007	3.059	0	1	3	1	3616	417.3	5.97	8.7	0	1	4.82638e+06	1.20685e+07	1.21917e+07	6.38353e+06	1.1786e+07	2.3745e+07
Q5ZM33	Heterochromatin protein 1-binding protein 3	HP1BP3	Heterochromatin protein 1-binding protein 3 OS=Gallus gallus OX=9031 GN=HP1BP3 PE=2 SV=1	0.007	3.048	2	1	1	1	559	61.8	9.36	2.13	0	1	1.44916e+06	1.63543e+06	1.92737e+06	1.22228e+06	1.56751e+06	1.10387e+06
A0A1D5PVS6	Cartilage matrix protein	MATN1	Cartilage matrix protein OS=Gallus gallus OX=9031 GN=MATN1 PE=4 SV=1	0.007	3.041	2	1	1	1	493	54	7.01	2.4	0	1	4.49692e+06	4.50765e+06	4.3144e+06	3.43217e+06	4.04002e+06	3.81367e+06
A0A2Y9V195	Glycosylation site-binding protein	GSBP9	Glycosylation site-binding protein OS=Gallus gallus OX=9031 GN=GSBP9 PE=2 SV=1	0.007	3.039	2	1	2	1	508	56.9	4.96	4.95	0	1	435737	977226	1.29944e+06	440578	467437	744185
A0A1D5PEX8	Uncharacterized protein	CBX3	Uncharacterized protein OS=Gallus gallus OX=9031 GN=CBX3 PE=4 SV=1	0.007	3.031	8	1	1	1	184	20.9	5.44	4.85	0	1	1.07983e+06	1.57382e+06	2.21291e+06	2.42863e+06	1.48939e+06	1.53294e+06
F1P040	Uncharacterized protein	MET	Uncharacterized protein OS=Gallus gallus OX=9031 GN=MET PE=3 SV=1	0.007	3.027	1	1	1	1	1382	154.3	7.58	3.11	0	1	2.28174e+06	2.87052e+06	3.10939e+06	2.3323e+06	3.10393e+06	1.90473e+06
O93277	WD repeat-containing protein 1	WDR1	WD repeat-containing protein 1 OS=Gallus gallus OX=9031 GN=WDR1 PE=2 SV=1	0.007	3.019	1	1	1	1	609	66.5	6.67	2.74	0	1	5.63451e+06	7.52686e+06	7.99356e+06	4.39964e+06	5.72724e+06	6.30368e+06
F1NZI1	X-ray repair cross complementing 5	XRCC5	X-ray repair cross complementing 5 OS=Gallus gallus OX=9031 GN=XRCC5 PE=4 SV=3	0.007	3.005	2	1	1	1	520	59.7	5.17	3.53	0	1	1.77653e+06	3.27946e+06	4.55776e+06	1.70939e+06	2.11416e+06	1.61433e+06
A0A1L1RVA3	Fasciculation and elongation protein zeta 1	FEZ1	Fasciculation and elongation protein zeta 1 OS=Gallus gallus OX=9031 GN=FEZ1 PE=4 SV=2	0.007	2.997	3	1	2	1	393	43.7	4.42	4.55	0	1	4.19853e+06	3.39662e+06	2.88699e+06	2.63934e+06	2.93771e+06	3.77271e+06
A0A1L1RRN4	Peptidyl-prolyl cis-trans isomerase	PPIB	Peptidyl-prolyl cis-trans isomerase OS=Gallus gallus OX=9031 GN=PPIB PE=3 SV=2	0.007	2.971	5	1	2	1	223	24.3	9.73	5.07	0	1	2.02616e+06	3.32557e+06	4.10282e+06	1.87237e+06	2.02088e+06	2.29164e+06
A0A1D5PCY8	Dynactin subunit 1	DCTN1	Dynactin subunit 1 OS=Gallus gallus OX=9031 GN=DCTN1 PE=4 SV=2	0.007	2.969	1	1	1	1	1338	146.5	6.3	0	0	1	966890	1.01629e+06	971330	783451	922692	885368
F1P1F8	TGc domain-containing protein	LOC101749664	TGc domain-containing protein OS=Gallus gallus OX=9031 GN=LOC101749664 PE=4 SV=3	0.007	2.966	1	1	5	1	1258	136.9	7.9	1.86	0	1	5.1874e+07	4.8723e+07	5.22073e+07	5.59746e+07	5.49282e+07	2.28259e+07
A0A3Q2UKD3	TEK receptor tyrosine kinase	TEK	TEK receptor tyrosine kinase OS=Gallus gallus OX=9031 GN=TEK PE=3 SV=1	0.007	2.955	1	1	1	1	1128	126.3	7.21	2.67	0	1	921083	1.10825e+06	1.21545e+06	870552	876354	1.25804e+06
P33717	Insulin-like growth factor II	IGF2	Insulin-like growth factor II OS=Gallus gallus OX=9031 GN=IGF2 PE=1 SV=2	0.007	2.954	5	1	1	1	187	20.8	9.22	2.47	0	1	1.00549e+06	1.28736e+06	1.15413e+06	1.04186e+06	1.01565e+06	1.76067e+06
P84169	26S proteasome non-ATPase regulatory subunit 13	PSMD13	26S proteasome non-ATPase regulatory subunit 13 OS=Gallus gallus OX=9031 GN=PSMD13 PE=1 SV=1	0.007	2.953	3	1	1	1	376	42.7	5.57	2.66	0	1	258514	700187	940191	255409	220850	419084
P23007	Citrate synthase, mitochondrial	CS	Citrate synthase, mitochondrial OS=Gallus gallus OX=9031 GN=CS PE=1 SV=1	0.007	2.936	4	1	1	1	433	47.3	8.22	1.79	0	1	256199	545004	696437	243221	261942	440551
F6QJK6	WH1 domain-containing protein	ENAH	WH1 domain-containing protein OS=Gallus gallus OX=9031 GN=ENAH PE=4 SV=3	0.007	2.926	1	1	1	1	549	60.8	6.42	3.09	0	1	144076	721446	804389	214956	303474	189949
E1C245	Microtubule actin crosslinking factor 1	MACF1	Microtubule actin crosslinking factor 1 OS=Gallus gallus OX=9031 GN=MACF1 PE=4 SV=4	0.007	2.922	0	1	2	1	7398	829.1	5.33	5.3	0	1	384182	1.58831e+06	2.42331e+06	666277	402312	625470
E1BWA9	ILEI domain-containing protein	FAM3C	ILEI domain-containing protein OS=Gallus gallus OX=9031 GN=FAM3C PE=4 SV=1	0.008	2.889	4	1	1	1	227	24.8	8.29	1.69	0	1	2.89381e+06	3.79826e+06	5.19692e+06	3.24424e+06	2.96552e+06	2.4149e+06
A0A1L1RLL0	TRASH domain-containing protein	RPL24	TRASH domain-containing protein OS=Gallus gallus OX=9031 GN=RPL24 PE=4 SV=2	0.008	2.883	5	1	1	1	156	17.7	11.36	2.48	0	1	2.40678e+06	3.5837e+06	4.76347e+06	2.29281e+06	2.5651e+06	1.18049e+06
Q8AWB7	Structural maintenance of chromosomes protein	SMC1	Structural maintenance of chromosomes protein OS=Gallus gallus OX=9031 GN=SMC1 PE=2 SV=2	0.009	2.856	1	1	1	1	1234	142.9	7.97	2.25	0	1	935957	1.44903e+06	1.62611e+06	701806	846956	810042
P02609	Myosin regulatory light chain 2, skeletal muscle isoform	MYLPF	Myosin regulatory light chain 2, skeletal muscle isoform OS=Gallus gallus OX=9031 GN=MYLPF PE=1 SV=2	0.009	2.848	6	1	1	1	168	18.8	4.86	2.69	0	1	2.423e+06	2.23326e+06	2.18225e+06	1.51098e+06	2.26337e+06	1.87937e+06
A0A1D5P9D7	SWI/SNF related, matrix associated, actin dependent regulator of chromatin subfamily c member 2	SMARCC2	SWI/SNF related, matrix associated, actin dependent regulator of chromatin subfamily c member 2 OS=Gallus gallus OX=9031 GN=SMARCC2 PE=4 SV=2	0.009	2.841	1	1	1	1	1190	129.9	6	2.55	0	1	108660	464787	543055	241176	183805	232339
F1NPI6	Ubiquitin like modifier activating enzyme 6	UBA6	Ubiquitin like modifier activating enzyme 6 OS=Gallus gallus OX=9031 GN=UBA6 PE=4 SV=3	0.009	2.832	1	1	1	1	1000	112.5	6.23	1.9	0	1	212297	434562	537657	265426	269240	337878
E1C032	Olfactomedin like 2B	OLFML2B	Olfactomedin like 2B OS=Gallus gallus OX=9031 GN=OLFML2B PE=4 SV=4	0.009	2.815	1	1	1	1	740	81.3	5.1	1.98	0	1	727672	1.05271e+06	948033	620693	884411	1.02739e+06
Q5ZIF1	Adipocyte plasma membrane-associated protein	APMAP	Adipocyte plasma membrane-associated protein OS=Gallus gallus OX=9031 GN=APMAP PE=2 SV=1	0.009	2.794	3	1	1	1	415	46.1	6.21	2.38	0	1	1.02785e+06	1.54019e+06	1.31949e+06	802430	1.64683e+06	1.67717e+06
F1NKX8	ArfGAP with SH3 domain, ankyrin repeat and PH domain 2	ASAP2	ArfGAP with SH3 domain, ankyrin repeat and PH domain 2 OS=Gallus gallus OX=9031 GN=ASAP2 PE=4 SV=4	0.009	2.793	1	1	1	1	1130	124.9	7.93	0	0	1	142459	1.34982e+06	1.87162e+06	285344	205850	379376
A0A1D5PLP6	ANTXR cell adhesion molecule 1	ANTXR1	ANTXR cell adhesion molecule 1 OS=Gallus gallus OX=9031 GN=ANTXR1 PE=4 SV=2	0.009	2.788	1	1	1	1	568	63.4	7.25	2.53	0	1	2.89969e+06	2.80723e+06	2.50023e+06	1.76737e+06	2.04944e+06	3.057e+06
A7UEA7	5-aminoimidazole ribonucleotide/carboxylase-5-aminoimidazole-4-N-succinocarboxamide ribonucleotide synthetase	AS	5-aminoimidazole ribonucleotide/carboxylase-5-aminoimidazole-4-N-succinocarboxamide ribonucleotide synthetase OS=Gallus gallus OX=9031 GN=AS PE=2 SV=1	0.009	2.763	2	1	2	1	426	47.2	8.21	4.57	0	1	2.42555e+06	3.19964e+06	3.4053e+06	1.56571e+06	1.82812e+06	3.08305e+06
A0A1L1RTK9	Eukaryotic translation initiation factor 4B	EIF4B	Eukaryotic translation initiation factor 4B OS=Gallus gallus OX=9031 GN=EIF4B PE=4 SV=2	0.009	2.746	2	1	1	1	888	97.9	8.85	2.88	0	1	146072	729663	960972	228603	167823	518247
A0A3Q2U4P4	Ubiquitin carboxyl-terminal hydrolase	USP5	Ubiquitin carboxyl-terminal hydrolase OS=Gallus gallus OX=9031 GN=USP5 PE=3 SV=1	0.009	2.739	1	1	1	1	787	88.3	5.22	2.3	0	1	464954	1.14428e+06	1.6204e+06	606307	643799	982109
F1P1I0	Insulin-like growth factor-binding protein 2	IGFBP2	Insulin-like growth factor-binding protein 2 OS=Gallus gallus OX=9031 GN=IGFBP2 PE=4 SV=3	0.009	2.721	4	1	1	1	311	33.5	7.81	1.79	0	1	1.22258e+06	3.5425e+06	2.00642e+06	1.49794e+06	982358	1.78875e+06
A0A3Q2U212	Uncharacterized protein	TSPO	Uncharacterized protein OS=Gallus gallus OX=9031 GN=TSPO PE=4 SV=1	0.009	2.709	2	1	1	1	516	54.8	10.83	2.07	0	1	2.55284e+06	5.78145e+06	6.28975e+06	2.55934e+06	2.77242e+06	4.05681e+06
E1BVW8	KH RNA binding domain containing, signal transduction associated 2	KHDRBS2	KH RNA binding domain containing, signal transduction associated 2 OS=Gallus gallus OX=9031 GN=KHDRBS2 PE=4 SV=1	0.009	2.69	2	1	1	1	348	38.8	6.48	2.3	0	1	899065	1.95609e+06	2.57626e+06	822920	785126	1.00908e+06
A0A3Q3AQL2	SANT domain-containing protein	MIS18BP1	SANT domain-containing protein OS=Gallus gallus OX=9031 GN=MIS18BP1 PE=4 SV=1	0.009	2.683	1	1	3	1	1097	123.1	9.31	6.98	0	1	602197	4.85947e+06	8.11892e+06	1.47414e+06	943710	941532
A0A1D5P9J0	LAM_G_DOMAIN domain-containing protein	COL15A1	LAM_G_DOMAIN domain-containing protein OS=Gallus gallus OX=9031 GN=COL15A1 PE=4 SV=1	0.009	2.678	1	1	1	1	1134	118.7	5.91	2.28	0	1	1.54296e+06	1.43655e+06	1.18099e+06	915535	1.1561e+06	1.50257e+06
Q5ZJL1	Polypeptide N-acetylgalactosaminyltransferase	GALNT1	Polypeptide N-acetylgalactosaminyltransferase OS=Gallus gallus OX=9031 GN=GALNT1 PE=2 SV=1	0.009	2.677	2	1	1	1	559	64	7.83	0	0	1	2.28002e+06	3.3261e+06	3.14736e+06	2.31775e+06	2.29623e+06	1.97277e+06
A0A1L1S0C5	Sorting nexin 1	SNX1	Sorting nexin 1 OS=Gallus gallus OX=9031 GN=SNX1 PE=4 SV=1	0.009	2.668	2	1	1	1	514	58.1	5.41	2.81	0	1	797627	995284	1.19246e+06	659033	721566	1.04318e+06
E1C4K9	Nudix hydrolase domain-containing protein	NUDT3	Nudix hydrolase domain-containing protein OS=Gallus gallus OX=9031 GN=NUDT3 PE=4 SV=1	0.009	2.656	8	1	1	1	169	19.3	5.97	2.02	0	1	409131	1.49537e+06	2.34048e+06	924535	959990	939963
Q6QLR3	Gallinacin-6	GAL6	Gallinacin-6 OS=Gallus gallus OX=9031 GN=GAL6 PE=2 SV=1	0.009	2.626	13	1	1	1	67	7.5	9.52	3.45	0	1	1.06622e+06	1.36385e+06	1.83833e+06	1.72796e+06	761812	673646
F1NU56	40S ribosomal protein S25	RPS25	40S ribosomal protein S25 OS=Gallus gallus OX=9031 GN=RPS25 PE=3 SV=2	0.009	2.624	8	1	2	1	125	13.7	10.11	5.71	0	1	4.31588e+06	8.32847e+06	1.13109e+07	4.28043e+06	4.28812e+06	3.61869e+06
A0A3Q2TWK3	V-set and immunoglobulin domain containing 4	VSIG4	V-set and immunoglobulin domain containing 4 OS=Gallus gallus OX=9031 GN=VSIG4 PE=4 SV=1	0.009	2.621	2	1	1	1	376	41.2	5.24	1.91	0	1	1.29151e+06	1.42194e+06	1.36879e+06	1.23949e+06	1.42035e+06	1.34038e+06
A0A1L1RYK0	ATP synthase subunit gamma	ATP5C1	ATP synthase subunit gamma OS=Gallus gallus OX=9031 GN=ATP5C1 PE=3 SV=1	0.011	2.575	4	1	2	1	294	32.7	9.31	5.06	0	1	403069	645218	711825	539419	532435	747047
A0A1D5P763	PITH domain-containing protein	TXNL1	PITH domain-containing protein OS=Gallus gallus OX=9031 GN=TXNL1 PE=4 SV=1	0.012	2.559	3	1	1	1	288	32.4	5.06	2.27	0	1	379804	729727	941929	514248	755693	783769
A0A1D5PBN1	Link domain-containing protein	CD44	Link domain-containing protein OS=Gallus gallus OX=9031 GN=CD44 PE=4 SV=1	0.012	2.543	2	1	1	1	396	43.2	5.83	2.96	0	1	318801	337506	376120	429621	343532	623400
E1C9I1	Link domain-containing protein	LYVE1	Link domain-containing protein OS=Gallus gallus OX=9031 GN=LYVE1 PE=4 SV=2	0.012	2.539	3	1	1	1	308	33.7	7.99	2.42	0	1	1.81531e+06	1.96091e+06	2.4124e+06	1.72895e+06	2.83628e+06	1.98644e+06
A0A3Q2U1T6	MINDY lysine 48 deubiquitinase 4	FAM188B	MINDY lysine 48 deubiquitinase 4 OS=Gallus gallus OX=9031 GN=FAM188B PE=4 SV=1	0.012	2.522	1	1	1	1	716	79	8.94	3.09	0	1	2.36685e+06	2.92398e+06	3.25316e+06	2.09814e+06	2.76101e+06	3.26371e+06
A6N8N6	Insulin-like growth factor-binding protein 3		Insulin-like growth factor-binding protein 3 OS=Gallus gallus OX=9031 PE=2 SV=1	0.012	2.52	3	1	1	1	282	31.2	8.54	2.74	0	1	569494	618748	565769	572488	575694	775516
F1NZW7	Peptidylprolyl isomerase C	PPIC	Peptidylprolyl isomerase C OS=Gallus gallus OX=9031 GN=PPIC PE=4 SV=4	0.012	2.519	2	1	1	1	359	38.1	10.02	3.05	0	1	1.22327e+06	1.1735e+06	1.2233e+06	843491	893866	809529
F1NTD7	Prostaglandin F2 receptor inhibitor	PTGFRN	Prostaglandin F2 receptor inhibitor OS=Gallus gallus OX=9031 GN=PTGFRN PE=4 SV=4	0.012	2.509	1	1	1	1	870	98.1	5.5	2.2	0	1	733142	886705	916551	703669	940467	1.33222e+06
A0A3Q2TSY7	Serine/arginine repetitive matrix protein 1	SRRM1	Serine/arginine repetitive matrix protein 1 OS=Gallus gallus OX=9031 GN=SRRM1 PE=4 SV=1	0.012	2.505	1	1	1	1	902	102.5	11.81	2.31	0	1	298135	594840	842178	264275	300604	539940
A0A3Q3AXW0	BTB domain-containing protein	KCTD12	BTB domain-containing protein OS=Gallus gallus OX=9031 GN=KCTD12 PE=4 SV=1	0.012	2.505	2	1	1	1	518	56.9	6.25	0	0	1	797513	975400	856192	770609	814610	826989
F1NIK4	Ribosomal protein L36a like	RPL36A	Ribosomal protein L36a like OS=Gallus gallus OX=9031 GN=RPL36A PE=3 SV=4	0.012	2.502	9	1	1	1	105	12.3	10.68	2.76	0	1	1.12342e+06	1.8765e+06	2.66489e+06	1.07615e+06	1.03215e+06	783914
A0A3Q3A611	Inositol-3-phosphate synthase 1	ISYNA1	Inositol-3-phosphate synthase 1 OS=Gallus gallus OX=9031 GN=ISYNA1 PE=4 SV=1	0.012	2.487	1	1	1	1	723	76.7	8.32	0	0	1	438899	621239	669794	477863	509589	715240
A0A1D5PSH2	RALY heterogeneous nuclear ribonucleoprotein	RALY	RALY heterogeneous nuclear ribonucleoprotein OS=Gallus gallus OX=9031 GN=RALY PE=4 SV=3	0.012	2.475	3	1	1	1	280	31.4	7.33	1.99	0	1	1.14629e+06	1.71007e+06	2.09766e+06	1.13638e+06	986505	1.02852e+06
Q5F3X5	Uncharacterized protein	RCJMB04_4m5	Uncharacterized protein OS=Gallus gallus OX=9031 GN=RCJMB04_4m5 PE=2 SV=1	0.012	2.47	2	1	1	1	486	55.4	6.96	1.71	0	1	603993	785635	807178	497149	587260	861241
P48463	Serine/threonine-protein phosphatase 2A catalytic subunit alpha isoform	PPP2CA	Serine/threonine-protein phosphatase 2A catalytic subunit alpha isoform OS=Gallus gallus OX=9031 GN=PPP2CA PE=2 SV=1	0.012	2.459	3	1	1	1	309	35.5	5.43	2.4	0	1	233321	556767	818106	370349	333982	299299
A0A1D5PJ47	Mannosyl (alpha-1,6-)-glycoprotein beta-1,2-N-acetylglucosaminyltransferase	MGAT2	Mannosyl (alpha-1,6-)-glycoprotein beta-1,2-N-acetylglucosaminyltransferase OS=Gallus gallus OX=9031 GN=MGAT2 PE=4 SV=1	0.012	2.457	2	1	1	1	478	52.8	9.32	2.63	0	1	1.38962e+06	1.50887e+06	1.8984e+06	1.44422e+06	1.70609e+06	1.27642e+06
A0A1D5P7Y8	AP complex subunit beta	AP2B1	AP complex subunit beta OS=Gallus gallus OX=9031 GN=AP2B1 PE=3 SV=2	0.012	2.456	1	1	1	1	951	105.6	5.34	2.06	0	1	1.75065e+06	1.89653e+06	2.02279e+06	1.49364e+06	1.57288e+06	579930
A0A3S5ZPI8	Vps5 domain-containing protein	SNX32	Vps5 domain-containing protein OS=Gallus gallus OX=9031 GN=SNX32 PE=4 SV=1	0.013	2.427	3	1	1	1	295	33.9	8.57	0	0	1	3.65452e+06	3.95443e+06	3.85768e+06	1.95088e+06	2.17126e+06	2.52258e+06
F1N9U8	ETF domain-containing protein	ETFA	ETF domain-containing protein OS=Gallus gallus OX=9031 GN=ETFA PE=4 SV=4	0.013	2.392	5	1	2	1	346	36.7	8.68	5.41	0	1	2.70909e+06	3.67466e+06	3.38096e+06	2.41163e+06	2.79673e+06	2.74376e+06
A0A1D5PPF8	Heat shock protein family A (Hsp70) member 4	HSPA4	Heat shock protein family A (Hsp70) member 4 OS=Gallus gallus OX=9031 GN=HSPA4 PE=4 SV=1	0.013	2.385	2	1	1	1	840	94.2	5.35	2.93	0	1	161576	350532	425023	221987	175707	363177
A0A3Q3ANM5	Actin-related protein 2/3 complex subunit 4	ARPC4	Actin-related protein 2/3 complex subunit 4 OS=Gallus gallus OX=9031 GN=ARPC4 PE=3 SV=1	0.013	2.385	6	1	1	1	178	20.9	8.18	2.04	0	1	1.48914e+06	2.81169e+06	3.2901e+06	1.5893e+06	1.83571e+06	999147
P22451	60S ribosomal protein L5	RPL5	60S ribosomal protein L5 OS=Gallus gallus OX=9031 GN=RPL5 PE=2 SV=2	0.013	2.375	4	1	1	1	297	34.1	9.72	2.27	0	1	714406	2.7883e+06	3.86459e+06	870637	654819	964155
A0A3Q2U7R5	Uncharacterized protein		Uncharacterized protein OS=Gallus gallus OX=9031 PE=4 SV=1	0.013	2.373	8	1	4	1	133	15.1	7.3	5.31	0	1	2.27334e+07	4.62719e+07	5.89458e+07	3.0397e+07	3.59966e+07	4.75649e+07
A0A3Q2TXL5	Four and a half LIM domains 1	FHL1	Four and a half LIM domains 1 OS=Gallus gallus OX=9031 GN=FHL1 PE=4 SV=1	0.015	2.352	3	1	1	1	281	32.4	8.32	2.51	0	1	3.02311e+06	3.23052e+06	3.94575e+06	3.31382e+06	3.45645e+06	4.66788e+06
A0A1D5PZE2	RRM domain-containing protein	RALYL	RRM domain-containing protein OS=Gallus gallus OX=9031 GN=RALYL PE=4 SV=2	0.015	2.321	4	1	1	1	306	33.4	8.18	2.72	0	1	1.20626e+06	2.02819e+06	2.55497e+06	1.52197e+06	1.53246e+06	713122
A0A023J5T4	Cornulin (Fragment)	CRNN	Cornulin (Fragment) OS=Gallus gallus OX=9031 GN=CRNN PE=2 SV=1	0.015	2.319	11	1	1	1	89	10.1	4.63	2.12	0	1	495517	454865	448714	382854	369395	531264
A0A3Q3AG70	Apolipoprotein F	APOF	Apolipoprotein F OS=Gallus gallus OX=9031 GN=APOF PE=4 SV=1	0.015	2.313	3	1	2	1	295	30.6	8.87	5.79	0	1	4.38519e+06	3.55426e+06	3.49796e+06	3.35825e+06	3.49296e+06	2.53774e+06
F1N9F7	ADAMTS like 2	ADAMTSL2	ADAMTS like 2 OS=Gallus gallus OX=9031 GN=ADAMTSL2 PE=4 SV=4	0.015	2.311	1	1	1	1	932	104.1	6.18	0	0	1	930201	1.10992e+06	1.31623e+06	907585	1.17887e+06	2.25927e+06
E1BW15	Uncharacterized protein	DDX21	Uncharacterized protein OS=Gallus gallus OX=9031 GN=DDX21 PE=4 SV=4	0.015	2.306	2	1	1	1	676	75.2	9.29	3.05	0	1	470509	1.48268e+06	2.16795e+06	598974	497151	341634
Q2UXM6	RNase L inhibitor	RLI	RNase L inhibitor OS=Gallus gallus OX=9031 GN=RLI PE=2 SV=1	0.015	2.294	3	1	1	1	472	53.1	8.84	1.99	0	1	650138	845461	1.00044e+06	727261	656628	1.3413e+06
Q5ZKW6	Uncharacterized protein (Fragment)	RCJMB04_8o1	Uncharacterized protein (Fragment) OS=Gallus gallus OX=9031 GN=RCJMB04_8o1 PE=2 SV=1	0.019	2.289	2	1	3	1	487	56.2	6.14	6.54	0	1	2.82532e+07	1.33791e+07	1.24413e+07	1.85235e+07	1.83419e+07	2.75555e+07
A0A1L1RVY5	Nucleoporin 54	NUP54	Nucleoporin 54 OS=Gallus gallus OX=9031 GN=NUP54 PE=4 SV=2	0.019	2.285	3	1	1	1	503	55.2	6.96	2.84	0	1	40674.4	107578	139915	51526.9	57662.8	65746.5
A0A3Q2U3H6	Uncharacterized protein		Uncharacterized protein OS=Gallus gallus OX=9031 PE=4 SV=1	0.019	2.277	4	1	1	1	252	27.4	5.05	2.12	0	1	133940	143404	157894	125304	171670	315996
E1BUT3	CD34 molecule	CD34	CD34 molecule OS=Gallus gallus OX=9031 GN=CD34 PE=4 SV=3	0.019	2.267	2	1	1	1	385	40.5	7.15	2.7	0	1	631548	554211	561376	557259	564058	650600
A0A3Q2TS28	DUF383 domain-containing protein		DUF383 domain-containing protein OS=Gallus gallus OX=9031 PE=4 SV=1	0.019	2.25	4	1	1	1	219	22.3	7.61	2.23	0	1	1.17673e+06	1.13011e+06	1.0477e+06	852812	983876	1.12343e+06
Q5ZIG5	Uncharacterized protein	GFPT1	Uncharacterized protein OS=Gallus gallus OX=9031 GN=GFPT1 PE=2 SV=1	0.019	2.237	2	1	1	1	699	78.7	6.47	2.61	0	1	350871	601771	669571	430347	420644	160884
A0A1D5NYB2	Polyadenylate-binding protein	PABPC1	Polyadenylate-binding protein OS=Gallus gallus OX=9031 GN=PABPC1 PE=3 SV=2	0.019	2.233	2	1	1	1	637	70.8	9.5	0	0	1	4.13306e+06	4.15033e+06	4.45337e+06	3.19707e+06	4.50185e+06	2.27263e+06
Q5ZJ90	Ig-like domain-containing protein	RCJMB04_19p13	Ig-like domain-containing protein OS=Gallus gallus OX=9031 GN=RCJMB04_19p13 PE=1 SV=1	0.019	2.232	5	1	1	1	218	24	6.9	2.46	0	1	1.50889e+06	2.54791e+06	3.24724e+06	2.47622e+06	3.00682e+06	3.01111e+06
A0A3Q2UEB3	Contactin 4	CNTN4	Contactin 4 OS=Gallus gallus OX=9031 GN=CNTN4 PE=4 SV=1	0.019	2.224	1	1	1	1	1060	117.1	6.74	2.71	0	1	389912	456619	454387	578175	464565	768549
A0A1L1RJ20	Potassium channel tetramerization domain containing 19	KCTD19	Potassium channel tetramerization domain containing 19 OS=Gallus gallus OX=9031 GN=KCTD19 PE=4 SV=2	0.019	2.221	2	1	2	1	656	75	6.77	0	0	1	1.09688e+06	1.48326e+06	1.92066e+06	1.01855e+06	1.0112e+06	625455
A0A3Q3AGC3	Uncharacterized protein	HSPA4L	Uncharacterized protein OS=Gallus gallus OX=9031 GN=HSPA4L PE=4 SV=1	0.02	2.209	2	1	1	1	810	91.2	5.66	0	0	1	2.97311e+06	2.36762e+06	2.04434e+06	2.23778e+06	2.45874e+06	3.77136e+06
Q5ZL51	Vacuolar protein sorting-associated protein 35	RCJMB04_7m14	Vacuolar protein sorting-associated protein 35 OS=Gallus gallus OX=9031 GN=RCJMB04_7m14 PE=2 SV=1	0.02	2.207	1	1	1	1	796	91.6	5.58	2.36	0	1	470723	794160	925342	600954	648268	359163
E1BTT1	Uncharacterized protein	TPPNR1L	Uncharacterized protein OS=Gallus gallus OX=9031 GN=TPPNR1L PE=4 SV=4	0.022	2.206	2	1	1	1	647	69.2	9.14	2.25	0	1	95681.2	97070.5	85903.2	104826	45237.2	139883
E1BZT5	Pre-mRNA processing factor 8	PRPF8	Pre-mRNA processing factor 8 OS=Gallus gallus OX=9031 GN=PRPF8 PE=4 SV=1	0.022	2.2	0	1	1	1	2335	273.5	8.82	0	0	1	108490	303183	348865	291923	316113	597696
E1BQU4	Uncharacterized protein	NSF	Uncharacterized protein OS=Gallus gallus OX=9031 GN=NSF PE=4 SV=2	0.022	2.2	1	1	1	1	740	82.1	6.81	2.66	0	1	510759	1.10225e+06	1.38115e+06	700547	605647	933970
E1BQI5	Sterile alpha motif domain containing 7	SAMD7	Sterile alpha motif domain containing 7 OS=Gallus gallus OX=9031 GN=SAMD7 PE=4 SV=3	0.022	2.186	1	1	1	1	542	60.1	6.2	2.96	0	1	828107	1.51107e+06	2.00618e+06	1.22323e+06	1.14469e+06	1.28671e+06
E1BWW3	SMC_N domain-containing protein	SMC6	SMC_N domain-containing protein OS=Gallus gallus OX=9031 GN=SMC6 PE=4 SV=2	0.023	2.155	1	1	3	1	1096	127.7	7.46	4.54	0	1	1.22592e+07	1.82812e+07	2.20854e+07	1.33326e+07	1.50276e+07	7.75154e+06
A0A1D5NUY5	Spectrin beta chain	SPTBN1	Spectrin beta chain OS=Gallus gallus OX=9031 GN=SPTBN1 PE=3 SV=2	0.023	2.15	0	1	1	1	2218	257	5.45	1.95	0	1	620888	808704	1.00964e+06	519807	547041	881199
E1BQN9	Calcyclin binding protein	CACYBP	Calcyclin binding protein OS=Gallus gallus OX=9031 GN=CACYBP PE=4 SV=1	0.023	2.144	3	1	1	1	221	25.6	8.51	2.73	0	1	401654	1.11986e+06	1.6571e+06	447654	511828	357141
Q90694	Cell division control protein 42 homolog	CDC42	Cell division control protein 42 homolog OS=Gallus gallus OX=9031 GN=CDC42 PE=2 SV=1	0.023	2.141	6	1	1	1	191	21.3	6.55	3.4	0	1	256723	448765	574264	254297	254693	164742
A0A3Q2U0R5	SRCR domain-containing protein	LOC112532513	SRCR domain-containing protein OS=Gallus gallus OX=9031 GN=LOC112532513 PE=4 SV=1	0.023	2.117	3	1	2	1	202	21.6	8.51	4.51	0	1	1.50427e+06	1.55526e+06	1.5921e+06	1.45349e+06	1.32545e+06	1.53891e+06
A0A3Q3AR57	Helicase with zinc finger 2	HELZ2	Helicase with zinc finger 2 OS=Gallus gallus OX=9031 GN=HELZ2 PE=4 SV=1	0.023	2.113	0	1	1	1	2818	321.3	8.16	0	0	1	1.11118e+06	1.24297e+06	1.3152e+06	753838	1.17811e+06	248338
F1N9P3	Peptidase S1 domain-containing protein	LOC107050394	Peptidase S1 domain-containing protein OS=Gallus gallus OX=9031 GN=LOC107050394 PE=3 SV=3	0.022	2.106	3	1	1	1	248	26.1	7.72	2.5	0	1	1.08651e+07	1.08421e+07	1.74351e+07	7.1017e+06	1.3616e+07	7.59215e+06
R9PXP2	Cytosolic carboxypeptidase 1	AGTPBP1	Cytosolic carboxypeptidase 1 OS=Gallus gallus OX=9031 GN=AGTPBP1 PE=4 SV=2	0.022	2.105	1	1	5	1	1225	137.8	6.34	9.82	0	1	2.91225e+06	3.97914e+06	4.98571e+06	4.17865e+06	4.90803e+06	6.95534e+06
A0A1D5P4W0	Regulator of chromosome condensation 1	RCC1	Regulator of chromosome condensation 1 OS=Gallus gallus OX=9031 GN=RCC1 PE=4 SV=2	0.022	2.101	5	1	1	1	417	44.5	7.25	0	0	1	629262	725910	797282	573152	503817	786709
A0A1D5PPQ2	FABP domain-containing protein	FABP5	FABP domain-containing protein OS=Gallus gallus OX=9031 GN=FABP5 PE=3 SV=1	0.022	2.095	5	1	1	1	291	31.3	9.54	0	0	1	694361	772937	689560	571940	726241	746093
Q5ZL81	LIM domain-containing protein	LIMS1	LIM domain-containing protein OS=Gallus gallus OX=9031 GN=LIMS1 PE=2 SV=1	0.023	2.091	2	1	1	1	338	38.3	8.09	2.25	0	1	1.33898e+06	1.42692e+06	1.62661e+06	1.37801e+06	1.55368e+06	2.17009e+06
A0A3Q3ATQ7	ATP-dependent DNA helicase PIF1	PIF1	ATP-dependent DNA helicase PIF1 OS=Gallus gallus OX=9031 GN=PIF1 PE=3 SV=1	0.023	2.089	2	1	2	1	607	65.8	9.66	4.1	0	1	1.32384e+06	3.70084e+06	2.54093e+06	1.35584e+06	1.6916e+06	1.9251e+06
A0A1D5PK63	PX domain-containing protein	SNX12	PX domain-containing protein OS=Gallus gallus OX=9031 GN=SNX12 PE=4 SV=1	0.023	2.087	7	1	1	1	162	18.9	8.43	2.57	0	1	582308	916224	1.23529e+06	831767	990555	703709
D5LPR1	Fascin	FSCN1	Fascin OS=Gallus gallus OX=9031 GN=FSCN1 PE=2 SV=1	0.024	2.06	2	1	1	1	490	54.1	7.2	0	0	1	1.86992e+06	2.51677e+06	2.97753e+06	1.49062e+06	2.22398e+06	4.47558e+06
F6QGI8	FBPase domain-containing protein	FBP1	FBPase domain-containing protein OS=Gallus gallus OX=9031 GN=FBP1 PE=3 SV=3	0.025	2.053	1	1	1	1	484	51.8	8.32	0	0	1	477893	532054	587361	441283	633839	716018
F1P2A1	HMA domain-containing protein	ATOX1	HMA domain-containing protein OS=Gallus gallus OX=9031 GN=ATOX1 PE=4 SV=2	0.025	2.049	20	1	1	1	71	8	6.77	2.51	0	1	976192	1.20161e+06	1.22687e+06	839894	962935	719444
Q08200	60S ribosomal protein L10 (Fragment)	RPL10	60S ribosomal protein L10 (Fragment) OS=Gallus gallus OX=9031 GN=RPL10 PE=2 SV=1	0.025	2.049	6	1	1	1	210	24	10.13	2.18	0	1	1.38396e+06	3.03724e+06	4.34801e+06	1.95056e+06	1.82122e+06	656847
F1NQ35	Uncharacterized protein	RPL35A	Uncharacterized protein OS=Gallus gallus OX=9031 GN=RPL35A PE=3 SV=3	0.026	2.035	8	1	1	1	110	12.6	11.21	2.05	0	1	46477.4	82176.2	134265	57354.1	45663.1	63104.2
A0A3Q2UF74	Mannosyl-oligosaccharide glucosidase	MOGS	Mannosyl-oligosaccharide glucosidase OS=Gallus gallus OX=9031 GN=MOGS PE=4 SV=1	0.026	2.031	1	1	7	1	823	91.9	9.83	14.46	0	1	1.29035e+07	1.39484e+07	1.23741e+07	1.12733e+07	1.08713e+07	1.2859e+07
F1P214	PLAG1 like zinc finger 1	PLAGL1	PLAG1 like zinc finger 1 OS=Gallus gallus OX=9031 GN=PLAGL1 PE=4 SV=3	0.026	2.024	1	1	1	1	776	87.1	8.9	2.5	0	1	1.71657e+07	1.01356e+07	9.6303e+06	5.57431e+06	7.58828e+06	1.87741e+06
Q5ZJS9	Proteasome subunit beta	RCJMB04_16a5	Proteasome subunit beta OS=Gallus gallus OX=9031 GN=RCJMB04_16a5 PE=2 SV=1	0.026	2.022	5	1	2	1	201	21.3	8.94	0	0	1	1.19786e+06	1.45986e+06	1.44429e+06	812764	1.5994e+06	4.04796e+06
Q5ZIY2	Uncharacterized protein	PITPNB	Uncharacterized protein OS=Gallus gallus OX=9031 GN=PITPNB PE=2 SV=1	0.026	2.02	3	1	2	1	272	31.7	5.88	5.45	0	1	2.10407e+06	2.00094e+06	1.94013e+06	1.72627e+06	2.08855e+06	2.18793e+06
E1C7J9	RNA cytidine acetyltransferase	NAT10	RNA cytidine acetyltransferase OS=Gallus gallus OX=9031 GN=NAT10 PE=3 SV=4	0.026	2.018	1	1	1	1	1012	114.4	8.06	0	0	1	917742	1.6263e+06	1.93238e+06	1.01534e+06	1.21624e+06	2.64021e+06
A0A1D5PJI0	Septin-type G domain-containing protein	2021-09-07	Septin-type G domain-containing protein OS=Gallus gallus OX=9031 GN=SEPT7 PE=3 SV=2	0.026	2.003	2	1	1	1	417	48.7	8.51	0	0	1	367213	672195	671109	315089	371102	880475
A0A1D5P3M3	Potassium two pore domain channel subfamily K member 13	KCNK13	Potassium two pore domain channel subfamily K member 13 OS=Gallus gallus OX=9031 GN=KCNK13 PE=3 SV=1	0.027	1.991	2	1	6	1	407	45.5	8.9	11.8	0	1	4.60179e+07	5.34049e+07	6.0725e+07	5.7024e+07	7.27513e+07	5.02142e+07
F1NBX4	Ribosomal_L18e/L15P domain-containing protein	RPL27A	Ribosomal_L18e/L15P domain-containing protein OS=Gallus gallus OX=9031 GN=RPL27A PE=3 SV=4	0.027	1.989	6	1	1	1	148	16.8	10.86	0	0	1	24282.8	35302.6	58494.3	32487.7	37157.8	43585.6
F1NQZ9	Glutamate-cysteine ligase catalytic subunit	GCLC	Glutamate-cysteine ligase catalytic subunit OS=Gallus gallus OX=9031 GN=GCLC PE=4 SV=3	0.027	1.989	2	1	1	1	636	72.6	6.18	0	0	1	230634	257868	282314	255960	246990	250036
Q5ZLT7	Basic leucine zipper and W2 domain-containing protein 1	BZW1	Basic leucine zipper and W2 domain-containing protein 1 OS=Gallus gallus OX=9031 GN=BZW1 PE=2 SV=1	0.027	1.985	2	1	1	1	418	48	5.92	2.26	0	1	211544	504468	695123	185930	348912	229727
A0A3Q2UDL9	TPR_REGION domain-containing protein	EMC2	TPR_REGION domain-containing protein OS=Gallus gallus OX=9031 GN=EMC2 PE=4 SV=1	0.027	1.983	5	1	1	1	297	34.9	6.57	2.13	0	1	117462	194458	195397	111484	133463	208094
A0A3Q3A288	Uncharacterized protein	CSF1	Uncharacterized protein OS=Gallus gallus OX=9031 GN=CSF1 PE=4 SV=1	0.027	1.979	1	1	2	1	493	52.8	5.57	3.52	0	1	1.11227e+06	983743	1.00458e+06	651239	757013	1.13969e+06
A0A1D5P8Q3	Papilin, proteoglycan like sulfated glycoprotein	PAPLN	Papilin, proteoglycan like sulfated glycoprotein OS=Gallus gallus OX=9031 GN=PAPLN PE=4 SV=2	0.027	1.972	2	1	1	1	863	95	7.18	0	0	1	280346	357035	312694	252234	280628	465454
A0A1D5PIZ8	IQ motif containing GTPase activating protein 1	IQGAP3	IQ motif containing GTPase activating protein 1 OS=Gallus gallus OX=9031 GN=IQGAP3 PE=4 SV=1	0.027	1.97	0	1	1	1	1658	189.5	6.44	2.76	0	1	1.252e+06	2.17135e+06	3.0049e+06	1.37757e+06	1.48749e+06	357136
Q5ZLU4	26S proteasome non-ATPase regulatory subunit 2	RCJMB04_4n15	26S proteasome non-ATPase regulatory subunit 2 OS=Gallus gallus OX=9031 GN=RCJMB04_4n15 PE=2 SV=1	0.028	1.96	1	1	1	1	908	99.9	5.26	2.17	0	1	1.21389e+06	1.73341e+06	2.0534e+06	1.05218e+06	1.059e+06	1.05167e+06
A0A3Q2U145	2-oxoglutarate and iron dependent oxygenase domain containing 3	OGFOD3	2-oxoglutarate and iron dependent oxygenase domain containing 3 OS=Gallus gallus OX=9031 GN=OGFOD3 PE=4 SV=1	0.028	1.957	3	1	2	1	311	34.6	6.44	4.67	0	1	1.15125e+06	978127	947436	849918	997671	1.14665e+06
A0A3Q2U6J5	Mitogen-activated protein kinase kinase kinase 4	MAP3K4	Mitogen-activated protein kinase kinase kinase 4 OS=Gallus gallus OX=9031 GN=MAP3K4 PE=4 SV=1	0.028	1.931	0	1	6	1	1469	167	6.77	14.46	0	1	2.33783e+07	2.66885e+07	2.84281e+07	3.24594e+07	2.93579e+07	2.0771e+07
E1C486	Plexin domain containing 2	PLXDC2	Plexin domain containing 2 OS=Gallus gallus OX=9031 GN=PLXDC2 PE=4 SV=2	0.028	1.916	1	1	2	1	529	59.3	7.03	5.4	0	1	3.0062e+06	2.84586e+06	2.73579e+06	2.19979e+06	2.95581e+06	2.31583e+06
P51887	Fibromodulin	FMOD	Fibromodulin OS=Gallus gallus OX=9031 GN=FMOD PE=2 SV=1	0.028	1.916	2	1	1	1	380	43.8	5.94	2.24	0	1	884515	814081	813535	666079	648082	1.02082e+06
A0A3Q2TVI7	E3 ubiquitin protein ligase	RNF20	E3 ubiquitin protein ligase OS=Gallus gallus OX=9031 GN=RNF20 PE=3 SV=1	0.028	1.914	1	1	1	1	1003	116.7	5.83	2.11	0	1	361467	634944	695740	463106	798550	269976
A0A1D5P3B1	Uncharacterized protein	RPL11	Uncharacterized protein OS=Gallus gallus OX=9031 GN=RPL11 PE=3 SV=1	0.028	1.913	4	1	3	1	178	20.2	9.69	5.07	0	1	1.09104e+06	2.81205e+06	4.25771e+06	1.04882e+06	1.03827e+06	2.47683e+06
Q5ZIA3	PX domain-containing protein	SNX3	PX domain-containing protein OS=Gallus gallus OX=9031 GN=SNX3 PE=2 SV=1	0.028	1.911	7	1	1	1	162	18.7	8.66	3.32	0	1	513766	657246	852984	475249	673245	1.58568e+06
F1NRN7	Leucine-rich repeat protein SHOC-2	SHOC2	Leucine-rich repeat protein SHOC-2 OS=Gallus gallus OX=9031 GN=SHOC2 PE=4 SV=1	0.028	1.911	2	1	1	1	529	59.1	8.72	2.05	0	1	822815	841171	977501	814150	960556	139660
Q90965	Ras-related protein Rab-2A	RAB2A	Ras-related protein Rab-2A OS=Gallus gallus OX=9031 GN=RAB2A PE=2 SV=1	0.028	1.906	8	1	1	1	212	23.5	6.39	2.36	0	1	302658	379916	403524	294222	378830	399239
A0A3S5ZPB7	Uncharacterized protein	SLC25A3	Uncharacterized protein OS=Gallus gallus OX=9031 GN=SLC25A3 PE=3 SV=1	0.029	1.903	2	1	1	1	358	39.9	9.26	1.81	0	1	3.70363e+06	5.3479e+06	7.15411e+06	3.08849e+06	3.92275e+06	1.91306e+06
Q5ZK10	NSFL1 cofactor p47	NSFL1C	NSFL1 cofactor p47 OS=Gallus gallus OX=9031 GN=NSFL1C PE=2 SV=1	0.029	1.902	3	1	1	1	369	40.6	5.15	0	0	1	580486	557526	500399	407550	467528	686213
E1C8J1	HEAT repeat containing 5B	HEATR5B	HEAT repeat containing 5B OS=Gallus gallus OX=9031 GN=HEATR5B PE=4 SV=2	0.03	1.897	1	1	1	1	2073	224.4	7.27	2.02	0	1	1.35375e+06	926937	630501	568781	840598	1.03267e+06
A0A3Q2TSA2	Uncharacterized protein		Uncharacterized protein OS=Gallus gallus OX=9031 PE=4 SV=1	0.03	1.889	3	1	10	1	271	30.1	5.21	19.63	0	1	1.50788e+07	3.1323e+07	3.68873e+07	2.00042e+07	2.23203e+07	4.21488e+07
A0A0H4FKR5	Selenoprotein P 2 (Fragment)	SEPP2	Selenoprotein P 2 (Fragment) OS=Gallus gallus OX=9031 GN=SEPP2 PE=2 SV=1	0.03	1.884	6	1	2	1	108	11.9	7.25	4.41	0	1	9.74434e+06	6.70728e+06	5.09267e+06	3.88951e+06	6.86747e+06	1.48956e+07
A0A1D5P9M6	Stromal cell derived factor 2	SDF2	Stromal cell derived factor 2 OS=Gallus gallus OX=9031 GN=SDF2 PE=4 SV=1	0.03	1.878	3	1	1	1	214	23.3	7.62	2.17	0	1	803289	624243	784777	512816	437346	461385
Q90875	Cytoplasmic aconitate hydratase	ACO1	Uncharacterized protein OS=Gallus gallus OX=9031 GN=PLVAP PE=4 SV=1	0.03	1.877	2	1	1	1	415	47	8.73	3.02	0	1	4.13828e+06	4.83501e+06	5.51332e+06	3.05002e+06	3.5423e+06	3.03519e+06
A0A1D5PT58	40S ribosomal protein S8	RPS8	40S ribosomal protein S8 OS=Gallus gallus OX=9031 GN=RPS8 PE=3 SV=2	0.032	1.864	4	1	2	1	267	30.6	10.42	3.72	0	1	692977	3.94945e+06	5.9738e+06	998422	671809	1.12851e+06
A0A3Q3AKG6	FRY like transcription coactivator	FRYL	FRY like transcription coactivator OS=Gallus gallus OX=9031 GN=FRYL PE=4 SV=1	0.032	1.861	1	1	1	1	3033	340.8	5.63	0	0	1	2.04543e+06	1.96215e+06	1.68711e+06	1.25487e+06	1.87721e+06	1.57746e+06
F1NKN7	Coiled-coil domain containing 171	CCDC171	Coiled-coil domain containing 171 OS=Gallus gallus OX=9031 GN=CCDC171 PE=4 SV=4	0.032	1.854	1	1	1	1	1230	141.5	6.86	0	0	1	561947	1.53265e+06	2.02386e+06	727279	567649	1.11882e+06
A0A1D5PJA5	Uncharacterized protein	DPP4	Uncharacterized protein OS=Gallus gallus OX=9031 GN=DPP4 PE=3 SV=1	0.032	1.851	1	1	1	1	760	86.3	5.63	2.28	0	1	673192	719461	724243	566847	693616	869649
A0A1D5PHS9	UPF2 regulator of nonsense mediated mRNA decay	UPF2	UPF2 regulator of nonsense mediated mRNA decay OS=Gallus gallus OX=9031 GN=UPF2 PE=4 SV=1	0.032	1.849	1	1	1	1	1272	147.6	5.67	2.25	0	1	529762	594369	530482	368648	508961	666872
F1P5V2	Uncharacterized protein	RPL3L	Uncharacterized protein OS=Gallus gallus OX=9031 GN=RPL3L PE=3 SV=2	0.032	1.848	2	1	1	1	407	46.7	10.24	2.49	0	1	721697	1.49402e+06	2.29618e+06	610822	579997	421497
A0A1D5PK08	ATP-synt_C domain-containing protein	ATP5G2	ATP-synt_C domain-containing protein OS=Gallus gallus OX=9031 GN=ATP5G2 PE=3 SV=2	0.032	1.844	2	1	2	1	380	41.3	10.04	2.21	0	1	5.63496e+06	5.95672e+06	6.16892e+06	3.20324e+06	4.7813e+06	1.06865e+07
P17785	Annexin A2	ANXA2	Annexin A2 OS=Gallus gallus OX=9031 GN=ANXA2 PE=1 SV=2	0.033	1.84	4	1	2	1	339	38.6	7.33	4.18	0	1	3.98938e+06	5.40421e+06	6.54883e+06	4.09642e+06	3.98387e+06	4.90945e+06
O57604	Podocalyxin	PODXL	Podocalyxin OS=Gallus gallus OX=9031 GN=PODXL PE=1 SV=1	0.033	1.839	2	1	1	1	571	61	6.74	0	0	1	170745	136210	133685	137978	167682	193991
A0A3Q2U1G0	Glutathione synthetase	GSS	Glutathione synthetase OS=Gallus gallus OX=9031 GN=GSS PE=3 SV=1	0.033	1.834	2	1	1	1	465	51.5	5.94	2.29	0	1	501468	572556	458560	547602	512535	745335
F1N9C4	Acid sphingomyelinase-like phosphodiesterase	SMPDL3B	Acid sphingomyelinase-like phosphodiesterase OS=Gallus gallus OX=9031 GN=SMPDL3B PE=3 SV=2	0.035	1.822	2	1	1	1	459	51.8	6.28	0	0	1	1.78887e+06	1.9998e+06	2.11529e+06	1.52038e+06	1.90043e+06	1.79288e+06
Q5ZKE3	Plus3 domain-containing protein (Fragment)	RCJMB04_11g9	Plus3 domain-containing protein (Fragment) OS=Gallus gallus OX=9031 GN=RCJMB04_11g9 PE=2 SV=1	0.035	1.818	2	1	1	1	585	67	6.55	2.89	0	1	1.60506e+06	1.45348e+06	1.47913e+06	1.195e+06	2.81872e+06	426159
A0A1D5P079	Procollagen-lysine,2-oxoglutarate 5-dioxygenase 2	PLOD2	Procollagen-lysine,2-oxoglutarate 5-dioxygenase 2 OS=Gallus gallus OX=9031 GN=PLOD2 PE=4 SV=1	0.035	1.818	1	1	1	1	735	84.5	6.7	0	0	1	96493.1	302456	261499	198544	157503	284139
E1C287	Helicase ATP-binding domain-containing protein		Helicase ATP-binding domain-containing protein OS=Gallus gallus OX=9031 PE=4 SV=5	0.035	1.817	5	1	1	1	227	25.5	8.76	2.19	0	1	2.35681e+06	2.37488e+06	2.63086e+06	1.65221e+06	2.76013e+06	330025
F1NZP0	Twinfilin-2	TWF2	Twinfilin-2 OS=Gallus gallus OX=9031 GN=TWF2 PE=4 SV=3	0.035	1.816	2	1	1	1	349	39.8	6.67	1.83	0	1	800458	2.06668e+06	3.09599e+06	1.06444e+06	884906	954079
A0A3Q2TUG3	TGF_BETA_2 domain-containing protein	INHBE	TGF_BETA_2 domain-containing protein OS=Gallus gallus OX=9031 GN=INHBE PE=3 SV=1	0.035	1.809	5	1	1	1	349	38.1	10.2	2.36	0	1	1.9271e+06	1.73633e+06	2.09916e+06	1.95738e+06	2.58222e+06	1.42128e+06
E1C0A3	Thioredoxin-like protein	TXNL4B	Thioredoxin-like protein OS=Gallus gallus OX=9031 GN=TXNL4B PE=3 SV=1	0.035	1.806	5	1	11	1	149	17	8.37	20.89	0	1	7.04257e+06	3.15943e+07	6.90595e+07	1.46622e+07	1.9029e+07	1.61591e+07
R4GF52	Osteomodulin	OMD	Osteomodulin OS=Gallus gallus OX=9031 GN=OMD PE=4 SV=2	0.035	1.803	2	1	1	1	413	47.8	5.15	2.61	0	1	2.61428e+06	2.89937e+06	2.75139e+06	1.38828e+06	1.84831e+06	1.63112e+06
F1N8T2	Integrin subunit alpha 2	ITGA2	Integrin subunit alpha 2 OS=Gallus gallus OX=9031 GN=ITGA2 PE=3 SV=2	0.036	1.796	1	1	1	1	1175	129.6	5.55	2.13	0	1	835000	747881	731540	576763	657354	1.02229e+06
Q5F3B7	Uncharacterized protein	RCJMB04_23a5	Uncharacterized protein OS=Gallus gallus OX=9031 GN=RCJMB04_23a5 PE=2 SV=1	0.036	1.795	3	1	1	1	279	31.1	5.41	0	0	1	0	0	0	0	0	0
Q5ZMC0	Endothelial differentiation-related factor 1 homolog	EDF1	Endothelial differentiation-related factor 1 homolog OS=Gallus gallus OX=9031 GN=EDF1 PE=2 SV=1	0.036	1.794	8	1	1	1	148	16.4	9.88	3.54	0	1	364123	805099	1.09237e+06	555211	762200	264252
A0A3Q2TUU0	ATP-dependent (S)-NAD(P)H-hydrate dehydratase	NAXD	ATP-dependent (S)-NAD(P)H-hydrate dehydratase OS=Gallus gallus OX=9031 GN=NAXD PE=3 SV=1	0.036	1.79	3	1	1	1	341	36.7	7.69	0	0	1	1.22031e+06	1.16578e+06	983954	1.1006e+06	1.08017e+06	1.51077e+06
F1NAQ8	Uncharacterized protein	GMPS	Uncharacterized protein OS=Gallus gallus OX=9031 GN=GMPS PE=4 SV=3	0.036	1.789	1	1	1	1	759	83.5	7.65	2.07	0	1	183747	384426	405185	199905	200483	339750
A0A1D5PWR7	Hemicentin 1	HMCN1	Hemicentin 1 OS=Gallus gallus OX=9031 GN=HMCN1 PE=4 SV=2	0.036	1.785	0	1	1	1	5360	579.7	6.24	2.45	0	1	200871	531955	592064	249814	495935	84471.3
A0A3Q2UHW3	Guanine nucleotide-binding protein subunit gamma		Guanine nucleotide-binding protein subunit gamma OS=Gallus gallus OX=9031 PE=3 SV=1	0.036	1.781	4	1	1	1	390	42.5	10.95	0	0	1	384714	448018	488010	445421	397081	485197
F1NV58	Uncharacterized protein	SPTBN5	Uncharacterized protein OS=Gallus gallus OX=9031 GN=SPTBN5 PE=4 SV=5	0.04	1.768	0	1	2	1	3926	457.8	6.51	4.5	0	1	7.33869e+06	7.84374e+06	6.35847e+06	6.59466e+06	7.90061e+06	1.04091e+07
A0A1D5P4G6	Integrin alpha-V	ITGAV	Integrin alpha-V OS=Gallus gallus OX=9031 GN=ITGAV PE=3 SV=2	0.04	1.764	1	1	1	1	1048	115.8	5.63	2.17	0	1	258364	384548	446409	283086	270140	266769
A0A3Q2TU29	Uncharacterized protein	CTSS	Uncharacterized protein OS=Gallus gallus OX=9031 GN=CTSS PE=3 SV=1	0.039	1.758	1	1	2	1	508	55.5	8.32	2.55	0	1	4.0829e+06	3.16165e+06	2.60263e+06	2.30686e+06	3.24445e+06	3.77568e+06
A0A3Q2TW98	SKI family transcriptional corepressor 2	SKOR2	SKI family transcriptional corepressor 2 OS=Gallus gallus OX=9031 GN=SKOR2 PE=4 SV=1	0.04	1.752	2	1	3	1	823	88.8	5.74	6.17	0	1	1.32444e+06	1.36776e+06	1.3899e+06	1.17622e+06	1.21616e+06	1.61324e+06
A0A1L1RRN1	Uncharacterized protein		Uncharacterized protein OS=Gallus gallus OX=9031 PE=4 SV=2	0.04	1.75	3	1	4	1	258	30	5.11	9.19	0	1	5.67733e+06	9.81572e+06	8.04488e+06	4.49983e+06	6.59322e+06	9.43316e+06
E1BYF1	Cystathionine gamma-lyase	CTH	Cystathionine gamma-lyase OS=Gallus gallus OX=9031 GN=CTH PE=3 SV=1	0.04	1.749	3	1	1	1	399	43.9	7.25	0	0	1	658497	662344	681508	542722	2.09909e+06	1.34403e+07
A0A3Q2UCS8	Uncharacterized protein	SPAG5	Uncharacterized protein OS=Gallus gallus OX=9031 GN=SPAG5 PE=4 SV=1	0.04	1.748	0	1	1	1	1431	154.7	6.2	2.98	0	1	2.17157e+06	2.06923e+06	1.98388e+06	1.72058e+06	1.95653e+06	2.42689e+06
A0A3Q2U943	Upstream binding transcription factor	UBTF	Upstream binding transcription factor OS=Gallus gallus OX=9031 GN=UBTF PE=4 SV=1	0.04	1.747	1	1	3	1	744	86.7	9.54	4.75	0	1	1.71576e+06	1.74137e+06	1.21103e+06	1.29599e+06	1.73769e+06	2.40665e+06
F1NTQ2	Beta-hexosaminidase	HEXB	Beta-hexosaminidase OS=Gallus gallus OX=9031 GN=HEXB PE=3 SV=3	0.04	1.739	2	1	1	1	558	63	6.39	2.65	0	1	188504	294051	260083	199344	227343	184492
Q5ZLK8	UPF0669 protein C6orf120 homolog	RCJMB04_5l6	UPF0669 protein C6orf120 homolog OS=Gallus gallus OX=9031 GN=RCJMB04_5l6 PE=2 SV=1	0.04	1.735	5	1	1	1	185	21.3	4.74	2.03	0	1	1.43317e+06	2.3119e+06	2.43043e+06	1.4583e+06	1.565e+06	763072
Q801D7	Insulin-like growth factor-binding protein 4	IGFBP4	Insulin-like growth factor-binding protein 4 OS=Gallus gallus OX=9031 GN=IGFBP4 PE=2 SV=1	0.042	1.719	4	1	1	1	260	27.7	7.62	2.87	0	1	551780	643762	739443	534141	522544	1.41855e+06
A0A3Q2TV25	Calponin-homology (CH) domain-containing protein	C1HXORF59	Calponin-homology (CH) domain-containing protein OS=Gallus gallus OX=9031 GN=C1HXORF59 PE=4 SV=1	0.042	1.719	0	1	1	1	3124	348.6	6.84	2.49	0	1	353991	575045	604324	427528	323330	533012
F1NLS1	Uncharacterized protein	MRC1	Uncharacterized protein OS=Gallus gallus OX=9031 GN=MRC1 PE=4 SV=2	0.043	1.716	1	1	2	1	1458	166.4	5.86	5.83	0	1	403666	396536	443813	430035	483987	580756
E1BTQ4	Uncharacterized protein	AVDL	Uncharacterized protein OS=Gallus gallus OX=9031 GN=AVDL PE=4 SV=1	0.044	1.711	5	1	1	1	146	16.1	9.32	1.99	0	1	2.21418e+06	3.42886e+06	3.0001e+06	1.64305e+06	2.39153e+06	623192
A0A3Q2U9B2	Protein tyrosine phosphatase receptor type D	PTPRD	Protein tyrosine phosphatase receptor type D OS=Gallus gallus OX=9031 GN=PTPRD PE=4 SV=1	0.045	1.709	1	1	1	1	1858	208.2	6.89	1.82	0	1	744260	473843	323619	482761	391672	505413
F6SU35	Ribosomal protein	RPL10A	Ribosomal protein OS=Gallus gallus OX=9031 GN=RPL10A PE=3 SV=1	0.045	1.709	4	1	1	1	217	24.7	9.88	2.52	0	1	1.13702e+06	1.96297e+06	2.52012e+06	991029	1.28358e+06	383259
A0A3Q2TWL4	Uncharacterized protein	GOLGA2	Uncharacterized protein OS=Gallus gallus OX=9031 GN=GOLGA2 PE=4 SV=1	0.045	1.708	1	1	1	1	1208	135.5	6.3	2.12	0	1	3.4455e+06	9.31099e+06	1.25072e+07	5.09793e+06	4.89858e+06	7.40859e+06
F1NIP3	Kinesin-like protein	KIF3A	Kinesin-like protein OS=Gallus gallus OX=9031 GN=KIF3A PE=3 SV=3	0.048	1.694	2	1	1	1	706	80.7	6.34	0	0	1	97570.9	116555	158953	102978	97247.8	130848
A0A1D5PB73	Calcium/calmodulin dependent serine protein kinase	CASK	Calcium/calmodulin dependent serine protein kinase OS=Gallus gallus OX=9031 GN=CASK PE=3 SV=2	0.049	1.693	1	1	2	1	926	105.1	6.43	2.68	0	1	7.89111e+06	9.06746e+06	1.22437e+07	1.03807e+07	1.12293e+07	1.12313e+06
F1NY42	Pleckstrin homology and coiled-coil domain containing D1	PLEKHD1	Pleckstrin homology and coiled-coil domain containing D1 OS=Gallus gallus OX=9031 GN=PLEKHD1 PE=4 SV=4	0.049	1.687	2	1	4	1	490	57.5	5.71	9.58	0	1	1.69616e+06	5.0006e+07	1.31013e+07	2.56482e+06	3.96503e+06	3.51972e+07
E1C830	BTB domain containing 8	BTBD8	BTB domain containing 8 OS=Gallus gallus OX=9031 GN=BTBD8 PE=4 SV=4	0.049	1.686	0	1	1	1	1780	195.2	5.8	2.39	0	1	180648	578713	887189	265513	220494	192570
