# Supplementary material for: TMT Quantitative Proteomics Analysis Reveals the Effects of Transport Stress on Iron Metabolism in the Liver of Chicken
Source: Animals (Basel). 2021 Dec 28;12(1):52. doi: 10.3390/ani12010052 (PMC8749932; doi:10.3390/ani12010052)
Supplement: Supplementary file 1 [file animals-12-00052-s001.zip › animals-1488569-supplementary/Table S1-S2-S3-S4/Table S3.xlsx]

## Sheet: BP
ID	Description	GeneRatio	BgRatio	pvalue	p.adjust	qvalue	geneID	Count	RichFactor	URL
GO:0007155	cell adhesion	52/287	155/2082	4.42156e-11	7.69793e-08	7.14664e-08	FN1/FGB/APOA1/TNC/L1CAM/VCL/TLN1/NCAM1/TFRC/AGRN/CDH5/COL12A1/NRP1/COL6A1/MMP2/COL6A3/SPP1/HSPD1/ITGB1/CNTN1/CDH11/CDH1/COL6A2/SDK2/CDH2/HPSE/NEO1/CDH13/RELN/ACAN/LAMB1/PTPRS/MXRA8/ANXA1/LGALS1A/HMGB1/AXL/THBS2/CAV1/CCN3/NRXN1/CTNNA2/RPSAP58/LSAMP/NEGR1/TWSG1/ALCAM/SPON1/PTK7/IGF2/PODXL/ITGAV	52	2.43	http://amigo.geneontology.org/amigo/term/GO:0007155
GO:0022610	biological adhesion	52/287	155/2082	4.42156e-11	7.69793e-08	7.14664e-08	FN1/FGB/APOA1/TNC/L1CAM/VCL/TLN1/NCAM1/TFRC/AGRN/CDH5/COL12A1/NRP1/COL6A1/MMP2/COL6A3/SPP1/HSPD1/ITGB1/CNTN1/CDH11/CDH1/COL6A2/SDK2/CDH2/HPSE/NEO1/CDH13/RELN/ACAN/LAMB1/PTPRS/MXRA8/ANXA1/LGALS1A/HMGB1/AXL/THBS2/CAV1/CCN3/NRXN1/CTNNA2/RPSAP58/LSAMP/NEGR1/TWSG1/ALCAM/SPON1/PTK7/IGF2/PODXL/ITGAV	52	2.43	http://amigo.geneontology.org/amigo/term/GO:0022610
GO:0006457	protein folding	17/287	28/2082	7.77446e-09	9.02355e-06	8.37732e-06	HSPA5/HSPA8/HSP90AB1/HSP90AA1/HSPA2/HSPD1/P4HB/CCT7/HSPA9/CCT8/CCT6A/HSP90B1/QSOX1/HSPB1/NUDC/PDIA3/PPIB	17	4.4	http://amigo.geneontology.org/amigo/term/GO:0006457
GO:0097435	supramolecular fiber organization	33/287	109/2082	3.45853e-06	0.00301065	0.00279504	APOA1/GSN/TLN1/MYH9/CDH5/COL2A1/LUM/ACTN1/B2M/CDH11/TPM2/TPM1/MARCKS/KRT14/DBN1/STMN1/SPTAN1/ACTR3/DSTN/MYL1/MYL6/HSPB1/TGFBR2/MTPN/MYO1C/CAPZB/MAPRE1/DMD/PPIB/DCTN1/CDC42/ANXA2/TWF2	33	2.2	http://amigo.geneontology.org/amigo/term/GO:0097435
GO:0009150	purine ribonucleotide metabolic process	17/287	42/2082	1.45888e-05	0.00684864	0.00635817	PKLR/ENO1/ALDOC/PGAM1/GAPDH/ENO3/TPI1/CKB/ENO2/NME2/ATP5B/PGK2/AK1/RAN/HPRT1/ATIC/PAICS	17	2.94	http://amigo.geneontology.org/amigo/term/GO:0009150
GO:0006094	gluconeogenesis	11/287	20/2082	1.50604e-05	0.00684864	0.00635817	ENO1/RBP4A/ALDOC/PGAM1/GAPDH/ENO3/TPI1/GOT1/ENO2/PGP/PGK2	11	3.99	http://amigo.geneontology.org/amigo/term/GO:0006094
GO:0006006	glucose metabolic process	13/287	27/2082	1.64073e-05	0.00684864	0.00635817	ENO1/RBP4A/ALDOC/PGAM1/GAPDH/ENO3/TPI1/GOT1/ENO2/PGP/PGK2/HMGB1/IGF2	13	3.49	http://amigo.geneontology.org/amigo/term/GO:0006006
GO:0098609	cell-cell adhesion	24/287	74/2082	2.29737e-05	0.00684864	0.00635817	FGB/APOA1/L1CAM/VCL/NCAM1/TFRC/AGRN/CDH5/HSPD1/CDH11/CDH1/SDK2/CDH2/CDH13/PTPRS/ANXA1/LGALS1A/HMGB1/CAV1/CTNNA2/TWSG1/ALCAM/IGF2/PODXL	24	2.35	http://amigo.geneontology.org/amigo/term/GO:0098609
GO:0019318	hexose metabolic process	13/287	28/2082	2.68801e-05	0.00684864	0.00635817	ENO1/RBP4A/ALDOC/PGAM1/GAPDH/ENO3/TPI1/GOT1/ENO2/PGP/PGK2/HMGB1/IGF2	13	3.37	http://amigo.geneontology.org/amigo/term/GO:0019318
GO:0006090	pyruvate metabolic process	11/287	21/2082	2.77846e-05	0.00684864	0.00635817	PKLR/ENO1/ALDOC/PGAM1/GAPDH/ENO3/LDHA/TPI1/LDHB/ENO2/PGK2	11	3.8	http://amigo.geneontology.org/amigo/term/GO:0006090
GO:0006165	nucleoside diphosphate phosphorylation	11/287	21/2082	2.77846e-05	0.00684864	0.00635817	PKLR/ENO1/ALDOC/PGAM1/GAPDH/ENO3/TPI1/ENO2/NME2/PGK2/AK1	11	3.8	http://amigo.geneontology.org/amigo/term/GO:0006165
GO:0019319	hexose biosynthetic process	11/287	21/2082	2.77846e-05	0.00684864	0.00635817	ENO1/RBP4A/ALDOC/PGAM1/GAPDH/ENO3/TPI1/GOT1/ENO2/PGP/PGK2	11	3.8	http://amigo.geneontology.org/amigo/term/GO:0019319
GO:0046939	nucleotide phosphorylation	11/287	21/2082	2.77846e-05	0.00684864	0.00635817	PKLR/ENO1/ALDOC/PGAM1/GAPDH/ENO3/TPI1/ENO2/NME2/PGK2/AK1	11	3.8	http://amigo.geneontology.org/amigo/term/GO:0046939
GO:0009259	ribonucleotide metabolic process	17/287	44/2082	3.02243e-05	0.00684864	0.00635817	PKLR/ENO1/ALDOC/PGAM1/GAPDH/ENO3/TPI1/CKB/ENO2/NME2/ATP5B/PGK2/AK1/RAN/HPRT1/ATIC/PAICS	17	2.8	http://amigo.geneontology.org/amigo/term/GO:0009259
GO:0009135	purine nucleoside diphosphate metabolic process	10/287	18/2082	3.3628e-05	0.00684864	0.00635817	PKLR/ENO1/ALDOC/PGAM1/GAPDH/ENO3/TPI1/ENO2/PGK2/AK1	10	4.03	http://amigo.geneontology.org/amigo/term/GO:0009135
GO:0009179	purine ribonucleoside diphosphate metabolic process	10/287	18/2082	3.3628e-05	0.00684864	0.00635817	PKLR/ENO1/ALDOC/PGAM1/GAPDH/ENO3/TPI1/ENO2/PGK2/AK1	10	4.03	http://amigo.geneontology.org/amigo/term/GO:0009179
GO:0046031	ADP metabolic process	10/287	18/2082	3.3628e-05	0.00684864	0.00635817	PKLR/ENO1/ALDOC/PGAM1/GAPDH/ENO3/TPI1/ENO2/PGK2/AK1	10	4.03	http://amigo.geneontology.org/amigo/term/GO:0046031
GO:0072521	purine-containing compound metabolic process	19/287	53/2082	3.54037e-05	0.00684864	0.00635817	PKLR/ENO1/TTR/ALDOC/PGAM1/GAPDH/ENO3/TPI1/CKB/ENO2/NME2/ATP5B/PGK2/AK1/ADA/RAN/HPRT1/ATIC/PAICS	19	2.6	http://amigo.geneontology.org/amigo/term/GO:0072521
GO:0030032	lamellipodium assembly	6/287	7/2082	4.05728e-05	0.00733449	0.00680922	VCL/MSTN/CDH13/ACTR3/CAPZB/TWF2	6	6.22	http://amigo.geneontology.org/amigo/term/GO:0030032
GO:0005975	carbohydrate metabolic process	20/287	58/2082	4.2128e-05	0.00733449	0.00680922	PKLR/ENO1/RBP4A/ALDOC/PGAM1/GAPDH/ENO3/LDHA/TPI1/LDHB/LYZ/GOT1/ENO2/MDH1/PGP/PGK2/CHST3/UGDH/HMGB1/IGF2	20	2.5	http://amigo.geneontology.org/amigo/term/GO:0005975
GO:0019693	ribose phosphate metabolic process	17/287	46/2082	5.92345e-05	0.00982164	0.00911825	PKLR/ENO1/ALDOC/PGAM1/GAPDH/ENO3/TPI1/CKB/ENO2/NME2/ATP5B/PGK2/AK1/RAN/HPRT1/ATIC/PAICS	17	2.68	http://amigo.geneontology.org/amigo/term/GO:0019693
GO:0009185	ribonucleoside diphosphate metabolic process	10/287	19/2082	6.24201e-05	0.0098794	0.00917187	PKLR/ENO1/ALDOC/PGAM1/GAPDH/ENO3/TPI1/ENO2/PGK2/AK1	10	3.82	http://amigo.geneontology.org/amigo/term/GO:0009185
GO:0005996	monosaccharide metabolic process	13/287	30/2082	6.62401e-05	0.0100282	0.00930999	ENO1/RBP4A/ALDOC/PGAM1/GAPDH/ENO3/TPI1/GOT1/ENO2/PGP/PGK2/HMGB1/IGF2	13	3.14	http://amigo.geneontology.org/amigo/term/GO:0005996
GO:0009132	nucleoside diphosphate metabolic process	11/287	23/2082	8.22262e-05	0.0114525	0.0106323	PKLR/ENO1/ALDOC/PGAM1/GAPDH/ENO3/TPI1/ENO2/NME2/PGK2/AK1	11	3.47	http://amigo.geneontology.org/amigo/term/GO:0009132
GO:0046364	monosaccharide biosynthetic process	11/287	23/2082	8.22262e-05	0.0114525	0.0106323	ENO1/RBP4A/ALDOC/PGAM1/GAPDH/ENO3/TPI1/GOT1/ENO2/PGP/PGK2	11	3.47	http://amigo.geneontology.org/amigo/term/GO:0046364
GO:0016052	carbohydrate catabolic process	11/287	24/2082	0.000133402	0.0174735	0.0162221	PKLR/ENO1/ALDOC/PGAM1/GAPDH/ENO3/TPI1/LYZ/ENO2/PGK2/HMGB1	11	3.32	http://amigo.geneontology.org/amigo/term/GO:0016052
GO:0006096	glycolytic process	9/287	17/2082	0.000140511	0.0174735	0.0162221	PKLR/ENO1/ALDOC/PGAM1/GAPDH/ENO3/TPI1/ENO2/PGK2	9	3.84	http://amigo.geneontology.org/amigo/term/GO:0006096
GO:0006757	ATP generation from ADP	9/287	17/2082	0.000140511	0.0174735	0.0162221	PKLR/ENO1/ALDOC/PGAM1/GAPDH/ENO3/TPI1/ENO2/PGK2	9	3.84	http://amigo.geneontology.org/amigo/term/GO:0006757
GO:0050918	positive chemotaxis	8/287	14/2082	0.000167955	0.0199303	0.0185029	CDH13/AvBD8/COLEC10/MIF/AvBD9/AvBD1/AvBD7/AvBD6	8	4.15	http://amigo.geneontology.org/amigo/term/GO:0050918
GO:0042273	ribosomal large subunit biogenesis	7/287	11/2082	0.000177429	0.0199303	0.0185029	RPLP0/NPM1/RPL26L1/RPL7A/RPL35/RPL5/RPL10L	7	4.62	http://amigo.geneontology.org/amigo/term/GO:0042273
GO:0006412	translation	26/287	93/2082	0.00018105	0.0199303	0.0185029	GAPDH/EEF1A1/EIF4A2/YBX1/RPS4Y1/EEF2/RPLP0/EEF1B2/RPL13/RPL26L1/RPS13/RPS17/RPS12/RACK1/RNASE6/EIF2S1/EIF4A3/EIF5A/DNAJC3/RPL22/RPSAP58/RPS15/RPL35/RPL27/RPL5/RPL10L	26	2.03	http://amigo.geneontology.org/amigo/term/GO:0006412
GO:0098542	defense response to other organism	24/287	83/2082	0.000183162	0.0199303	0.0185029	TF/MBL2/GAPDH/CATH1/EXFABP/LYZ/CATH2/LYG2/LY86/S100A12/ACTR3/PRDX1/ANXA1/HMGB1/AVD/AvBD8/RSFR/COLEC11/MIF/AvBD9/AvBD1/AvBD7/HMGB2/AvBD6	24	2.1	http://amigo.geneontology.org/amigo/term/GO:0098542
GO:0006163	purine nucleotide metabolic process	17/287	50/2082	0.000197111	0.0207982	0.0193087	PKLR/ENO1/ALDOC/PGAM1/GAPDH/ENO3/TPI1/CKB/ENO2/NME2/ATP5B/PGK2/AK1/RAN/HPRT1/ATIC/PAICS	17	2.47	http://amigo.geneontology.org/amigo/term/GO:0006163
GO:0055086	nucleobase-containing small molecule metabolic process	21/287	69/2082	0.000213401	0.0214718	0.0199341	PKLR/ENO1/TTR/ALDOC/PGAM1/GAPDH/ENO3/TPI1/CKB/ENO2/NME2/ATP5B/PARK7/PGK2/UGDH/AK1/ADA/RAN/HPRT1/ATIC/PAICS	21	2.21	http://amigo.geneontology.org/amigo/term/GO:0055086
GO:0043043	peptide biosynthetic process	26/287	94/2082	0.000219311	0.0214718	0.0199341	GAPDH/EEF1A1/EIF4A2/YBX1/RPS4Y1/EEF2/RPLP0/EEF1B2/RPL13/RPL26L1/RPS13/RPS17/RPS12/RACK1/RNASE6/EIF2S1/EIF4A3/EIF5A/DNAJC3/RPL22/RPSAP58/RPS15/RPL35/RPL27/RPL5/RPL10L	26	2.01	http://amigo.geneontology.org/amigo/term/GO:0043043
GO:0007015	actin filament organization	18/287	55/2082	0.000221995	0.0214718	0.0199341	APOA1/GSN/TLN1/TPM2/TPM1/MARCKS/DBN1/SPTAN1/ACTR3/DSTN/HSPB1/TGFBR2/MTPN/MYO1C/CAPZB/DMD/CDC42/TWF2	18	2.37	http://amigo.geneontology.org/amigo/term/GO:0007015
GO:0031640	killing of cells of other organism	5/287	6/2082	0.000256972	0.0235467	0.0218604	GAPDH/LYZ/S100A12/AvBD9/AvBD1	5	6.05	http://amigo.geneontology.org/amigo/term/GO:0031640
GO:0042026	protein refolding	5/287	6/2082	0.000256972	0.0235467	0.0218604	HSPA5/HSPA8/HSPA2/HSPD1/HSPA9	5	6.05	http://amigo.geneontology.org/amigo/term/GO:0042026
GO:0009117	nucleotide metabolic process	19/287	61/2082	0.000308052	0.0275035	0.0255338	PKLR/ENO1/ALDOC/PGAM1/GAPDH/ENO3/TPI1/CKB/ENO2/NME2/ATP5B/PARK7/PGK2/AK1/ADA/RAN/HPRT1/ATIC/PAICS	19	2.26	http://amigo.geneontology.org/amigo/term/GO:0009117
GO:0031333	negative regulation of protein-containing complex assembly	11/287	26/2082	0.000318987	0.0277678	0.0257792	GSN/HSPA5/CDH5/SPTAN1/HMGB1/HSPB1/MTPN/CAPZB/MAPRE1/CDC42/TWF2	11	3.07	http://amigo.geneontology.org/amigo/term/GO:0031333
GO:0010591	regulation of lamellipodium assembly	4/287	4/2082	0.000354601	0.0301152	0.0279584	MSTN/ACTR3/CAPZB/TWF2	4	7.25	http://amigo.geneontology.org/amigo/term/GO:0010591
GO:0097581	lamellipodium organization	6/287	9/2082	0.000380804	0.0315705	0.0293095	VCL/MSTN/CDH13/ACTR3/CAPZB/TWF2	6	4.84	http://amigo.geneontology.org/amigo/term/GO:0097581
GO:1902903	regulation of supramolecular fiber organization	15/287	44/2082	0.000456519	0.0369674	0.03432	APOA1/GSN/CDH5/DBN1/SPTAN1/ACTR3/DSTN/MYL1/HSPB1/TGFBR2/MTPN/CAPZB/MAPRE1/PPIB/TWF2	15	2.47	http://amigo.geneontology.org/amigo/term/GO:1902903
GO:0042742	defense response to bacterium	14/287	40/2082	0.000521336	0.0412566	0.038302	TF/CATH1/EXFABP/LYZ/CATH2/LYG2/AVD/AvBD8/RSFR/AvBD9/AvBD1/AvBD7/HMGB2/AvBD6	14	2.54	http://amigo.geneontology.org/amigo/term/GO:0042742
GO:0030198	extracellular matrix organization	13/287	36/2082	0.000585583	0.043383	0.0402761	FBLN1/COL2A1/COL6A1/COL1A2/MMP2/LUM/CDH11/LAMB1/RECK/COL10A1/QSOX1/PPIB/ANXA2	13	2.62	http://amigo.geneontology.org/amigo/term/GO:0030198
GO:0043062	extracellular structure organization	13/287	36/2082	0.000585583	0.043383	0.0402761	FBLN1/COL2A1/COL6A1/COL1A2/MMP2/LUM/CDH11/LAMB1/RECK/COL10A1/QSOX1/PPIB/ANXA2	13	2.62	http://amigo.geneontology.org/amigo/term/GO:0043062
GO:0045229	external encapsulating structure organization	13/287	36/2082	0.000585583	0.043383	0.0402761	FBLN1/COL2A1/COL6A1/COL1A2/MMP2/LUM/CDH11/LAMB1/RECK/COL10A1/QSOX1/PPIB/ANXA2	13	2.62	http://amigo.geneontology.org/amigo/term/GO:0045229
GO:0006753	nucleoside phosphate metabolic process	19/287	64/2082	0.00060957	0.0436198	0.040496	PKLR/ENO1/ALDOC/PGAM1/GAPDH/ENO3/TPI1/CKB/ENO2/NME2/ATP5B/PARK7/PGK2/AK1/ADA/RAN/HPRT1/ATIC/PAICS	19	2.15	http://amigo.geneontology.org/amigo/term/GO:0006753
GO:0009607	response to biotic stimulus	26/287	100/2082	0.000638889	0.0436198	0.040496	TF/TTR/RBP4A/MBL2/GAPDH/CATH1/EXFABP/LYZ/CATH2/LYG2/LY86/S100A12/ACTR3/PRDX1/ANXA1/HMGB1/AVD/AvBD8/RSFR/COLEC11/MIF/AvBD9/AvBD1/AvBD7/HMGB2/AvBD6	26	1.89	http://amigo.geneontology.org/amigo/term/GO:0009607
GO:0043207	response to external biotic stimulus	26/287	100/2082	0.000638889	0.0436198	0.040496	TF/TTR/RBP4A/MBL2/GAPDH/CATH1/EXFABP/LYZ/CATH2/LYG2/LY86/S100A12/ACTR3/PRDX1/ANXA1/HMGB1/AVD/AvBD8/RSFR/COLEC11/MIF/AvBD9/AvBD1/AvBD7/HMGB2/AvBD6	26	1.89	http://amigo.geneontology.org/amigo/term/GO:0043207
GO:0051707	response to other organism	26/287	100/2082	0.000638889	0.0436198	0.040496	TF/TTR/RBP4A/MBL2/GAPDH/CATH1/EXFABP/LYZ/CATH2/LYG2/LY86/S100A12/ACTR3/PRDX1/ANXA1/HMGB1/AVD/AvBD8/RSFR/COLEC11/MIF/AvBD9/AvBD1/AvBD7/HMGB2/AvBD6	26	1.89	http://amigo.geneontology.org/amigo/term/GO:0051707
GO:0044419	biological process involved in interspecies interaction between organisms	28/287	111/2082	0.000672132	0.0446991	0.0414979	TF/SPINK5/TTR/RBP4A/MBL2/GAPDH/CATH1/EXFABP/LYZ/CATH2/LYG2/LY86/S100A12/ACTR3/PRDX1/ANXA1/LGALS1A/HMGB1/AVD/AvBD8/RSFR/COLEC11/MIF/AvBD9/AvBD1/AvBD7/HMGB2/AvBD6	28	1.83	http://amigo.geneontology.org/amigo/term/GO:0044419
GO:0032984	protein-containing complex disassembly	11/287	28/2082	0.000685247	0.0446991	0.0414979	GSN/HSPA8/STMN1/SPTAN1/DSTN/HSPB1/EIF5A/MTPN/CAPZB/LAMP2/TWF2	11	2.85	http://amigo.geneontology.org/amigo/term/GO:0032984
GO:0043624	cellular protein complex disassembly	10/287	24/2082	0.000697789	0.0446991	0.0414979	GSN/HSPA8/STMN1/SPTAN1/DSTN/HSPB1/EIF5A/MTPN/CAPZB/TWF2	10	3.02	http://amigo.geneontology.org/amigo/term/GO:0043624
GO:0030834	regulation of actin filament depolymerization	7/287	13/2082	0.000719178	0.0446991	0.0414979	GSN/SPTAN1/DSTN/HSPB1/MTPN/CAPZB/TWF2	7	3.91	http://amigo.geneontology.org/amigo/term/GO:0030834
GO:0016043	cellular component organization	122/287	707/2082	0.000719204	0.0446991	0.0414979	APOB/FGA/FGB/APOA1/GSN/ACTG1/L1CAM/VCL/TLN1/MYH9/NCAM1/HSPA5/ENO1/HSPA8/FBLN1/TTR/AGRN/RBP4A/CDH5/NRP1/COL2A1/COL6A1/COL1A2/MMP2/TUBA1A/LUM/HSPD1/CETP/GAPDH/ENO3/TUBB4B/ACTN1/B2M/TUBB/CNTN1/TUBB3/ENO2/CDH11/CDH1/SDK2/TPM2/MSTN/CDH2/TPM1/TUBB1/MARCKS/HIST1H2B8/HSPA9/NEO1/KRT14/DBN1/STMN1/CDH13/SPTAN1/ACTR3/HMGN4/RELN/LAMB1/RPLP0/HIST1H101/PMEL/DSTN/PTPRS/RECK/PHB2/UGDH/RAB5C/ANXA1/NPM1/H1F0/MYL1/H…	122	1.25	http://amigo.geneontology.org/amigo/term/GO:0016043
GO:0071840	cellular component organization or biogenesis	125/287	728/2082	0.00073172	0.0446991	0.0414979	APOB/FGA/FGB/APOA1/GSN/ACTG1/L1CAM/VCL/TLN1/MYH9/NCAM1/HSPA5/ENO1/HSPA8/FBLN1/TTR/AGRN/RBP4A/CDH5/NRP1/COL2A1/COL6A1/COL1A2/MMP2/TUBA1A/LUM/HSPD1/CETP/GAPDH/ENO3/TUBB4B/ACTN1/B2M/TUBB/CNTN1/TUBB3/ENO2/CDH11/CDH1/SDK2/TPM2/MSTN/CDH2/TPM1/TUBB1/MARCKS/HIST1H2B8/HSPA9/NEO1/KRT14/DBN1/STMN1/CDH13/SPTAN1/ACTR3/HMGN4/RELN/LAMB1/RPLP0/HIST1H101/PMEL/DSTN/PTPRS/RECK/PHB2/UGDH/RAB5C/ANXA1/NPM1/H1F0/MYL1/H…	125	1.25	http://amigo.geneontology.org/amigo/term/GO:0071840
GO:0051129	negative regulation of cellular component organization	19/287	65/2082	0.000755231	0.0453399	0.0420928	APOA1/GSN/HSPA5/AGRN/CDH5/MMP2/SPTAN1/HIST1H101/PTPRS/H1F0/HMGB1/HSPB1/MTPN/CAPZB/MAPRE1/SEC22B/PPIB/CDC42/TWF2	19	2.12	http://amigo.geneontology.org/amigo/term/GO:0051129
GO:0042743	hydrogen peroxide metabolic process	5/287	7/2082	0.00079797	0.0463089	0.0429924	HBAD/HBBA/HBA1/HBE/PRDX1	5	5.18	http://amigo.geneontology.org/amigo/term/GO:0042743
GO:0042744	hydrogen peroxide catabolic process	5/287	7/2082	0.00079797	0.0463089	0.0429924	HBAD/HBBA/HBA1/HBE/PRDX1	5	5.18	http://amigo.geneontology.org/amigo/term/GO:0042744
GO:0043604	amide biosynthetic process	27/287	107/2082	0.000835971	0.0465566	0.0432224	GAPDH/EEF1A1/EIF4A2/YBX1/RPS4Y1/EEF2/RPLP0/EEF1B2/RPL13/RPL26L1/RPS13/RPS17/RPS12/RACK1/RNASE6/EIF2S1/EIF4A3/EIF5A/DNAJC3/RPL22/RPSAP58/RPS15/ASS1/RPL35/RPL27/RPL5/RPL10L	27	1.83	http://amigo.geneontology.org/amigo/term/GO:0043604
GO:0001906	cell killing	6/287	10/2082	0.000842352	0.0465566	0.0432224	GAPDH/LYZ/S100A12/PRDX1/AvBD9/AvBD1	6	4.35	http://amigo.geneontology.org/amigo/term/GO:0001906
GO:0061077	chaperone-mediated protein folding	6/287	10/2082	0.000842352	0.0465566	0.0432224	HSPA5/HSPA8/HSPA2/HSPA9/HSPB1/PPIB	6	4.35	http://amigo.geneontology.org/amigo/term/GO:0061077
GO:0043933	protein-containing complex subunit organization	43/287	198/2082	0.00087636	0.047588	0.0441799	FGA/FGB/APOA1/GSN/TLN1/MYH9/HSPA5/HSPA8/TTR/AGRN/RBP4A/CDH5/CETP/B2M/HIST1H2B8/DBN1/STMN1/SPTAN1/ACTR3/RPLP0/HIST1H101/DSTN/UGDH/H1F0/MYL1/HMGB1/HSPB1/BIN2/EIF5A/MTPN/MCM3/RPSAP58/RPS15/CAPZB/MAPRE1/MIF/LAMP2/STRAP/HP1BP3/RPL5/CDC42/RPL10L/TWF2	43	1.58	http://amigo.geneontology.org/amigo/term/GO:0043933
GO:0016051	carbohydrate biosynthetic process	12/287	33/2082	0.000888345	0.047588	0.0441799	ENO1/RBP4A/ALDOC/PGAM1/GAPDH/ENO3/TPI1/GOT1/ENO2/PGP/PGK2/IGF2	12	2.64	http://amigo.geneontology.org/amigo/term/GO:0016051
GO:0032272	negative regulation of protein polymerization	8/287	17/2082	0.000931597	0.0484153	0.0449479	GSN/CDH5/SPTAN1/HSPB1/MTPN/CAPZB/MAPRE1/TWF2	8	3.41	http://amigo.geneontology.org/amigo/term/GO:0032272
GO:0034599	cellular response to oxidative stress	8/287	17/2082	0.000931597	0.0484153	0.0449479	MMP2/TXN/PARK7/SOD1/PRDX1/ANXA1/HSPB1/EIF2S1	8	3.41	http://amigo.geneontology.org/amigo/term/GO:0034599
GO:0051261	protein depolymerization	9/287	21/2082	0.00102143	0.0523034	0.0485576	GSN/HSPA8/STMN1/SPTAN1/DSTN/HSPB1/MTPN/CAPZB/TWF2	9	3.11	http://amigo.geneontology.org/amigo/term/GO:0051261
GO:0046034	ATP metabolic process	12/287	34/2082	0.00120656	0.0605964	0.0562567	PKLR/ENO1/ALDOC/PGAM1/GAPDH/ENO3/TPI1/CKB/ENO2/ATP5B/PGK2/AK1	12	2.56	http://amigo.geneontology.org/amigo/term/GO:0046034
GO:0009056	catabolic process	46/287	219/2082	0.00123086	0.0605964	0.0562567	APOA1/ANPEP/PKLR/HBAD/HBBA/HSPA5/ENO1/HSPA8/ALDOC/HBA1/HSP90AB1/MMP2/PGAM1/GAPDH/ENO3/TPI1/LYZ/ENO2/LYG2/HBE/YBX1/CTSB/HPSE/PSMA7/HSP90B1/PARK7/TIMP2/PRDX1/PGK2/PHB2/HMGB1/ADA/PSME3/QSOX1/EIF4A3/HPRT1/PSMA1/SEC22B/GLUD2/LAMP2/ZC3H14/PSMC1/PPP2CB/RPL5/NSFL1C/ANXA2	46	1.52	http://amigo.geneontology.org/amigo/term/GO:0009056
GO:0000302	response to reactive oxygen species	7/287	14/2082	0.0012704	0.0605964	0.0562567	MMP2/TXN/PARK7/SOD1/PRDX1/ANXA1/PPP2CB	7	3.63	http://amigo.geneontology.org/amigo/term/GO:0000302
GO:0019730	antimicrobial humoral response	7/287	14/2082	0.0012704	0.0605964	0.0562567	TF/GAPDH/CATH1/CATH2/S100A12/AVD/COLEC11	7	3.63	http://amigo.geneontology.org/amigo/term/GO:0019730
GO:0030042	actin filament depolymerization	7/287	14/2082	0.0012704	0.0605964	0.0562567	GSN/SPTAN1/DSTN/HSPB1/MTPN/CAPZB/TWF2	7	3.63	http://amigo.geneontology.org/amigo/term/GO:0030042
GO:0044283	small molecule biosynthetic process	21/287	78/2082	0.0013215	0.0621819	0.0577286	APOA1/ENO1/RBP4A/ALDOC/PGAM1/GAPDH/ENO3/TPI1/GOT1/ENO2/NME2/PGP/PARK7/PGK2/UGDH/ANXA1/ADA/HPRT1/ASS1/FDPS/MIF	21	1.95	http://amigo.geneontology.org/amigo/term/GO:0044283
GO:0044085	cellular component biogenesis	66/287	344/2082	0.00137162	0.0636798	0.0591193	FGA/FGB/APOA1/GSN/VCL/TLN1/MYH9/HSPA5/TTR/AGRN/RBP4A/CDH5/NRP1/MMP2/ACTN1/B2M/CDH1/SDK2/MSTN/CDH2/TUBB1/HIST1H2B8/HSPA9/KRT14/DBN1/CDH13/SPTAN1/ACTR3/LAMB1/RPLP0/HIST1H101/UGDH/NPM1/H1F0/MYL1/HMGB1/MYL6/RPL26L1/CAV1/QSOX1/RAN/HSPB1/TGFBR2/EIF2S1/BIN2/RPL7A/MTPN/RBBP4/MCM3/RPSAP58/RPS15/CAPZB/MAPRE1/SEC22B/MIF/RPL35/STRAP/SEPT2L/DMD/HP1BP3/RPL5/CDC42/RPL10L/NSFL1C/PODXL/TWF2	66	1.39	http://amigo.geneontology.org/amigo/term/GO:0044085
GO:0006952	defense response	28/287	116/2082	0.00142127	0.0643718	0.0597617	TF/FN1/APOA1/CDH5/MBL2/GAPDH/CATH1/EXFABP/LYZ/CATH2/LYG2/LY86/S100A12/ACTR3/PARK7/PRDX1/ANXA1/HMGB1/AVD/AvBD8/RSFR/COLEC11/MIF/AvBD9/AvBD1/AvBD7/HMGB2/AvBD6	28	1.75	http://amigo.geneontology.org/amigo/term/GO:0006952
GO:0044087	regulation of cellular component biogenesis	23/287	89/2082	0.00144281	0.0643718	0.0597617	APOA1/GSN/VCL/HSPA5/AGRN/CDH5/NRP1/MMP2/MSTN/DBN1/SPTAN1/ACTR3/MYL1/HMGB1/HSPB1/TGFBR2/MTPN/CAPZB/MAPRE1/SEC22B/CDC42/PODXL/TWF2	23	1.87	http://amigo.geneontology.org/amigo/term/GO:0044087
GO:0022409	positive regulation of cell-cell adhesion	8/287	18/2082	0.00147896	0.0643718	0.0597617	TFRC/HSPD1/ANXA1/LGALS1A/HMGB1/CAV1/IGF2/PODXL	8	3.22	http://amigo.geneontology.org/amigo/term/GO:0022409
GO:0060491	regulation of cell projection assembly	8/287	18/2082	0.00147896	0.0643718	0.0597617	AGRN/NRP1/MSTN/ACTR3/CAPZB/CDC42/PODXL/TWF2	8	3.22	http://amigo.geneontology.org/amigo/term/GO:0060491
GO:0120032	regulation of plasma membrane bounded cell projection assembly	8/287	18/2082	0.00147896	0.0643718	0.0597617	AGRN/NRP1/MSTN/ACTR3/CAPZB/CDC42/PODXL/TWF2	8	3.22	http://amigo.geneontology.org/amigo/term/GO:0120032
GO:1902904	negative regulation of supramolecular fiber organization	9/287	22/2082	0.0015228	0.0647175	0.0600827	GSN/CDH5/SPTAN1/HSPB1/MTPN/CAPZB/MAPRE1/PPIB/TWF2	9	2.97	http://amigo.geneontology.org/amigo/term/GO:1902904
GO:0043254	regulation of protein-containing complex assembly	14/287	44/2082	0.00153456	0.0647175	0.0600827	GSN/HSPA5/CDH5/DBN1/SPTAN1/ACTR3/MYL1/HMGB1/HSPB1/MTPN/CAPZB/MAPRE1/CDC42/TWF2	14	2.31	http://amigo.geneontology.org/amigo/term/GO:0043254
GO:0009409	response to cold	4/287	5/2082	0.00157984	0.0647175	0.0600827	HSP90AA1/HSPA2/HSPD1/DNAJC3	4	5.8	http://amigo.geneontology.org/amigo/term/GO:0009409
GO:0044088	regulation of vacuole organization	4/287	5/2082	0.00157984	0.0647175	0.0600827	ENO1/ENO3/ENO2/SEC22B	4	5.8	http://amigo.geneontology.org/amigo/term/GO:0044088
GO:1902743	regulation of lamellipodium organization	4/287	5/2082	0.00157984	0.0647175	0.0600827	MSTN/ACTR3/CAPZB/TWF2	4	5.8	http://amigo.geneontology.org/amigo/term/GO:1902743
GO:0006986	response to unfolded protein	6/287	11/2082	0.00164026	0.065648	0.0609466	HSPA5/HSPA8/HSPA2/HSPD1/HSPA9/DNAJC3	6	3.96	http://amigo.geneontology.org/amigo/term/GO:0006986
GO:0034614	cellular response to reactive oxygen species	6/287	11/2082	0.00164026	0.065648	0.0609466	MMP2/TXN/PARK7/SOD1/PRDX1/ANXA1	6	3.96	http://amigo.geneontology.org/amigo/term/GO:0034614
GO:0009617	response to bacterium	16/287	54/2082	0.00168466	0.0666589	0.061885	TF/CATH1/EXFABP/LYZ/CATH2/LYG2/HMGB1/AVD/AvBD8/RSFR/MIF/AvBD9/AvBD1/AvBD7/HMGB2/AvBD6	16	2.15	http://amigo.geneontology.org/amigo/term/GO:0009617
GO:0110053	regulation of actin filament organization	11/287	31/2082	0.00183768	0.0718135	0.0666704	APOA1/GSN/DBN1/SPTAN1/ACTR3/DSTN/HSPB1/TGFBR2/MTPN/CAPZB/TWF2	11	2.57	http://amigo.geneontology.org/amigo/term/GO:0110053
GO:1901564	organonitrogen compound metabolic process	124/287	736/2082	0.00185618	0.0718135	0.0666704	FGB/APOA1/SPINK5/MYH9/ANPEP/PKLR/HSPA5/ENO1/HSPA8/FBLN1/F10/LOC107051134/TTR/AGRN/CDH5/ALDOC/HSP90AB1/F9/MMP2/COL6A3/PGAM1/LCAT/CST3/GAPDH/ENO3/TPI1/P4HB/CKB/LYZ/B2M/CTSD/YWHAB/GOT1/YWHAE/ENO2/NME2/PSAP/EEF1A1/LYG2/MSTN/PTPRG/EIF4A2/YBX1/CTSB/RPS4Y1/HPSE/EEF2/PSMA7/TXN/HSP90B1/RAB6A/ATP5B/PGP/RELN/PARK7/TIMP2/RPLP0/PGK2/UBE2V2/PTPRS/CHST3/RECK/EEF1B2/UGDH/RPL13/HMGB1/SERPINB10B/AXL/RPL26L1/AK1/AD…	124	1.22	http://amigo.geneontology.org/amigo/term/GO:1901564
GO:0015669	gas transport	5/287	8/2082	0.00188874	0.0722704	0.0670946	HBAD/HBBA/HBA1/CA2/HBE	5	4.53	http://amigo.geneontology.org/amigo/term/GO:0015669
GO:0022607	cellular component assembly	61/287	317/2082	0.00201899	0.0761336	0.0706812	FGA/FGB/APOA1/GSN/VCL/TLN1/MYH9/HSPA5/TTR/AGRN/RBP4A/CDH5/NRP1/MMP2/ACTN1/B2M/CDH1/SDK2/MSTN/CDH2/TUBB1/HIST1H2B8/HSPA9/KRT14/DBN1/CDH13/SPTAN1/ACTR3/LAMB1/RPLP0/HIST1H101/UGDH/H1F0/MYL1/HMGB1/MYL6/CAV1/QSOX1/HSPB1/TGFBR2/EIF2S1/BIN2/MTPN/RBBP4/MCM3/RPSAP58/RPS15/CAPZB/MAPRE1/SEC22B/MIF/STRAP/SEPT2L/DMD/HP1BP3/RPL5/CDC42/RPL10L/NSFL1C/PODXL/TWF2	61	1.4	http://amigo.geneontology.org/amigo/term/GO:0022607
GO:0006518	peptide metabolic process	27/287	113/2082	0.00203344	0.0761336	0.0706812	ANPEP/GAPDH/EEF1A1/EIF4A2/YBX1/RPS4Y1/EEF2/RPLP0/EEF1B2/RPL13/RPL26L1/RPS13/RPS17/RPS12/RACK1/RNASE6/EIF2S1/EIF4A3/EIF5A/DNAJC3/RPL22/RPSAP58/RPS15/RPL35/RPL27/RPL5/RPL10L	27	1.73	http://amigo.geneontology.org/amigo/term/GO:0006518
GO:0051493	regulation of cytoskeleton organization	16/287	55/2082	0.00208497	0.0772325	0.0717014	APOA1/GSN/CDH5/DBN1/STMN1/SPTAN1/ACTR3/DSTN/MYL1/HSPB1/TGFBR2/MTPN/CAPZB/MAPRE1/DCTN1/TWF2	16	2.11	http://amigo.geneontology.org/amigo/term/GO:0051493
GO:0120031	plasma membrane bounded cell projection assembly	12/287	36/2082	0.00212792	0.0772537	0.0717211	GSN/VCL/AGRN/NRP1/MSTN/CDH13/ACTR3/CAPZB/SEPT2L/CDC42/PODXL/TWF2	12	2.42	http://amigo.geneontology.org/amigo/term/GO:0120031
GO:0030036	actin cytoskeleton organization	24/287	97/2082	0.0021833	0.0772537	0.0717211	APOA1/GSN/ACTG1/TLN1/MYH9/ACTN1/TPM2/TPM1/MARCKS/DBN1/SPTAN1/ACTR3/DSTN/ANXA1/MYL1/MYL6/HSPB1/TGFBR2/MTPN/MYO1C/CAPZB/DMD/CDC42/TWF2	24	1.79	http://amigo.geneontology.org/amigo/term/GO:0030036
GO:0072593	reactive oxygen species metabolic process	9/287	23/2082	0.00220434	0.0772537	0.0717211	HBAD/HBBA/HBA1/HSP90AA1/HBE/PARK7/SOD1/PRDX1/TGFBR2	9	2.84	http://amigo.geneontology.org/amigo/term/GO:0072593
GO:0009266	response to temperature stimulus	8/287	19/2082	0.00225357	0.0772537	0.0717211	LOC107051134/HSP90AA1/HSPA2/HSPD1/YWHAE/HSPB1/DNAJC3/CDK1	8	3.05	http://amigo.geneontology.org/amigo/term/GO:0009266
GO:0043244	regulation of protein-containing complex disassembly	8/287	19/2082	0.00225357	0.0772537	0.0717211	GSN/SPTAN1/DSTN/HSPB1/EIF5A/MTPN/CAPZB/TWF2	8	3.05	http://amigo.geneontology.org/amigo/term/GO:0043244
GO:0051494	negative regulation of cytoskeleton organization	8/287	19/2082	0.00225357	0.0772537	0.0717211	GSN/CDH5/SPTAN1/HSPB1/MTPN/CAPZB/MAPRE1/TWF2	8	3.05	http://amigo.geneontology.org/amigo/term/GO:0051494
GO:0044281	small molecule metabolic process	40/287	190/2082	0.00252568	0.0772537	0.0717211	APOB/APOA1/PKLR/ENO1/TTR/RBP4A/ALDOC/CA2/PGAM1/LCAT/CETP/GAPDH/ENO3/LDHA/TPI1/LDHB/CKB/GOT1/ENO2/NME2/TXN/MDH1/ATP5B/PGP/PARK7/PGK2/UGDH/ANXA1/HMGB1/AK1/ADA/RAN/HPRT1/ASS1/FDPS/ATIC/MIF/GLUD2/IGF2/PAICS	40	1.53	http://amigo.geneontology.org/amigo/term/GO:0044281
GO:0000027	ribosomal large subunit assembly	3/287	3/2082	0.00259583	0.0772537	0.0717211	RPLP0/RPL5/RPL10L	3	7.25	http://amigo.geneontology.org/amigo/term/GO:0000027
GO:0006880	intracellular sequestering of iron ion	3/287	3/2082	0.00259583	0.0772537	0.0717211	TF/FTH1/HSP90B1	3	7.25	http://amigo.geneontology.org/amigo/term/GO:0006880
GO:0009163	nucleoside biosynthetic process	3/287	3/2082	0.00259583	0.0772537	0.0717211	NME2/ADA/HPRT1	3	7.25	http://amigo.geneontology.org/amigo/term/GO:0009163
GO:0032069	regulation of nuclease activity	3/287	3/2082	0.00259583	0.0772537	0.0717211	NPM1/HMGB1/PCNA	3	7.25	http://amigo.geneontology.org/amigo/term/GO:0032069
GO:0032070	regulation of deoxyribonuclease activity	3/287	3/2082	0.00259583	0.0772537	0.0717211	NPM1/HMGB1/PCNA	3	7.25	http://amigo.geneontology.org/amigo/term/GO:0032070
GO:0032889	regulation of vacuole fusion, non-autophagic	3/287	3/2082	0.00259583	0.0772537	0.0717211	ENO1/ENO3/ENO2	3	7.25	http://amigo.geneontology.org/amigo/term/GO:0032889
GO:0042144	vacuole fusion, non-autophagic	3/287	3/2082	0.00259583	0.0772537	0.0717211	ENO1/ENO3/ENO2	3	7.25	http://amigo.geneontology.org/amigo/term/GO:0042144
GO:0042451	purine nucleoside biosynthetic process	3/287	3/2082	0.00259583	0.0772537	0.0717211	NME2/ADA/HPRT1	3	7.25	http://amigo.geneontology.org/amigo/term/GO:0042451
GO:0042455	ribonucleoside biosynthetic process	3/287	3/2082	0.00259583	0.0772537	0.0717211	NME2/ADA/HPRT1	3	7.25	http://amigo.geneontology.org/amigo/term/GO:0042455
GO:0046129	purine ribonucleoside biosynthetic process	3/287	3/2082	0.00259583	0.0772537	0.0717211	NME2/ADA/HPRT1	3	7.25	http://amigo.geneontology.org/amigo/term/GO:0046129
GO:0051238	sequestering of metal ion	3/287	3/2082	0.00259583	0.0772537	0.0717211	TF/FTH1/HSP90B1	3	7.25	http://amigo.geneontology.org/amigo/term/GO:0051238
GO:0097576	vacuole fusion	3/287	3/2082	0.00259583	0.0772537	0.0717211	ENO1/ENO3/ENO2	3	7.25	http://amigo.geneontology.org/amigo/term/GO:0097576
GO:0097577	sequestering of iron ion	3/287	3/2082	0.00259583	0.0772537	0.0717211	TF/FTH1/HSP90B1	3	7.25	http://amigo.geneontology.org/amigo/term/GO:0097577
GO:0098760	response to interleukin-7	3/287	3/2082	0.00259583	0.0772537	0.0717211	HSPD1/HMGB1/PDIA3	3	7.25	http://amigo.geneontology.org/amigo/term/GO:0098760
GO:0098761	cellular response to interleukin-7	3/287	3/2082	0.00259583	0.0772537	0.0717211	HSPD1/HMGB1/PDIA3	3	7.25	http://amigo.geneontology.org/amigo/term/GO:0098761
GO:2000515	negative regulation of CD4-positive, alpha-beta T cell activation	3/287	3/2082	0.00259583	0.0772537	0.0717211	ANXA1/HMGB1/TWSG1	3	7.25	http://amigo.geneontology.org/amigo/term/GO:2000515
GO:0051128	regulation of cellular component organization	44/287	215/2082	0.00275979	0.0796756	0.0739695	APOA1/GSN/VCL/HSPA5/ENO1/AGRN/CDH5/NRP1/MMP2/ENO3/B2M/ENO2/MSTN/CDH2/DBN1/STMN1/CDH13/SPTAN1/ACTR3/HIST1H101/DSTN/PTPRS/RAB5C/ANXA1/NPM1/H1F0/MYL1/HMGB1/OLFM1/HSPB1/TGFBR2/EIF5A/MTPN/CTNNA2/CAPZB/MAPRE1/SEC22B/PPIB/DCTN1/IGF2/CDC42/ANXA2/PODXL/TWF2	44	1.48	http://amigo.geneontology.org/amigo/term/GO:0051128
GO:0030031	cell projection assembly	12/287	37/2082	0.00276874	0.0796756	0.0739695	GSN/VCL/AGRN/NRP1/MSTN/CDH13/ACTR3/CAPZB/SEPT2L/CDC42/PODXL/TWF2	12	2.35	http://amigo.geneontology.org/amigo/term/GO:0030031
GO:0032956	regulation of actin cytoskeleton organization	12/287	37/2082	0.00276874	0.0796756	0.0739695	APOA1/GSN/DBN1/SPTAN1/ACTR3/DSTN/MYL1/HSPB1/TGFBR2/MTPN/CAPZB/TWF2	12	2.35	http://amigo.geneontology.org/amigo/term/GO:0032956
GO:0051258	protein polymerization	12/287	37/2082	0.00276874	0.0796756	0.0739695	FGA/FGB/GSN/CDH5/DBN1/SPTAN1/ACTR3/HSPB1/MTPN/CAPZB/MAPRE1/TWF2	12	2.35	http://amigo.geneontology.org/amigo/term/GO:0051258
GO:0030835	negative regulation of actin filament depolymerization	6/287	12/2082	0.00290461	0.0815632	0.0757219	GSN/SPTAN1/HSPB1/MTPN/CAPZB/TWF2	6	3.63	http://amigo.geneontology.org/amigo/term/GO:0030835
GO:0030837	negative regulation of actin filament polymerization	6/287	12/2082	0.00290461	0.0815632	0.0757219	GSN/SPTAN1/HSPB1/MTPN/CAPZB/TWF2	6	3.63	http://amigo.geneontology.org/amigo/term/GO:0030837
GO:0051693	actin filament capping	6/287	12/2082	0.00290461	0.0815632	0.0757219	GSN/SPTAN1/HSPB1/MTPN/CAPZB/TWF2	6	3.63	http://amigo.geneontology.org/amigo/term/GO:0051693
GO:0030029	actin filament-based process	24/287	99/2082	0.00293174	0.0816667	0.075818	APOA1/GSN/ACTG1/TLN1/MYH9/ACTN1/TPM2/TPM1/MARCKS/DBN1/SPTAN1/ACTR3/DSTN/ANXA1/MYL1/MYL6/HSPB1/TGFBR2/MTPN/MYO1C/CAPZB/DMD/CDC42/TWF2	24	1.76	http://amigo.geneontology.org/amigo/term/GO:0030029
GO:0007156	homophilic cell adhesion via plasma membrane adhesion molecules	9/287	24/2082	0.00310827	0.0845548	0.0784993	L1CAM/NCAM1/CDH5/CDH11/CDH1/SDK2/CDH2/CDH13/ALCAM	9	2.72	http://amigo.geneontology.org/amigo/term/GO:0007156
GO:0008064	regulation of actin polymerization or depolymerization	9/287	24/2082	0.00310827	0.0845548	0.0784993	GSN/DBN1/SPTAN1/ACTR3/DSTN/HSPB1/MTPN/CAPZB/TWF2	9	2.72	http://amigo.geneontology.org/amigo/term/GO:0008064
GO:0030832	regulation of actin filament length	9/287	24/2082	0.00310827	0.0845548	0.0784993	GSN/DBN1/SPTAN1/ACTR3/DSTN/HSPB1/MTPN/CAPZB/TWF2	9	2.72	http://amigo.geneontology.org/amigo/term/GO:0030832
GO:0022407	regulation of cell-cell adhesion	11/287	33/2082	0.00325077	0.0874238	0.0811629	APOA1/TFRC/HSPD1/CDH2/ANXA1/LGALS1A/HMGB1/CAV1/TWSG1/IGF2/PODXL	11	2.42	http://amigo.geneontology.org/amigo/term/GO:0022407
GO:1901879	regulation of protein depolymerization	7/287	16/2082	0.00330619	0.0874238	0.0811629	GSN/SPTAN1/DSTN/HSPB1/MTPN/CAPZB/TWF2	7	3.17	http://amigo.geneontology.org/amigo/term/GO:1901879
GO:1990748	cellular detoxification	7/287	16/2082	0.00330619	0.0874238	0.0811629	HBAD/HBBA/HBA1/HBE/PARK7/SOD1/PRDX1	7	3.17	http://amigo.geneontology.org/amigo/term/GO:1990748
GO:0062197	cellular response to chemical stress	8/287	20/2082	0.00331417	0.0874238	0.0811629	MMP2/TXN/PARK7/SOD1/PRDX1/ANXA1/HSPB1/EIF2S1	8	2.9	http://amigo.geneontology.org/amigo/term/GO:0062197
GO:0032269	negative regulation of cellular protein metabolic process	22/287	89/2082	0.00336721	0.0881551	0.0818417	SPINK5/HSP90AB1/MMP2/COL6A3/CST3/GAPDH/YWHAB/YWHAE/YBX1/TIMP2/RECK/SERPINB10B/CAV1/RNASE6/HSPB1/EIF2S1/EIF4A3/DNAJC3/MIF/STRAP/RPL5/ANXA2	22	1.79	http://amigo.geneontology.org/amigo/term/GO:0032269
GO:1901575	organic substance catabolic process	37/287	175/2082	0.00341394	0.0887115	0.0823583	APOA1/ANPEP/PKLR/HSPA5/ENO1/HSPA8/ALDOC/HSP90AB1/PGAM1/GAPDH/ENO3/TPI1/LYZ/ENO2/LYG2/YBX1/CTSB/HPSE/PSMA7/HSP90B1/TIMP2/PGK2/HMGB1/ADA/PSME3/EIF4A3/HPRT1/PSMA1/SEC22B/GLUD2/LAMP2/ZC3H14/PSMC1/PPP2CB/RPL5/NSFL1C/ANXA2	37	1.53	http://amigo.geneontology.org/amigo/term/GO:1901575
GO:0032970	regulation of actin filament-based process	12/287	38/2082	0.00355804	0.091771	0.0851987	APOA1/GSN/DBN1/SPTAN1/ACTR3/DSTN/MYL1/HSPB1/TGFBR2/MTPN/CAPZB/TWF2	12	2.29	http://amigo.geneontology.org/amigo/term/GO:0032970
GO:0032271	regulation of protein polymerization	10/287	29/2082	0.00376645	0.0945317	0.0877617	GSN/CDH5/DBN1/SPTAN1/ACTR3/HSPB1/MTPN/CAPZB/MAPRE1/TWF2	10	2.5	http://amigo.geneontology.org/amigo/term/GO:0032271
GO:0007596	blood coagulation	5/287	9/2082	0.00377367	0.0945317	0.0877617	FGA/FGB/F10/F9/ANXA2	5	4.03	http://amigo.geneontology.org/amigo/term/GO:0007596
GO:0007599	hemostasis	5/287	9/2082	0.00377367	0.0945317	0.0877617	FGA/FGB/F10/F9/ANXA2	5	4.03	http://amigo.geneontology.org/amigo/term/GO:0007599
GO:0051016	barbed-end actin filament capping	5/287	9/2082	0.00377367	0.0945317	0.0877617	GSN/HSPB1/MTPN/CAPZB/TWF2	5	4.03	http://amigo.geneontology.org/amigo/term/GO:0051016
GO:0019637	organophosphate metabolic process	24/287	101/2082	0.00388706	0.0966768	0.0897532	APOA1/PKLR/ENO1/LOC107051134/ALDOC/PGAM1/LCAT/GAPDH/ENO3/TPI1/CKB/ENO2/NME2/ATP5B/PGP/PARK7/PGK2/AK1/ADA/RAN/HPRT1/FDPS/ATIC/PAICS	24	1.72	http://amigo.geneontology.org/amigo/term/GO:0019637
GO:0006826	iron ion transport	4/287	6/2082	0.00422557	0.0994826	0.092358	TF/TFRC/B2M/FTH1	4	4.84	http://amigo.geneontology.org/amigo/term/GO:0006826
GO:0032612	interleukin-1 production	4/287	6/2082	0.00422557	0.0994826	0.092358	APOA1/ANXA1/HMGB1/HSPB1	4	4.84	http://amigo.geneontology.org/amigo/term/GO:0032612
GO:0032652	regulation of interleukin-1 production	4/287	6/2082	0.00422557	0.0994826	0.092358	APOA1/ANXA1/HMGB1/HSPB1	4	4.84	http://amigo.geneontology.org/amigo/term/GO:0032652
GO:0042278	purine nucleoside metabolic process	4/287	6/2082	0.00422557	0.0994826	0.092358	NME2/ADA/RAN/HPRT1	4	4.84	http://amigo.geneontology.org/amigo/term/GO:0042278
GO:0046128	purine ribonucleoside metabolic process	4/287	6/2082	0.00422557	0.0994826	0.092358	NME2/ADA/RAN/HPRT1	4	4.84	http://amigo.geneontology.org/amigo/term/GO:0046128
GO:0050832	defense response to fungus	4/287	6/2082	0.00422557	0.0994826	0.092358	GAPDH/S100A12/AvBD9/AvBD1	4	4.84	http://amigo.geneontology.org/amigo/term/GO:0050832
GO:0051085	chaperone cofactor-dependent protein refolding	4/287	6/2082	0.00422557	0.0994826	0.092358	HSPA5/HSPA8/HSPA2/HSPA9	4	4.84	http://amigo.geneontology.org/amigo/term/GO:0051085
GO:0098742	cell-cell adhesion via plasma-membrane adhesion molecules	11/287	34/2082	0.00422844	0.0994826	0.092358	APOA1/L1CAM/NCAM1/CDH5/CDH11/CDH1/SDK2/CDH2/CDH13/PTPRS/ALCAM	11	2.35	http://amigo.geneontology.org/amigo/term/GO:0098742
GO:0008154	actin polymerization or depolymerization	9/287	25/2082	0.00428101	0.100044	0.0928788	GSN/DBN1/SPTAN1/ACTR3/DSTN/HSPB1/MTPN/CAPZB/TWF2	9	2.61	http://amigo.geneontology.org/amigo/term/GO:0008154
GO:0006959	humoral immune response	8/287	21/2082	0.00472509	0.107611	0.0999041	TF/MBL2/GAPDH/CATH1/CATH2/S100A12/AVD/COLEC11	8	2.76	http://amigo.geneontology.org/amigo/term/GO:0006959
GO:0009636	response to toxic substance	8/287	21/2082	0.00472509	0.107611	0.0999041	HBAD/HBBA/HBA1/EXFABP/HBE/PARK7/SOD1/PRDX1	8	2.76	http://amigo.geneontology.org/amigo/term/GO:0009636
GO:0035966	response to topologically incorrect protein	6/287	13/2082	0.00477783	0.107611	0.0999041	HSPA5/HSPA8/HSPA2/HSPD1/HSPA9/DNAJC3	6	3.35	http://amigo.geneontology.org/amigo/term/GO:0035966
GO:0048284	organelle fusion	6/287	13/2082	0.00477783	0.107611	0.0999041	ENO1/GAPDH/ENO3/ENO2/ANXA1/SEC22B	6	3.35	http://amigo.geneontology.org/amigo/term/GO:0048284
GO:0006909	phagocytosis	7/287	17/2082	0.0049684	0.107611	0.0999041	APOA1/MBL2/ANXA1/HMGB1/AXL/BIN2/CDC42	7	2.99	http://amigo.geneontology.org/amigo/term/GO:0006909
GO:0034976	response to endoplasmic reticulum stress	7/287	17/2082	0.0049684	0.107611	0.0999041	HSPA5/P4HB/HSP90B1/EIF2S1/PDIA3/DNAJC3/PPP2CB	7	2.99	http://amigo.geneontology.org/amigo/term/GO:0034976
GO:0050829	defense response to Gram-negative bacterium	7/287	17/2082	0.0049684	0.107611	0.0999041	CATH1/LYZ/CATH2/RSFR/AvBD9/AvBD7/HMGB2	7	2.99	http://amigo.geneontology.org/amigo/term/GO:0050829
GO:0050870	positive regulation of T cell activation	7/287	17/2082	0.0049684	0.107611	0.0999041	TFRC/HSPD1/ANXA1/LGALS1A/HMGB1/CAV1/IGF2	7	2.99	http://amigo.geneontology.org/amigo/term/GO:0050870
GO:0097237	cellular response to toxic substance	7/287	17/2082	0.0049684	0.107611	0.0999041	HBAD/HBBA/HBA1/HBE/PARK7/SOD1/PRDX1	7	2.99	http://amigo.geneontology.org/amigo/term/GO:0097237
GO:0098754	detoxification	7/287	17/2082	0.0049684	0.107611	0.0999041	HBAD/HBBA/HBA1/HBE/PARK7/SOD1/PRDX1	7	2.99	http://amigo.geneontology.org/amigo/term/GO:0098754
GO:1903039	positive regulation of leukocyte cell-cell adhesion	7/287	17/2082	0.0049684	0.107611	0.0999041	TFRC/HSPD1/ANXA1/LGALS1A/HMGB1/CAV1/IGF2	7	2.99	http://amigo.geneontology.org/amigo/term/GO:1903039
GO:0045785	positive regulation of cell adhesion	10/287	30/2082	0.00497568	0.107611	0.0999041	APOA1/TFRC/HSPD1/CDH13/ANXA1/LGALS1A/HMGB1/CAV1/IGF2/PODXL	10	2.42	http://amigo.geneontology.org/amigo/term/GO:0045785
GO:0006508	proteolysis	30/287	138/2082	0.00544496	0.117033	0.108651	SPINK5/MYH9/ANPEP/HSPA5/FBLN1/F10/HSP90AB1/F9/MMP2/COL6A3/CST3/GAPDH/CTSD/CTSB/PSMA7/HSP90B1/RELN/PARK7/TIMP2/RECK/HMGB1/SERPINB10B/PSME3/PSMA1/PSMC1/PPP2CB/RPL5/AGTPBP1/NSFL1C/ANXA2	30	1.58	http://amigo.geneontology.org/amigo/term/GO:0006508
GO:0001525	angiogenesis	15/287	55/2082	0.00563844	0.119228	0.110689	MYH9/CDH5/NRP1/HPSE/CDH13/ATP5B/RECK/ANXA1/HMGB1/THBS2/RSFR/RNASE6/NRXN1/ANXA2/ITGAV	15	1.98	http://amigo.geneontology.org/amigo/term/GO:0001525
GO:0032787	monocarboxylic acid metabolic process	15/287	55/2082	0.00563844	0.119228	0.110689	APOA1/PKLR/ENO1/ALDOC/PGAM1/GAPDH/ENO3/LDHA/TPI1/LDHB/ENO2/PARK7/PGK2/ANXA1/MIF	15	1.98	http://amigo.geneontology.org/amigo/term/GO:0032787
GO:0065003	protein-containing complex assembly	37/287	180/2082	0.00564981	0.119228	0.110689	FGA/FGB/APOA1/GSN/TLN1/MYH9/HSPA5/TTR/AGRN/RBP4A/CDH5/B2M/HIST1H2B8/DBN1/SPTAN1/ACTR3/RPLP0/HIST1H101/UGDH/H1F0/MYL1/HMGB1/HSPB1/BIN2/MTPN/MCM3/RPSAP58/RPS15/CAPZB/MAPRE1/MIF/STRAP/HP1BP3/RPL5/CDC42/RPL10L/TWF2	37	1.49	http://amigo.geneontology.org/amigo/term/GO:0065003
GO:0033043	regulation of organelle organization	23/287	99/2082	0.00630639	0.132282	0.122809	APOA1/GSN/ENO1/CDH5/ENO3/ENO2/CDH2/DBN1/STMN1/SPTAN1/ACTR3/DSTN/ANXA1/MYL1/HSPB1/TGFBR2/MTPN/CAPZB/MAPRE1/SEC22B/DCTN1/IGF2/TWF2	23	1.69	http://amigo.geneontology.org/amigo/term/GO:0033043
GO:0060326	cell chemotaxis	10/287	31/2082	0.00646997	0.134901	0.12524	NRP1/MSTN/ANXA1/HMGB1/AvBD8/MIF/AvBD9/AvBD1/AvBD7/AvBD6	10	2.34	http://amigo.geneontology.org/amigo/term/GO:0060326
GO:0034620	cellular response to unfolded protein	5/287	10/2082	0.00670498	0.135737	0.126016	HSPA5/HSPA8/HSPA2/HSPD1/HSPA9	5	3.63	http://amigo.geneontology.org/amigo/term/GO:0034620
GO:0042255	ribosome assembly	5/287	10/2082	0.00670498	0.135737	0.126016	RPLP0/RPSAP58/RPS15/RPL5/RPL10L	5	3.63	http://amigo.geneontology.org/amigo/term/GO:0042255
GO:0043534	blood vessel endothelial cell migration	5/287	10/2082	0.00670498	0.135737	0.126016	APOA1/MYH9/CDH5/ANXA1/HMGB1	5	3.63	http://amigo.geneontology.org/amigo/term/GO:0043534
GO:0050817	coagulation	5/287	10/2082	0.00670498	0.135737	0.126016	FGA/FGB/F10/F9/ANXA2	5	3.63	http://amigo.geneontology.org/amigo/term/GO:0050817
GO:0055072	iron ion homeostasis	5/287	10/2082	0.00670498	0.135737	0.126016	TF/TFRC/FTH1/NEO1/HSP90B1	5	3.63	http://amigo.geneontology.org/amigo/term/GO:0055072
GO:0048870	cell motility	30/287	140/2082	0.0067842	0.136161	0.12641	FN1/APOA1/ACTG1/VCL/MYH9/CDH5/NRP1/ITGB1/MSTN/CDH2/CDH13/RELN/LAMB1/DSTN/RECK/ANXA1/HMGB1/AXL/AvBD8/TGFBR2/CTNNA2/MIF/AvBD9/AvBD1/STRAP/SLC9A3R1/AvBD7/AvBD6/CDC42/PODXL	30	1.55	http://amigo.geneontology.org/amigo/term/GO:0048870
GO:0007010	cytoskeleton organization	37/287	182/2082	0.00684082	0.136161	0.12641	APOA1/GSN/ACTG1/TLN1/MYH9/CDH5/TUBA1A/GAPDH/TUBB4B/ACTN1/TUBB/TUBB3/TPM2/TPM1/TUBB1/MARCKS/KRT14/DBN1/STMN1/SPTAN1/ACTR3/DSTN/ANXA1/NPM1/MYL1/MYL6/HSPB1/TGFBR2/NUDC/MTPN/MYO1C/CAPZB/MAPRE1/DMD/DCTN1/CDC42/TWF2	37	1.47	http://amigo.geneontology.org/amigo/term/GO:0007010
GO:0051248	negative regulation of protein metabolic process	22/287	94/2082	0.00684325	0.136161	0.12641	SPINK5/HSP90AB1/MMP2/COL6A3/CST3/GAPDH/YWHAB/YWHAE/YBX1/TIMP2/RECK/SERPINB10B/CAV1/RNASE6/HSPB1/EIF2S1/EIF4A3/DNAJC3/MIF/STRAP/RPL5/ANXA2	22	1.7	http://amigo.geneontology.org/amigo/term/GO:0051248
GO:0022411	cellular component disassembly	13/287	46/2082	0.00707498	0.139972	0.129948	GSN/HSPA8/STMN1/SPTAN1/DSTN/PHB2/HSPB1/TGFBR2/EIF5A/MTPN/CAPZB/LAMP2/TWF2	13	2.05	http://amigo.geneontology.org/amigo/term/GO:0022411
GO:1901565	organonitrogen compound catabolic process	23/287	100/2082	0.0071802	0.141251	0.131135	ANPEP/HSPA5/HSPA8/HSP90AB1/LYZ/LYG2/CTSB/HPSE/PSMA7/HSP90B1/TIMP2/ADA/PSME3/HPRT1/PSMA1/SEC22B/GLUD2/LAMP2/PSMC1/PPP2CB/RPL5/NSFL1C/ANXA2	23	1.67	http://amigo.geneontology.org/amigo/term/GO:1901565
GO:0043242	negative regulation of protein-containing complex disassembly	6/287	14/2082	0.0074084	0.143311	0.133048	GSN/SPTAN1/HSPB1/MTPN/CAPZB/TWF2	6	3.11	http://amigo.geneontology.org/amigo/term/GO:0043242
GO:0098869	cellular oxidant detoxification	6/287	14/2082	0.0074084	0.143311	0.133048	HBAD/HBBA/HBA1/HBE/SOD1/PRDX1	6	3.11	http://amigo.geneontology.org/amigo/term/GO:0098869
GO:1901880	negative regulation of protein depolymerization	6/287	14/2082	0.0074084	0.143311	0.133048	GSN/SPTAN1/HSPB1/MTPN/CAPZB/TWF2	6	3.11	http://amigo.geneontology.org/amigo/term/GO:1901880
GO:0051674	localization of cell	30/287	141/2082	0.00755073	0.144497	0.134149	FN1/APOA1/ACTG1/VCL/MYH9/CDH5/NRP1/ITGB1/MSTN/CDH2/CDH13/RELN/LAMB1/DSTN/RECK/ANXA1/HMGB1/AXL/AvBD8/TGFBR2/CTNNA2/MIF/AvBD9/AvBD1/STRAP/SLC9A3R1/AvBD7/AvBD6/CDC42/PODXL	30	1.54	http://amigo.geneontology.org/amigo/term/GO:0051674
GO:0006950	response to stress	64/287	354/2082	0.00760392	0.144497	0.134149	TF/FGA/FN1/FGB/APOA1/HSPA5/HSPA8/F10/LOC107051134/CDH5/F9/MMP2/HSP90AA1/HSPA2/MBL2/HSPD1/GAPDH/CATH1/P4HB/EXFABP/LYZ/B2M/YWHAE/CATH2/LYG2/LY86/YBX1/HPSE/HSPA9/TXN/S100A12/HSP90B1/ACTR3/RELN/PARK7/SOD1/PRDX1/UBE2V2/PTPRS/ANXA1/NPM1/HMGB1/AVD/AvBD8/RSFR/HSPB1/TGFBR2/EIF2S1/PCNA/PDIA3/DNAJC3/MCM3/CDK1/COLEC11/MIF/AvBD9/AvBD1/LAMP2/PRPF19/AvBD7/HMGB2/AvBD6/PPP2CB/ANXA2	64	1.31	http://amigo.geneontology.org/amigo/term/GO:0006950
GO:0006979	response to oxidative stress	9/287	27/2082	0.00763569	0.144497	0.134149	MMP2/TXN/PARK7/SOD1/PRDX1/ANXA1/HSPB1/EIF2S1/PPP2CB	9	2.42	http://amigo.geneontology.org/amigo/term/GO:0006979
GO:0007162	negative regulation of cell adhesion	9/287	27/2082	0.00763569	0.144497	0.134149	APOA1/MMP2/CDH2/CDH13/LAMB1/ANXA1/HMGB1/TWSG1/PODXL	9	2.42	http://amigo.geneontology.org/amigo/term/GO:0007162
GO:0010628	positive regulation of gene expression	22/287	95/2082	0.00780874	0.146973	0.136448	ACTA2/TFRC/CDH5/LUM/HSPD1/GAPDH/B2M/YBX1/RPS4Y1/HIST1H101/ANXA1/H1F0/HMGB1/OLFM1/HSPB1/TGFBR2/EIF4A3/EIF5A/NCL/DNAJC3/MIF/RPL5	22	1.68	http://amigo.geneontology.org/amigo/term/GO:0010628
GO:0040011	locomotion	36/287	178/2082	0.00831155	0.155596	0.144453	FN1/APOA1/ACTG1/L1CAM/VCL/MYH9/CDH5/NRP1/ITGB1/TUBB3/MSTN/CDH2/NEO1/CDH13/RELN/LAMB1/DSTN/RECK/ANXA1/HMGB1/AXL/AvBD8/PDGFRA/TGFBR2/CTNNA2/COLEC10/MIF/AvBD9/AvBD1/ALCAM/STRAP/SLC9A3R1/AvBD7/AvBD6/CDC42/PODXL	36	1.47	http://amigo.geneontology.org/amigo/term/GO:0040011
GO:0001568	blood vessel development	17/287	68/2082	0.00853555	0.157527	0.146246	MYH9/CDH5/NRP1/MMP2/CDH2/HPSE/CDH13/ATP5B/RECK/ANXA1/HMGB1/THBS2/RSFR/RNASE6/NRXN1/ANXA2/ITGAV	17	1.81	http://amigo.geneontology.org/amigo/term/GO:0001568
GO:0006458	'de novo' protein folding	4/287	7/2082	0.00879569	0.157527	0.146246	HSPA5/HSPA8/HSPA2/HSPA9	4	4.15	http://amigo.geneontology.org/amigo/term/GO:0006458
GO:0009119	ribonucleoside metabolic process	4/287	7/2082	0.00879569	0.157527	0.146246	NME2/ADA/RAN/HPRT1	4	4.15	http://amigo.geneontology.org/amigo/term/GO:0009119
GO:0015671	oxygen transport	4/287	7/2082	0.00879569	0.157527	0.146246	HBAD/HBBA/HBA1/HBE	4	4.15	http://amigo.geneontology.org/amigo/term/GO:0015671
GO:0019835	cytolysis	4/287	7/2082	0.00879569	0.157527	0.146246	CATH1/LYZ/CATH2/LYG2	4	4.15	http://amigo.geneontology.org/amigo/term/GO:0019835
GO:0051084	'de novo' posttranslational protein folding	4/287	7/2082	0.00879569	0.157527	0.146246	HSPA5/HSPA8/HSPA2/HSPA9	4	4.15	http://amigo.geneontology.org/amigo/term/GO:0051084
GO:0007159	leukocyte cell-cell adhesion	8/287	23/2082	0.0088753	0.157527	0.146246	TFRC/HSPD1/ANXA1/LGALS1A/HMGB1/CAV1/TWSG1/IGF2	8	2.52	http://amigo.geneontology.org/amigo/term/GO:0007159
GO:0030041	actin filament polymerization	8/287	23/2082	0.0088753	0.157527	0.146246	GSN/DBN1/SPTAN1/ACTR3/HSPB1/MTPN/CAPZB/TWF2	8	2.52	http://amigo.geneontology.org/amigo/term/GO:0030041
GO:0030833	regulation of actin filament polymerization	8/287	23/2082	0.0088753	0.157527	0.146246	GSN/DBN1/SPTAN1/ACTR3/HSPB1/MTPN/CAPZB/TWF2	8	2.52	http://amigo.geneontology.org/amigo/term/GO:0030833
GO:1903037	regulation of leukocyte cell-cell adhesion	8/287	23/2082	0.0088753	0.157527	0.146246	TFRC/HSPD1/ANXA1/LGALS1A/HMGB1/CAV1/TWSG1/IGF2	8	2.52	http://amigo.geneontology.org/amigo/term/GO:1903037
GO:0001955	blood vessel maturation	3/287	4/2082	0.00931953	0.157527	0.146246	CDH5/MMP2/RECK	3	5.44	http://amigo.geneontology.org/amigo/term/GO:0001955
GO:0002437	inflammatory response to antigenic stimulus	3/287	4/2082	0.00931953	0.157527	0.146246	PARK7/HMGB1/HMGB2	3	5.44	http://amigo.geneontology.org/amigo/term/GO:0002437
GO:0015909	long-chain fatty acid transport	3/287	4/2082	0.00931953	0.157527	0.146246	EXFABP/ANXA1/MIF	3	5.44	http://amigo.geneontology.org/amigo/term/GO:0015909
GO:0046636	negative regulation of alpha-beta T cell activation	3/287	4/2082	0.00931953	0.157527	0.146246	ANXA1/HMGB1/TWSG1	3	5.44	http://amigo.geneontology.org/amigo/term/GO:0046636
GO:0090342	regulation of cell aging	3/287	4/2082	0.00931953	0.157527	0.146246	B2M/YBX1/MIF	3	5.44	http://amigo.geneontology.org/amigo/term/GO:0090342
GO:0097006	regulation of plasma lipoprotein particle levels	3/287	4/2082	0.00931953	0.157527	0.146246	APOA1/CETP/ANXA2	3	5.44	http://amigo.geneontology.org/amigo/term/GO:0097006
GO:0120009	intermembrane lipid transfer	3/287	4/2082	0.00931953	0.157527	0.146246	APOB/APOA1/CETP	3	5.44	http://amigo.geneontology.org/amigo/term/GO:0120009
GO:1901068	guanosine-containing compound metabolic process	3/287	4/2082	0.00931953	0.157527	0.146246	NME2/RAN/HPRT1	3	5.44	http://amigo.geneontology.org/amigo/term/GO:1901068
GO:1901659	glycosyl compound biosynthetic process	3/287	4/2082	0.00931953	0.157527	0.146246	NME2/ADA/HPRT1	3	5.44	http://amigo.geneontology.org/amigo/term/GO:1901659
GO:2000514	regulation of CD4-positive, alpha-beta T cell activation	3/287	4/2082	0.00931953	0.157527	0.146246	ANXA1/HMGB1/TWSG1	3	5.44	http://amigo.geneontology.org/amigo/term/GO:2000514
GO:0010639	negative regulation of organelle organization	9/287	28/2082	0.00992513	0.16555	0.153693	GSN/CDH5/SPTAN1/HSPB1/MTPN/CAPZB/MAPRE1/SEC22B/TWF2	9	2.33	http://amigo.geneontology.org/amigo/term/GO:0010639
GO:0006935	chemotaxis	19/287	80/2082	0.00993678	0.16555	0.153693	APOA1/L1CAM/NRP1/TUBB3/MSTN/NEO1/CDH13/RELN/ANXA1/HMGB1/AvBD8/PDGFRA/COLEC10/MIF/AvBD9/AvBD1/ALCAM/AvBD7/AvBD6	19	1.72	http://amigo.geneontology.org/amigo/term/GO:0006935
GO:0042330	taxis	19/287	80/2082	0.00993678	0.16555	0.153693	APOA1/L1CAM/NRP1/TUBB3/MSTN/NEO1/CDH13/RELN/ANXA1/HMGB1/AvBD8/PDGFRA/COLEC10/MIF/AvBD9/AvBD1/ALCAM/AvBD7/AvBD6	19	1.72	http://amigo.geneontology.org/amigo/term/GO:0042330
GO:0001816	cytokine production	14/287	53/2082	0.0100021	0.165844	0.153967	APOA1/HSP90AB1/LUM/HSPD1/GAPDH/B2M/ANXA1/HMGB1/HSPB1/TGFBR2/MIF/TWSG1/ANXA2/ITGAV	14	1.92	http://amigo.geneontology.org/amigo/term/GO:0001816
GO:0007179	transforming growth factor beta receptor signaling pathway	7/287	19/2082	0.0100679	0.166145	0.154246	CDH5/HSP90AB1/MSTN/TGFBR2/TWSG1/TGFB1/STRAP	7	2.67	http://amigo.geneontology.org/amigo/term/GO:0007179
GO:0043603	cellular amide metabolic process	28/287	132/2082	0.0101898	0.167362	0.155377	ANPEP/GAPDH/EEF1A1/EIF4A2/YBX1/RPS4Y1/EEF2/RPLP0/EEF1B2/RPL13/RPL26L1/RPS13/RPS17/RPS12/RACK1/RNASE6/EIF2S1/EIF4A3/EIF5A/DNAJC3/RPL22/RPSAP58/RPS15/ASS1/RPL35/RPL27/RPL5/RPL10L	28	1.54	http://amigo.geneontology.org/amigo/term/GO:0043603
GO:0009605	response to external stimulus	43/287	224/2082	0.0105102	0.171815	0.159511	TF/APOA1/L1CAM/TTR/RBP4A/CDH5/NRP1/MBL2/GAPDH/CATH1/EXFABP/LYZ/TUBB3/CATH2/LYG2/LY86/MSTN/NEO1/CDH13/S100A12/ACTR3/RELN/PARK7/PRDX1/PTPRS/ANXA1/HMGB1/AVD/AvBD8/RSFR/PDGFRA/EIF2S1/COLEC11/COLEC10/MIF/AvBD9/AvBD1/LAMP2/ALCAM/AvBD7/HMGB2/AvBD6/ANXA2	43	1.39	http://amigo.geneontology.org/amigo/term/GO:0009605
GO:1901135	carbohydrate derivative metabolic process	24/287	109/2082	0.0106974	0.174011	0.161549	PKLR/ENO1/ALDOC/PGAM1/GAPDH/ENO3/TPI1/CKB/LYZ/ENO2/NME2/LYG2/HPSE/ATP5B/PARK7/PGK2/CHST3/UGDH/AK1/ADA/RAN/HPRT1/ATIC/PAICS	24	1.6	http://amigo.geneontology.org/amigo/term/GO:1901135
GO:0006414	translational elongation	5/287	11/2082	0.0109256	0.174011	0.161549	EEF1A1/EEF2/EEF1B2/RACK1/EIF5A	5	3.3	http://amigo.geneontology.org/amigo/term/GO:0006414
GO:0009167	purine ribonucleoside monophosphate metabolic process	5/287	11/2082	0.0109256	0.174011	0.161549	AK1/ADA/HPRT1/ATIC/PAICS	5	3.3	http://amigo.geneontology.org/amigo/term/GO:0009167
GO:1901136	carbohydrate derivative catabolic process	5/287	11/2082	0.0109256	0.174011	0.161549	LYZ/LYG2/HPSE/ADA/HPRT1	5	3.3	http://amigo.geneontology.org/amigo/term/GO:1901136
GO:0009408	response to heat	6/287	15/2082	0.0109444	0.174011	0.161549	LOC107051134/HSP90AA1/HSPA2/YWHAE/HSPB1/CDK1	6	2.9	http://amigo.geneontology.org/amigo/term/GO:0009408
GO:0022408	negative regulation of cell-cell adhesion	6/287	15/2082	0.0109444	0.174011	0.161549	APOA1/CDH2/ANXA1/HMGB1/TWSG1/PODXL	6	2.9	http://amigo.geneontology.org/amigo/term/GO:0022408
GO:0030155	regulation of cell adhesion	15/287	59/2082	0.0112556	0.178146	0.165388	APOA1/VCL/TFRC/MMP2/HSPD1/CDH2/CDH13/LAMB1/ANXA1/LGALS1A/HMGB1/CAV1/TWSG1/IGF2/PODXL	15	1.84	http://amigo.geneontology.org/amigo/term/GO:0030155
GO:0034622	cellular protein-containing complex assembly	28/287	133/2082	0.0113109	0.17821	0.165447	FGA/FGB/GSN/TLN1/MYH9/AGRN/CDH5/HIST1H2B8/DBN1/SPTAN1/ACTR3/RPLP0/HIST1H101/H1F0/MYL1/HMGB1/HSPB1/MTPN/MCM3/RPSAP58/RPS15/CAPZB/MAPRE1/STRAP/HP1BP3/RPL5/RPL10L/TWF2	28	1.53	http://amigo.geneontology.org/amigo/term/GO:0034622
GO:0030162	regulation of proteolysis	14/287	54/2082	0.0118686	0.186155	0.172823	SPINK5/FBLN1/HSP90AB1/COL6A3/CST3/GAPDH/TIMP2/RECK/HMGB1/SERPINB10B/PSME3/PSMC1/RPL5/ANXA2	14	1.88	http://amigo.geneontology.org/amigo/term/GO:0030162
GO:0001817	regulation of cytokine production	13/287	49/2082	0.0124127	0.192951	0.179133	APOA1/HSP90AB1/LUM/HSPD1/GAPDH/B2M/ANXA1/HMGB1/HSPB1/TGFBR2/MIF/TWSG1/ITGAV	13	1.92	http://amigo.geneontology.org/amigo/term/GO:0001817
GO:0006091	generation of precursor metabolites and energy	13/287	49/2082	0.0124127	0.192951	0.179133	PKLR/ENO1/ALDOC/PGAM1/GAPDH/ENO3/TPI1/ENO2/MDH1/ATP5B/PGK2/HMGB1/IGF2	13	1.92	http://amigo.geneontology.org/amigo/term/GO:0006091
GO:0045861	negative regulation of proteolysis	9/287	29/2082	0.0126965	0.194755	0.180807	SPINK5/HSP90AB1/COL6A3/CST3/GAPDH/TIMP2/RECK/SERPINB10B/RPL5	9	2.25	http://amigo.geneontology.org/amigo/term/GO:0045861
GO:0051235	maintenance of location	9/287	29/2082	0.0126965	0.194755	0.180807	TF/APOA1/YWHAB/FTH1/TXN/DBN1/HSP90B1/CDC42/TWF2	9	2.25	http://amigo.geneontology.org/amigo/term/GO:0051235
GO:0060627	regulation of vesicle-mediated transport	9/287	29/2082	0.0126965	0.194755	0.180807	APOA1/MBL2/B2M/CDH13/RAB5C/ANXA1/HMGB1/SEPT2L/ANXA2	9	2.25	http://amigo.geneontology.org/amigo/term/GO:0060627
GO:0044248	cellular catabolic process	37/287	189/2082	0.0127956	0.195414	0.181419	APOA1/ANPEP/HBAD/HBBA/HSPA5/HSPA8/HBA1/HSP90AB1/TPI1/LYZ/LYG2/HBE/YBX1/CTSB/HPSE/PSMA7/HSP90B1/PARK7/TIMP2/PRDX1/PHB2/HMGB1/ADA/PSME3/QSOX1/EIF4A3/HPRT1/PSMA1/SEC22B/GLUD2/LAMP2/ZC3H14/PSMC1/PPP2CB/RPL5/NSFL1C/ANXA2	37	1.42	http://amigo.geneontology.org/amigo/term/GO:0044248
GO:0044092	negative regulation of molecular function	20/287	88/2082	0.0135846	0.205687	0.190956	APOA1/SPINK5/COL6A3/CST3/GAPDH/B2M/YWHAB/YWHAE/MSTN/TIMP2/RECK/ANXA1/SERPINB10B/LY6E/CAV1/HSPB1/DNAJC3/APOV1/RPL5/ANXA2	20	1.65	http://amigo.geneontology.org/amigo/term/GO:0044092
GO:0009152	purine ribonucleotide biosynthetic process	7/287	20/2082	0.0137046	0.205687	0.190956	CKB/NME2/ATP5B/AK1/HPRT1/ATIC/PAICS	7	2.54	http://amigo.geneontology.org/amigo/term/GO:0009152
GO:0043542	endothelial cell migration	7/287	20/2082	0.0137046	0.205687	0.190956	APOA1/MYH9/CDH5/NRP1/CDH13/ANXA1/HMGB1	7	2.54	http://amigo.geneontology.org/amigo/term/GO:0043542
GO:1901654	response to ketone	7/287	20/2082	0.0137046	0.205687	0.190956	SPINK5/HSP90AA1/HSPA2/EXFABP/MSTN/PARK7/TGFBR2	7	2.54	http://amigo.geneontology.org/amigo/term/GO:1901654
GO:0048514	blood vessel morphogenesis	16/287	66/2082	0.0143267	0.214101	0.198768	MYH9/CDH5/NRP1/CDH2/HPSE/CDH13/ATP5B/RECK/ANXA1/HMGB1/THBS2/RSFR/RNASE6/NRXN1/ANXA2/ITGAV	16	1.76	http://amigo.geneontology.org/amigo/term/GO:0048514
GO:0045087	innate immune response	13/287	50/2082	0.0147537	0.214177	0.198839	MBL2/GAPDH/CATH1/EXFABP/CATH2/LY86/ACTR3/PRDX1/ANXA1/HMGB1/COLEC11/MIF/HMGB2	13	1.89	http://amigo.geneontology.org/amigo/term/GO:0045087
GO:0002376	immune system process	37/287	191/2082	0.0151228	0.214177	0.198839	TF/APOA1/MYH9/LECT2/TFRC/MBL2/HSPD1/GAPDH/CATH1/EXFABP/B2M/CATH2/LY86/MSTN/FTH1/HSPA9/S100A12/RAB6A/ACTR3/PARK7/PRDX1/ANXA1/LGALS1A/HMGB1/AVD/SERPINB10B/ADA/LY6E/CAV1/TGFBR2/COLEC11/MIF/TWSG1/TGFB1/ALCAM/HMGB2/IGF2	37	1.41	http://amigo.geneontology.org/amigo/term/GO:0002376
GO:0050863	regulation of T cell activation	8/287	25/2082	0.0152778	0.214177	0.198839	TFRC/HSPD1/ANXA1/LGALS1A/HMGB1/CAV1/TWSG1/IGF2	8	2.32	http://amigo.geneontology.org/amigo/term/GO:0050863
GO:0016477	cell migration	27/287	130/2082	0.0152876	0.214177	0.198839	FN1/APOA1/VCL/MYH9/CDH5/NRP1/ITGB1/MSTN/CDH2/CDH13/RELN/LAMB1/RECK/ANXA1/HMGB1/AXL/AvBD8/TGFBR2/CTNNA2/MIF/AvBD9/AvBD1/STRAP/AvBD7/AvBD6/CDC42/PODXL	27	1.51	http://amigo.geneontology.org/amigo/term/GO:0016477
GO:0043086	negative regulation of catalytic activity	17/287	72/2082	0.0152996	0.214177	0.198839	APOA1/SPINK5/COL6A3/CST3/GAPDH/YWHAB/MSTN/TIMP2/RECK/ANXA1/SERPINB10B/CAV1/HSPB1/DNAJC3/APOV1/RPL5/ANXA2	17	1.71	http://amigo.geneontology.org/amigo/term/GO:0043086
GO:0090066	regulation of anatomical structure size	12/287	45/2082	0.015414	0.214177	0.198839	GSN/AGT/DBN1/SPTAN1/ACTR3/DSTN/PTPRS/OLFM1/HSPB1/MTPN/CAPZB/TWF2	12	1.93	http://amigo.geneontology.org/amigo/term/GO:0090066
GO:0002526	acute inflammatory response	4/287	8/2082	0.0157026	0.214177	0.198839	TF/FN1/EXFABP/PARK7	4	3.63	http://amigo.geneontology.org/amigo/term/GO:0002526
GO:0006879	cellular iron ion homeostasis	4/287	8/2082	0.0157026	0.214177	0.198839	TF/TFRC/FTH1/HSP90B1	4	3.63	http://amigo.geneontology.org/amigo/term/GO:0006879
GO:0009205	purine ribonucleoside triphosphate metabolic process	4/287	8/2082	0.0157026	0.214177	0.198839	CKB/NME2/ATP5B/RAN	4	3.63	http://amigo.geneontology.org/amigo/term/GO:0009205
GO:0009620	response to fungus	4/287	8/2082	0.0157026	0.214177	0.198839	GAPDH/S100A12/AvBD9/AvBD1	4	3.63	http://amigo.geneontology.org/amigo/term/GO:0009620
GO:0098743	cell aggregation	4/287	8/2082	0.0157026	0.214177	0.198839	NRP1/MMP2/CDH2/ALCAM	4	3.63	http://amigo.geneontology.org/amigo/term/GO:0098743
GO:0006066	alcohol metabolic process	11/287	40/2082	0.0159117	0.214177	0.198839	APOB/APOA1/TTR/RBP4A/LCAT/CETP/TPI1/GOT1/PGP/PARK7/FDPS	11	1.99	http://amigo.geneontology.org/amigo/term/GO:0006066
GO:0009161	ribonucleoside monophosphate metabolic process	5/287	12/2082	0.0166549	0.214177	0.198839	AK1/ADA/HPRT1/ATIC/PAICS	5	3.02	http://amigo.geneontology.org/amigo/term/GO:0009161
GO:0035967	cellular response to topologically incorrect protein	5/287	12/2082	0.0166549	0.214177	0.198839	HSPA5/HSPA8/HSPA2/HSPD1/HSPA9	5	3.02	http://amigo.geneontology.org/amigo/term/GO:0035967
GO:0120034	positive regulation of plasma membrane bounded cell projection assembly	5/287	12/2082	0.0166549	0.214177	0.198839	AGRN/NRP1/MSTN/ACTR3/CDC42	5	3.02	http://amigo.geneontology.org/amigo/term/GO:0120034
GO:0001944	vasculature development	17/287	73/2082	0.0175144	0.214177	0.198839	MYH9/CDH5/NRP1/MMP2/CDH2/HPSE/CDH13/ATP5B/RECK/ANXA1/HMGB1/THBS2/RSFR/RNASE6/NRXN1/ANXA2/ITGAV	17	1.69	http://amigo.geneontology.org/amigo/term/GO:0001944
GO:0000303	response to superoxide	2/287	2/2082	0.018945	0.214177	0.198839	SOD1/PRDX1	2	7.25	http://amigo.geneontology.org/amigo/term/GO:0000303
GO:0000305	response to oxygen radical	2/287	2/2082	0.018945	0.214177	0.198839	SOD1/PRDX1	2	7.25	http://amigo.geneontology.org/amigo/term/GO:0000305
GO:0001555	oocyte growth	2/287	2/2082	0.018945	0.214177	0.198839	TTR/RBP4A	2	7.25	http://amigo.geneontology.org/amigo/term/GO:0001555
GO:0001780	neutrophil homeostasis	2/287	2/2082	0.018945	0.214177	0.198839	ANXA1/HMGB1	2	7.25	http://amigo.geneontology.org/amigo/term/GO:0001780
GO:0001867	complement activation, lectin pathway	2/287	2/2082	0.018945	0.214177	0.198839	MBL2/COLEC11	2	7.25	http://amigo.geneontology.org/amigo/term/GO:0001867
GO:0006152	purine nucleoside catabolic process	2/287	2/2082	0.018945	0.214177	0.198839	ADA/HPRT1	2	7.25	http://amigo.geneontology.org/amigo/term/GO:0006152
GO:0010592	positive regulation of lamellipodium assembly	2/287	2/2082	0.018945	0.214177	0.198839	MSTN/ACTR3	2	7.25	http://amigo.geneontology.org/amigo/term/GO:0010592
GO:0010758	regulation of macrophage chemotaxis	2/287	2/2082	0.018945	0.214177	0.198839	MSTN/MIF	2	7.25	http://amigo.geneontology.org/amigo/term/GO:0010758
GO:0014839	myoblast migration involved in skeletal muscle regeneration	2/287	2/2082	0.018945	0.214177	0.198839	MSTN/ANXA1	2	7.25	http://amigo.geneontology.org/amigo/term/GO:0014839
GO:0016998	cell wall macromolecule catabolic process	2/287	2/2082	0.018945	0.214177	0.198839	LYZ/LYG2	2	7.25	http://amigo.geneontology.org/amigo/term/GO:0016998
GO:0019430	removal of superoxide radicals	2/287	2/2082	0.018945	0.214177	0.198839	SOD1/PRDX1	2	7.25	http://amigo.geneontology.org/amigo/term/GO:0019430
GO:0021636	trigeminal nerve morphogenesis	2/287	2/2082	0.018945	0.214177	0.198839	CDH2/CTNNA2	2	7.25	http://amigo.geneontology.org/amigo/term/GO:0021636
GO:0030204	chondroitin sulfate metabolic process	2/287	2/2082	0.018945	0.214177	0.198839	CHST3/UGDH	2	7.25	http://amigo.geneontology.org/amigo/term/GO:0030204
GO:0030206	chondroitin sulfate biosynthetic process	2/287	2/2082	0.018945	0.214177	0.198839	CHST3/UGDH	2	7.25	http://amigo.geneontology.org/amigo/term/GO:0030206
GO:0032071	regulation of endodeoxyribonuclease activity	2/287	2/2082	0.018945	0.214177	0.198839	NPM1/HMGB1	2	7.25	http://amigo.geneontology.org/amigo/term/GO:0032071
GO:0032607	interferon-alpha production	2/287	2/2082	0.018945	0.214177	0.198839	HSPD1/HMGB1	2	7.25	http://amigo.geneontology.org/amigo/term/GO:0032607
GO:0032647	regulation of interferon-alpha production	2/287	2/2082	0.018945	0.214177	0.198839	HSPD1/HMGB1	2	7.25	http://amigo.geneontology.org/amigo/term/GO:0032647
GO:0032727	positive regulation of interferon-alpha production	2/287	2/2082	0.018945	0.214177	0.198839	HSPD1/HMGB1	2	7.25	http://amigo.geneontology.org/amigo/term/GO:0032727
GO:0034375	high-density lipoprotein particle remodeling	2/287	2/2082	0.018945	0.214177	0.198839	APOA1/CETP	2	7.25	http://amigo.geneontology.org/amigo/term/GO:0034375
GO:0043096	purine nucleobase salvage	2/287	2/2082	0.018945	0.214177	0.198839	ADA/HPRT1	2	7.25	http://amigo.geneontology.org/amigo/term/GO:0043096
GO:0043103	hypoxanthine salvage	2/287	2/2082	0.018945	0.214177	0.198839	ADA/HPRT1	2	7.25	http://amigo.geneontology.org/amigo/term/GO:0043103
GO:0043371	negative regulation of CD4-positive, alpha-beta T cell differentiation	2/287	2/2082	0.018945	0.214177	0.198839	ANXA1/HMGB1	2	7.25	http://amigo.geneontology.org/amigo/term/GO:0043371
GO:0043555	regulation of translation in response to stress	2/287	2/2082	0.018945	0.214177	0.198839	EIF2S1/DNAJC3	2	7.25	http://amigo.geneontology.org/amigo/term/GO:0043555
GO:0043558	regulation of translational initiation in response to stress	2/287	2/2082	0.018945	0.214177	0.198839	EIF2S1/DNAJC3	2	7.25	http://amigo.geneontology.org/amigo/term/GO:0043558
GO:0043691	reverse cholesterol transport	2/287	2/2082	0.018945	0.214177	0.198839	APOA1/CETP	2	7.25	http://amigo.geneontology.org/amigo/term/GO:0043691
GO:0044036	cell wall macromolecule metabolic process	2/287	2/2082	0.018945	0.214177	0.198839	LYZ/LYG2	2	7.25	http://amigo.geneontology.org/amigo/term/GO:0044036
GO:0044331	cell-cell adhesion mediated by cadherin	2/287	2/2082	0.018945	0.214177	0.198839	CDH5/CDH2	2	7.25	http://amigo.geneontology.org/amigo/term/GO:0044331
GO:0045063	T-helper 1 cell differentiation	2/287	2/2082	0.018945	0.214177	0.198839	ANXA1/HMGB1	2	7.25	http://amigo.geneontology.org/amigo/term/GO:0045063
GO:0045723	positive regulation of fatty acid biosynthetic process	2/287	2/2082	0.018945	0.214177	0.198839	APOA1/ANXA1	2	7.25	http://amigo.geneontology.org/amigo/term/GO:0045723
GO:0045744	negative regulation of G protein-coupled receptor signaling pathway	2/287	2/2082	0.018945	0.214177	0.198839	YWHAB/ADA	2	7.25	http://amigo.geneontology.org/amigo/term/GO:0045744
GO:0045923	positive regulation of fatty acid metabolic process	2/287	2/2082	0.018945	0.214177	0.198839	APOA1/ANXA1	2	7.25	http://amigo.geneontology.org/amigo/term/GO:0045923
GO:0046100	hypoxanthine metabolic process	2/287	2/2082	0.018945	0.214177	0.198839	ADA/HPRT1	2	7.25	http://amigo.geneontology.org/amigo/term/GO:0046100
GO:0046101	hypoxanthine biosynthetic process	2/287	2/2082	0.018945	0.214177	0.198839	ADA/HPRT1	2	7.25	http://amigo.geneontology.org/amigo/term/GO:0046101
GO:0046130	purine ribonucleoside catabolic process	2/287	2/2082	0.018945	0.214177	0.198839	ADA/HPRT1	2	7.25	http://amigo.geneontology.org/amigo/term/GO:0046130
GO:0048630	skeletal muscle tissue growth	2/287	2/2082	0.018945	0.214177	0.198839	MSTN/IGF2	2	7.25	http://amigo.geneontology.org/amigo/term/GO:0048630
GO:0048631	regulation of skeletal muscle tissue growth	2/287	2/2082	0.018945	0.214177	0.198839	MSTN/IGF2	2	7.25	http://amigo.geneontology.org/amigo/term/GO:0048631
GO:0050650	chondroitin sulfate proteoglycan biosynthetic process	2/287	2/2082	0.018945	0.214177	0.198839	CHST3/UGDH	2	7.25	http://amigo.geneontology.org/amigo/term/GO:0050650
GO:0050654	chondroitin sulfate proteoglycan metabolic process	2/287	2/2082	0.018945	0.214177	0.198839	CHST3/UGDH	2	7.25	http://amigo.geneontology.org/amigo/term/GO:0050654
GO:0051220	cytoplasmic sequestering of protein	2/287	2/2082	0.018945	0.214177	0.198839	YWHAB/DBN1	2	7.25	http://amigo.geneontology.org/amigo/term/GO:0051220
GO:0051451	myoblast migration	2/287	2/2082	0.018945	0.214177	0.198839	MSTN/ANXA1	2	7.25	http://amigo.geneontology.org/amigo/term/GO:0051451
GO:0061551	trigeminal ganglion development	2/287	2/2082	0.018945	0.214177	0.198839	CDH2/CTNNA2	2	7.25	http://amigo.geneontology.org/amigo/term/GO:0061551
GO:0061556	trigeminal ganglion morphogenesis	2/287	2/2082	0.018945	0.214177	0.198839	CDH2/CTNNA2	2	7.25	http://amigo.geneontology.org/amigo/term/GO:0061556
GO:0061561	trigeminal ganglion formation	2/287	2/2082	0.018945	0.214177	0.198839	CDH2/CTNNA2	2	7.25	http://amigo.geneontology.org/amigo/term/GO:0061561
GO:0061684	chaperone-mediated autophagy	2/287	2/2082	0.018945	0.214177	0.198839	HSPA8/LAMP2	2	7.25	http://amigo.geneontology.org/amigo/term/GO:0061684
GO:0061740	protein targeting to lysosome involved in chaperone-mediated autophagy	2/287	2/2082	0.018945	0.214177	0.198839	HSPA8/LAMP2	2	7.25	http://amigo.geneontology.org/amigo/term/GO:0061740
GO:0071211	protein targeting to vacuole involved in autophagy	2/287	2/2082	0.018945	0.214177	0.198839	HSPA8/LAMP2	2	7.25	http://amigo.geneontology.org/amigo/term/GO:0071211
GO:0071450	cellular response to oxygen radical	2/287	2/2082	0.018945	0.214177	0.198839	SOD1/PRDX1	2	7.25	http://amigo.geneontology.org/amigo/term/GO:0071450
GO:0071451	cellular response to superoxide	2/287	2/2082	0.018945	0.214177	0.198839	SOD1/PRDX1	2	7.25	http://amigo.geneontology.org/amigo/term/GO:0071451
GO:0071554	cell wall organization or biogenesis	2/287	2/2082	0.018945	0.214177	0.198839	LYZ/LYG2	2	7.25	http://amigo.geneontology.org/amigo/term/GO:0071554
GO:0097350	neutrophil clearance	2/287	2/2082	0.018945	0.214177	0.198839	ANXA1/HMGB1	2	7.25	http://amigo.geneontology.org/amigo/term/GO:0097350
GO:0150105	protein localization to cell-cell junction	2/287	2/2082	0.018945	0.214177	0.198839	VCL/CDH5	2	7.25	http://amigo.geneontology.org/amigo/term/GO:0150105
GO:1900122	positive regulation of receptor binding	2/287	2/2082	0.018945	0.214177	0.198839	B2M/ANXA2	2	7.25	http://amigo.geneontology.org/amigo/term/GO:1900122
GO:1901070	guanosine-containing compound biosynthetic process	2/287	2/2082	0.018945	0.214177	0.198839	NME2/HPRT1	2	7.25	http://amigo.geneontology.org/amigo/term/GO:1901070
GO:1901550	regulation of endothelial cell development	2/287	2/2082	0.018945	0.214177	0.198839	VCL/CDH5	2	7.25	http://amigo.geneontology.org/amigo/term/GO:1901550
GO:1902745	positive regulation of lamellipodium organization	2/287	2/2082	0.018945	0.214177	0.198839	MSTN/ACTR3	2	7.25	http://amigo.geneontology.org/amigo/term/GO:1902745
GO:1903140	regulation of establishment of endothelial barrier	2/287	2/2082	0.018945	0.214177	0.198839	VCL/CDH5	2	7.25	http://amigo.geneontology.org/amigo/term/GO:1903140
GO:1905521	regulation of macrophage migration	2/287	2/2082	0.018945	0.214177	0.198839	MSTN/MIF	2	7.25	http://amigo.geneontology.org/amigo/term/GO:1905521
GO:2000343	positive regulation of chemokine (C-X-C motif) ligand 2 production	2/287	2/2082	0.018945	0.214177	0.198839	HMGB1/MIF	2	7.25	http://amigo.geneontology.org/amigo/term/GO:2000343
GO:2000772	regulation of cellular senescence	2/287	2/2082	0.018945	0.214177	0.198839	B2M/YBX1	2	7.25	http://amigo.geneontology.org/amigo/term/GO:2000772
GO:0002684	positive regulation of immune system process	14/287	57/2082	0.0191229	0.215489	0.200056	TFRC/MBL2/HSPD1/B2M/MSTN/PARK7/ANXA1/LGALS1A/HMGB1/CAV1/COLEC11/MIF/TGFB1/IGF2	14	1.78	http://amigo.geneontology.org/amigo/term/GO:0002684
GO:0042254	ribosome biogenesis	10/287	36/2082	0.0197206	0.221507	0.205644	RPLP0/NPM1/RPL26L1/RAN/RPL7A/RPSAP58/RPS15/RPL35/RPL5/RPL10L	10	2.02	http://amigo.geneontology.org/amigo/term/GO:0042254
GO:0030163	protein catabolic process	17/287	74/2082	0.0199696	0.223582	0.20757	HSPA5/HSPA8/HSP90AB1/CTSB/HPSE/PSMA7/HSP90B1/TIMP2/PSME3/PSMA1/SEC22B/LAMP2/PSMC1/PPP2CB/RPL5/NSFL1C/ANXA2	17	1.67	http://amigo.geneontology.org/amigo/term/GO:0030163
GO:0006955	immune response	23/287	109/2082	0.0204	0.227669	0.211364	TF/APOA1/TFRC/MBL2/GAPDH/CATH1/EXFABP/B2M/CATH2/LY86/FTH1/S100A12/ACTR3/PARK7/PRDX1/ANXA1/HMGB1/AVD/TGFBR2/COLEC11/MIF/ALCAM/HMGB2	23	1.53	http://amigo.geneontology.org/amigo/term/GO:0006955
GO:0006953	acute-phase response	3/287	5/2082	0.0209291	0.22989	0.213426	TF/FN1/EXFABP	3	4.35	http://amigo.geneontology.org/amigo/term/GO:0006953
GO:0018198	peptidyl-cysteine modification	3/287	5/2082	0.0209291	0.22989	0.213426	GAPDH/TXN/RAB6A	3	4.35	http://amigo.geneontology.org/amigo/term/GO:0018198
GO:0032611	interleukin-1 beta production	3/287	5/2082	0.0209291	0.22989	0.213426	APOA1/HMGB1/HSPB1	3	4.35	http://amigo.geneontology.org/amigo/term/GO:0032611
GO:0032651	regulation of interleukin-1 beta production	3/287	5/2082	0.0209291	0.22989	0.213426	APOA1/HMGB1/HSPB1	3	4.35	http://amigo.geneontology.org/amigo/term/GO:0032651
GO:1903363	negative regulation of cellular protein catabolic process	3/287	5/2082	0.0209291	0.22989	0.213426	HSP90AB1/RPL5/ANXA2	3	4.35	http://amigo.geneontology.org/amigo/term/GO:1903363
GO:0050830	defense response to Gram-positive bacterium	6/287	17/2082	0.0212867	0.233083	0.21639	CATH1/LYZ/CATH2/LYG2/RSFR/HMGB2	6	2.56	http://amigo.geneontology.org/amigo/term/GO:0050830
GO:0006928	movement of cell or subcellular component	37/287	196/2082	0.0224724	0.245294	0.227727	FN1/APOA1/ACTG1/L1CAM/VCL/MYH9/HSPA8/CDH5/NRP1/ITGB1/TUBB3/MSTN/CDH2/NEO1/CDH13/ACTR3/RELN/LAMB1/DSTN/RECK/ANXA1/HMGB1/AXL/AvBD8/TGFBR2/MYO1C/CTNNA2/MIF/AvBD9/AvBD1/ALCAM/STRAP/SLC9A3R1/AvBD7/AvBD6/CDC42/PODXL	37	1.37	http://amigo.geneontology.org/amigo/term/GO:0006928
GO:0032535	regulation of cellular component size	11/287	42/2082	0.0228683	0.248835	0.231014	GSN/DBN1/SPTAN1/ACTR3/DSTN/PTPRS/OLFM1/HSPB1/MTPN/CAPZB/TWF2	11	1.9	http://amigo.geneontology.org/amigo/term/GO:0032535
GO:0009260	ribonucleotide biosynthetic process	7/287	22/2082	0.023626	0.253292	0.235152	CKB/NME2/ATP5B/AK1/HPRT1/ATIC/PAICS	7	2.31	http://amigo.geneontology.org/amigo/term/GO:0009260
GO:0031330	negative regulation of cellular catabolic process	7/287	22/2082	0.023626	0.253292	0.235152	HSP90AB1/YBX1/TIMP2/QSOX1/SEC22B/RPL5/ANXA2	7	2.31	http://amigo.geneontology.org/amigo/term/GO:0031330
GO:0071559	response to transforming growth factor beta	7/287	22/2082	0.023626	0.253292	0.235152	CDH5/HSP90AB1/MSTN/TGFBR2/TWSG1/TGFB1/STRAP	7	2.31	http://amigo.geneontology.org/amigo/term/GO:0071559
GO:0071560	cellular response to transforming growth factor beta stimulus	7/287	22/2082	0.023626	0.253292	0.235152	CDH5/HSP90AB1/MSTN/TGFBR2/TWSG1/TGFB1/STRAP	7	2.31	http://amigo.geneontology.org/amigo/term/GO:0071560
GO:0002700	regulation of production of molecular mediator of immune response	5/287	13/2082	0.024078	0.253292	0.235152	APOA1/TFRC/B2M/TGFBR2/MIF	5	2.79	http://amigo.geneontology.org/amigo/term/GO:0002700
GO:0009126	purine nucleoside monophosphate metabolic process	5/287	13/2082	0.024078	0.253292	0.235152	AK1/ADA/HPRT1/ATIC/PAICS	5	2.79	http://amigo.geneontology.org/amigo/term/GO:0009126
GO:0030199	collagen fibril organization	5/287	13/2082	0.024078	0.253292	0.235152	COL2A1/LUM/CDH11/PPIB/ANXA2	5	2.79	http://amigo.geneontology.org/amigo/term/GO:0030199
GO:0031960	response to corticosteroid	5/287	13/2082	0.024078	0.253292	0.235152	SPINK5/EXFABP/MSTN/ANXA1/HMGB1	5	2.79	http://amigo.geneontology.org/amigo/term/GO:0031960
GO:0050878	regulation of body fluid levels	5/287	13/2082	0.024078	0.253292	0.235152	FGA/FGB/F10/F9/ANXA2	5	2.79	http://amigo.geneontology.org/amigo/term/GO:0050878
GO:0051384	response to glucocorticoid	5/287	13/2082	0.024078	0.253292	0.235152	SPINK5/EXFABP/MSTN/ANXA1/HMGB1	5	2.79	http://amigo.geneontology.org/amigo/term/GO:0051384
GO:1903362	regulation of cellular protein catabolic process	5/287	13/2082	0.024078	0.253292	0.235152	HSP90AB1/PSME3/PSMC1/RPL5/ANXA2	5	2.79	http://amigo.geneontology.org/amigo/term/GO:1903362
GO:0090130	tissue migration	9/287	32/2082	0.0244514	0.2548	0.236552	APOA1/MYH9/ACTA2/CDH5/NRP1/CDH13/ANXA1/HMGB1/STRAP	9	2.04	http://amigo.geneontology.org/amigo/term/GO:0090130
GO:0051251	positive regulation of lymphocyte activation	8/287	27/2082	0.0244988	0.2548	0.236552	TFRC/HSPD1/ANXA1/LGALS1A/HMGB1/CAV1/MIF/IGF2	8	2.15	http://amigo.geneontology.org/amigo/term/GO:0051251
GO:0009057	macromolecule catabolic process	23/287	111/2082	0.0250273	0.2548	0.236552	HSPA5/HSPA8/HSP90AB1/LYZ/LYG2/YBX1/CTSB/HPSE/PSMA7/HSP90B1/TIMP2/HMGB1/PSME3/EIF4A3/PSMA1/SEC22B/LAMP2/ZC3H14/PSMC1/PPP2CB/RPL5/NSFL1C/ANXA2	23	1.5	http://amigo.geneontology.org/amigo/term/GO:0009057
GO:0002367	cytokine production involved in immune response	4/287	9/2082	0.0252458	0.2548	0.236552	APOA1/B2M/TGFBR2/MIF	4	3.22	http://amigo.geneontology.org/amigo/term/GO:0002367
GO:0002718	regulation of cytokine production involved in immune response	4/287	9/2082	0.0252458	0.2548	0.236552	APOA1/B2M/TGFBR2/MIF	4	3.22	http://amigo.geneontology.org/amigo/term/GO:0002718
GO:0006022	aminoglycan metabolic process	4/287	9/2082	0.0252458	0.2548	0.236552	LYZ/LYG2/CHST3/UGDH	4	3.22	http://amigo.geneontology.org/amigo/term/GO:0006022
GO:0009144	purine nucleoside triphosphate metabolic process	4/287	9/2082	0.0252458	0.2548	0.236552	CKB/NME2/ATP5B/RAN	4	3.22	http://amigo.geneontology.org/amigo/term/GO:0009144
GO:0009168	purine ribonucleoside monophosphate biosynthetic process	4/287	9/2082	0.0252458	0.2548	0.236552	ADA/HPRT1/ATIC/PAICS	4	3.22	http://amigo.geneontology.org/amigo/term/GO:0009168
GO:0009199	ribonucleoside triphosphate metabolic process	4/287	9/2082	0.0252458	0.2548	0.236552	CKB/NME2/ATP5B/RAN	4	3.22	http://amigo.geneontology.org/amigo/term/GO:0009199
GO:0030100	regulation of endocytosis	4/287	9/2082	0.0252458	0.2548	0.236552	B2M/CDH13/RAB5C/ANXA2	4	3.22	http://amigo.geneontology.org/amigo/term/GO:0030100
GO:0030203	glycosaminoglycan metabolic process	4/287	9/2082	0.0252458	0.2548	0.236552	LYZ/LYG2/CHST3/UGDH	4	3.22	http://amigo.geneontology.org/amigo/term/GO:0030203
GO:0042102	positive regulation of T cell proliferation	4/287	9/2082	0.0252458	0.2548	0.236552	TFRC/ANXA1/HMGB1/IGF2	4	3.22	http://amigo.geneontology.org/amigo/term/GO:0042102
GO:0042177	negative regulation of protein catabolic process	4/287	9/2082	0.0252458	0.2548	0.236552	HSP90AB1/TIMP2/RPL5/ANXA2	4	3.22	http://amigo.geneontology.org/amigo/term/GO:0042177
GO:0061844	antimicrobial humoral immune response mediated by antimicrobial peptide	4/287	9/2082	0.0252458	0.2548	0.236552	GAPDH/CATH1/CATH2/S100A12	4	3.22	http://amigo.geneontology.org/amigo/term/GO:0061844
GO:0019538	protein metabolic process	98/287	607/2082	0.0276391	0.278148	0.258228	FGB/APOA1/SPINK5/MYH9/ANPEP/HSPA5/HSPA8/FBLN1/F10/AGRN/CDH5/HSP90AB1/F9/MMP2/COL6A3/CST3/GAPDH/P4HB/B2M/CTSD/YWHAB/YWHAE/EEF1A1/MSTN/PTPRG/EIF4A2/YBX1/CTSB/RPS4Y1/HPSE/EEF2/PSMA7/TXN/HSP90B1/RAB6A/PGP/RELN/PARK7/TIMP2/RPLP0/UBE2V2/PTPRS/CHST3/RECK/EEF1B2/UGDH/RPL13/HMGB1/SERPINB10B/AXL/RPL26L1/CAV1/RPS13/PSME3/QSOX1/RPS17/PDGFRA/RPS12/RACK1/RNASE6/HSPB1/TGFBR2/EIF2S1/SUMO3/EIF4A3/EIF5A/MTPN/PSMA1…	98	1.17	http://amigo.geneontology.org/amigo/term/GO:0019538
GO:0090100	positive regulation of transmembrane receptor protein serine/threonine kinase signaling pathway	6/287	18/2082	0.0283356	0.284336	0.263972	CDH5/HSP90AB1/MSTN/NEO1/TWSG1/TGFB1	6	2.42	http://amigo.geneontology.org/amigo/term/GO:0090100
GO:0050808	synapse organization	10/287	38/2082	0.0285313	0.284659	0.264273	ACTG1/NCAM1/AGRN/CDH1/SDK2/CDH2/DBN1/PTPRS/CTNNA2/CDC42	10	1.91	http://amigo.geneontology.org/amigo/term/GO:0050808
GO:0052547	regulation of peptidase activity	10/287	38/2082	0.0285313	0.284659	0.264273	SPINK5/FBLN1/COL6A3/CST3/GAPDH/TIMP2/RECK/HMGB1/SERPINB10B/PSME3	10	1.91	http://amigo.geneontology.org/amigo/term/GO:0052547
GO:0010498	proteasomal protein catabolic process	9/287	33/2082	0.0296897	0.29537	0.274217	HSPA5/HSP90AB1/PSMA7/HSP90B1/PSME3/PSMA1/PSMC1/PPP2CB/NSFL1C	9	1.98	http://amigo.geneontology.org/amigo/term/GO:0010498
GO:1901566	organonitrogen compound biosynthetic process	40/287	219/2082	0.0298383	0.296002	0.274804	APOA1/LOC107051134/GAPDH/CKB/GOT1/NME2/EEF1A1/EIF4A2/YBX1/RPS4Y1/EEF2/ATP5B/RPLP0/CHST3/EEF1B2/UGDH/RPL13/RPL26L1/AK1/ADA/RPS13/RPS17/RPS12/RACK1/RNASE6/EIF2S1/EIF4A3/HPRT1/EIF5A/DNAJC3/RPL22/RPSAP58/RPS15/ASS1/ATIC/RPL35/RPL27/PAICS/RPL5/RPL10L	40	1.32	http://amigo.geneontology.org/amigo/term/GO:1901566
GO:0010951	negative regulation of endopeptidase activity	7/287	23/2082	0.0300794	0.297547	0.276238	SPINK5/COL6A3/CST3/GAPDH/TIMP2/RECK/SERPINB10B	7	2.21	http://amigo.geneontology.org/amigo/term/GO:0010951
GO:0072522	purine-containing compound biosynthetic process	8/287	28/2082	0.0303282	0.299159	0.277734	CKB/NME2/ATP5B/AK1/ADA/HPRT1/ATIC/PAICS	8	2.07	http://amigo.geneontology.org/amigo/term/GO:0072522
GO:0009141	nucleoside triphosphate metabolic process	5/287	14/2082	0.0333389	0.325171	0.301883	CKB/NME2/ATP5B/AK1/RAN	5	2.59	http://amigo.geneontology.org/amigo/term/GO:0009141
GO:0045185	maintenance of protein location	5/287	14/2082	0.0333389	0.325171	0.301883	YWHAB/TXN/DBN1/CDC42/TWF2	5	2.59	http://amigo.geneontology.org/amigo/term/GO:0045185
GO:0045727	positive regulation of translation	5/287	14/2082	0.0333389	0.325171	0.301883	RPS4Y1/EIF4A3/EIF5A/DNAJC3/RPL5	5	2.59	http://amigo.geneontology.org/amigo/term/GO:0045727
GO:0055076	transition metal ion homeostasis	5/287	14/2082	0.0333389	0.325171	0.301883	TF/TFRC/FTH1/NEO1/HSP90B1	5	2.59	http://amigo.geneontology.org/amigo/term/GO:0055076
GO:0031329	regulation of cellular catabolic process	12/287	50/2082	0.0344449	0.33502	0.311027	APOA1/HSP90AB1/YBX1/TIMP2/HMGB1/PSME3/QSOX1/SEC22B/ZC3H14/PSMC1/RPL5/ANXA2	12	1.74	http://amigo.geneontology.org/amigo/term/GO:0031329
GO:0048646	anatomical structure formation involved in morphogenesis	27/287	139/2082	0.0348429	0.336619	0.312511	MYH9/CDH5/COL12A1/NRP1/MMP2/ACTN1/SDK2/CDH2/HPSE/CDH13/ATP5B/RECK/ANXA1/HMGB1/MYL6/THBS2/RSFR/OLFM1/RNASE6/NRXN1/CTNNA2/TWSG1/CALB1/AGTPBP1/ANXA2/PODXL/ITGAV	27	1.41	http://amigo.geneontology.org/amigo/term/GO:0048646
GO:0042221	response to chemical	64/287	380/2082	0.03567	0.336619	0.312511	TF/APOA1/SPINK5/L1CAM/PKLR/HBAD/HBBA/HSPA5/HSPA8/LECT2/AGRN/RBP4A/CDH5/NRP1/HBA1/HSP90AB1/CA2/MMP2/HSP90AA1/HSPA2/HSPD1/GAPDH/EXFABP/B2M/TUBB3/MSTN/HBE/HSPA9/TXN/NEO1/CDH13/S100A12/HSP90B1/ACTR3/RELN/PARK7/TIMP2/SOD1/ATP2A2/PRDX1/ANXA1/HMGB1/AvBD8/PDGFRA/HSPB1/TGFBR2/EIF2S1/PCNA/PDIA3/DNAJC3/COLEC10/MIF/TWSG1/AvBD9/AvBD1/TGFB1/ALCAM/CALB1/STRAP/AvBD7/HMGB2/IGF2/AvBD6/PPP2CB	64	1.22	http://amigo.geneontology.org/amigo/term/GO:0042221
GO:0019725	cellular homeostasis	17/287	79/2082	0.0363932	0.336619	0.312511	TF/TFRC/CDH5/CA2/YWHAE/MSTN/ATP1A3/FTH1/TXN/HSP90B1/ATP2A2/PRDX1/HMGB1/CAV1/PCNA/CALB1/ANXA2	17	1.56	http://amigo.geneontology.org/amigo/term/GO:0019725
GO:0010631	epithelial cell migration	8/287	29/2082	0.0370451	0.336619	0.312511	APOA1/MYH9/CDH5/NRP1/CDH13/ANXA1/HMGB1/STRAP	8	2	http://amigo.geneontology.org/amigo/term/GO:0010631
GO:0048545	response to steroid hormone	8/287	29/2082	0.0370451	0.336619	0.312511	SPINK5/HSP90AA1/HSPA2/EXFABP/MSTN/ANXA1/HMGB1/TGFBR2	8	2	http://amigo.geneontology.org/amigo/term/GO:0048545
GO:0015833	peptide transport	28/287	146/2082	0.0371603	0.336619	0.312511	APOB/MYH9/HSPA8/TFRC/RBP4A/CA2/HSPD1/ACTN4/YWHAB/YWHAE/YWHAQ/TXN/RAB6A/PARK7/RAB5C/ANXA1/NPM1/ARCN1/RAN/ARF5/TGFBR2/EIF5A/SEC22B/TGFB1/LAMP2/SLC9A3R1/DCTN1/RAB2A	28	1.39	http://amigo.geneontology.org/amigo/term/GO:0015833
GO:0002819	regulation of adaptive immune response	4/287	10/2082	0.0376064	0.336619	0.312511	TFRC/B2M/ANXA1/HMGB1	4	2.9	http://amigo.geneontology.org/amigo/term/GO:0002819
GO:0002822	regulation of adaptive immune response based on somatic recombination of immune receptors built from immunoglobulin superfamily domains	4/287	10/2082	0.0376064	0.336619	0.312511	TFRC/B2M/ANXA1/HMGB1	4	2.9	http://amigo.geneontology.org/amigo/term/GO:0002822
GO:0007569	cell aging	4/287	10/2082	0.0376064	0.336619	0.312511	B2M/YBX1/NPM1/MIF	4	2.9	http://amigo.geneontology.org/amigo/term/GO:0007569
GO:0009142	nucleoside triphosphate biosynthetic process	4/287	10/2082	0.0376064	0.336619	0.312511	CKB/NME2/ATP5B/AK1	4	2.9	http://amigo.geneontology.org/amigo/term/GO:0009142
GO:0009156	ribonucleoside monophosphate biosynthetic process	4/287	10/2082	0.0376064	0.336619	0.312511	ADA/HPRT1/ATIC/PAICS	4	2.9	http://amigo.geneontology.org/amigo/term/GO:0009156
GO:0015918	sterol transport	4/287	10/2082	0.0376064	0.336619	0.312511	APOB/APOA1/CETP/ANXA2	4	2.9	http://amigo.geneontology.org/amigo/term/GO:0015918
GO:0030301	cholesterol transport	4/287	10/2082	0.0376064	0.336619	0.312511	APOB/APOA1/CETP/ANXA2	4	2.9	http://amigo.geneontology.org/amigo/term/GO:0030301
GO:0042542	response to hydrogen peroxide	4/287	10/2082	0.0376064	0.336619	0.312511	TXN/PARK7/ANXA1/PPP2CB	4	2.9	http://amigo.geneontology.org/amigo/term/GO:0042542
GO:0046847	filopodium assembly	4/287	10/2082	0.0376064	0.336619	0.312511	AGRN/NRP1/CAPZB/CDC42	4	2.9	http://amigo.geneontology.org/amigo/term/GO:0046847
GO:0051489	regulation of filopodium assembly	4/287	10/2082	0.0376064	0.336619	0.312511	AGRN/NRP1/CAPZB/CDC42	4	2.9	http://amigo.geneontology.org/amigo/term/GO:0051489
GO:0002697	regulation of immune effector process	7/287	24/2082	0.0376232	0.336619	0.312511	APOA1/TFRC/B2M/ANXA1/HMGB1/TGFBR2/MIF	7	2.12	http://amigo.geneontology.org/amigo/term/GO:0002697
GO:0010466	negative regulation of peptidase activity	7/287	24/2082	0.0376232	0.336619	0.312511	SPINK5/COL6A3/CST3/GAPDH/TIMP2/RECK/SERPINB10B	7	2.12	http://amigo.geneontology.org/amigo/term/GO:0010466
GO:0046390	ribose phosphate biosynthetic process	7/287	24/2082	0.0376232	0.336619	0.312511	CKB/NME2/ATP5B/AK1/HPRT1/ATIC/PAICS	7	2.12	http://amigo.geneontology.org/amigo/term/GO:0046390
GO:0001776	leukocyte homeostasis	3/287	6/2082	0.0376326	0.336619	0.312511	ANXA1/HMGB1/MIF	3	3.63	http://amigo.geneontology.org/amigo/term/GO:0001776
GO:0006071	glycerol metabolic process	3/287	6/2082	0.0376326	0.336619	0.312511	TPI1/GOT1/PGP	3	3.63	http://amigo.geneontology.org/amigo/term/GO:0006071
GO:0006144	purine nucleobase metabolic process	3/287	6/2082	0.0376326	0.336619	0.312511	TTR/ADA/HPRT1	3	3.63	http://amigo.geneontology.org/amigo/term/GO:0006144
GO:0009145	purine nucleoside triphosphate biosynthetic process	3/287	6/2082	0.0376326	0.336619	0.312511	CKB/NME2/ATP5B	3	3.63	http://amigo.geneontology.org/amigo/term/GO:0009145
GO:0009206	purine ribonucleoside triphosphate biosynthetic process	3/287	6/2082	0.0376326	0.336619	0.312511	CKB/NME2/ATP5B	3	3.63	http://amigo.geneontology.org/amigo/term/GO:0009206
GO:0032370	positive regulation of lipid transport	3/287	6/2082	0.0376326	0.336619	0.312511	APOA1/MIF/ANXA2	3	3.63	http://amigo.geneontology.org/amigo/term/GO:0032370
GO:0036363	transforming growth factor beta activation	3/287	6/2082	0.0376326	0.336619	0.312511	HSP90AB1/ANXA2/ITGAV	3	3.63	http://amigo.geneontology.org/amigo/term/GO:0036363
GO:0043388	positive regulation of DNA binding	3/287	6/2082	0.0376326	0.336619	0.312511	TXN/HMGB1/EDF1	3	3.63	http://amigo.geneontology.org/amigo/term/GO:0043388
GO:0046634	regulation of alpha-beta T cell activation	3/287	6/2082	0.0376326	0.336619	0.312511	ANXA1/HMGB1/TWSG1	3	3.63	http://amigo.geneontology.org/amigo/term/GO:0046634
GO:0050764	regulation of phagocytosis	3/287	6/2082	0.0376326	0.336619	0.312511	APOA1/MBL2/HMGB1	3	3.63	http://amigo.geneontology.org/amigo/term/GO:0050764
GO:0051668	localization within membrane	3/287	6/2082	0.0376326	0.336619	0.312511	AGRN/CDH2/CDH13	3	3.63	http://amigo.geneontology.org/amigo/term/GO:0051668
GO:0061548	ganglion development	3/287	6/2082	0.0376326	0.336619	0.312511	TUBB4B/CDH2/CTNNA2	3	3.63	http://amigo.geneontology.org/amigo/term/GO:0061548
GO:0042592	homeostatic process	31/287	165/2082	0.0377028	0.336619	0.312511	APOB/TF/APOA1/TFRC/RBP4A/CDH5/CA2/SPP1/MBL2/EXFABP/YWHAE/MSTN/CDH2/ATP1A3/FTH1/HSPA9/TXN/NEO1/HSP90B1/PARK7/ATP2A2/PRDX1/ANXA1/HMGB1/SERPINB10B/CAV1/PCNA/MIF/CALB1/STRAP/ANXA2	31	1.36	http://amigo.geneontology.org/amigo/term/GO:0042592
GO:0051050	positive regulation of transport	14/287	62/2082	0.0380598	0.338936	0.314663	APOA1/RBP4A/CA2/MBL2/B2M/YWHAE/CDH2/PARK7/ANXA1/TGFBR2/MIF/TGFB1/DCTN1/ANXA2	14	1.64	http://amigo.geneontology.org/amigo/term/GO:0051050
GO:0042886	amide transport	28/287	147/2082	0.0402423	0.357458	0.331858	APOB/MYH9/HSPA8/TFRC/RBP4A/CA2/HSPD1/ACTN4/YWHAB/YWHAE/YWHAQ/TXN/RAB6A/PARK7/RAB5C/ANXA1/NPM1/ARCN1/RAN/ARF5/TGFBR2/EIF5A/SEC22B/TGFB1/LAMP2/SLC9A3R1/DCTN1/RAB2A	28	1.38	http://amigo.geneontology.org/amigo/term/GO:0042886
GO:0033036	macromolecule localization	46/287	263/2082	0.0411856	0.364906	0.338773	APOB/APOA1/VCL/MYH9/HSPA8/TFRC/AGRN/RBP4A/CDH5/HSPD1/CETP/ACTN4/EXFABP/YWHAB/YWHAE/CDH2/YWHAQ/YBX1/TXN/DBN1/RAB6A/PARK7/RAB5C/ANXA1/NPM1/ARCN1/RAN/ARF5/RACK1/TGFBR2/EIF4A3/EIF5A/CTNNA2/MAPRE1/SEC22B/MIF/TGFB1/LAMP2/SEPT2L/LAMP1/SLC9A3R1/DCTN1/CDC42/RAB2A/ANXA2/TWF2	46	1.27	http://amigo.geneontology.org/amigo/term/GO:0033036
GO:0008104	protein localization	39/287	218/2082	0.0428356	0.369245	0.342801	APOB/VCL/MYH9/HSPA8/TFRC/AGRN/RBP4A/CDH5/HSPD1/ACTN4/YWHAB/YWHAE/CDH2/YWHAQ/TXN/DBN1/RAB6A/PARK7/RAB5C/ANXA1/NPM1/ARCN1/RAN/ARF5/RACK1/TGFBR2/EIF5A/CTNNA2/MAPRE1/SEC22B/TGFB1/LAMP2/SEPT2L/LAMP1/SLC9A3R1/DCTN1/CDC42/RAB2A/TWF2	39	1.3	http://amigo.geneontology.org/amigo/term/GO:0008104
GO:0002449	lymphocyte mediated immunity	5/287	15/2082	0.0445362	0.369245	0.342801	TFRC/MBL2/B2M/PRDX1/HMGB1	5	2.42	http://amigo.geneontology.org/amigo/term/GO:0002449
GO:0042129	regulation of T cell proliferation	5/287	15/2082	0.0445362	0.369245	0.342801	TFRC/ANXA1/HMGB1/TWSG1/IGF2	5	2.42	http://amigo.geneontology.org/amigo/term/GO:0042129
GO:0001819	positive regulation of cytokine production	8/287	30/2082	0.0446959	0.369245	0.342801	LUM/HSPD1/GAPDH/B2M/ANXA1/HMGB1/HSPB1/MIF	8	1.93	http://amigo.geneontology.org/amigo/term/GO:0001819
GO:0002696	positive regulation of leukocyte activation	8/287	30/2082	0.0446959	0.369245	0.342801	TFRC/HSPD1/ANXA1/LGALS1A/HMGB1/CAV1/MIF/IGF2	8	1.93	http://amigo.geneontology.org/amigo/term/GO:0002696
GO:0010035	response to inorganic substance	8/287	30/2082	0.0446959	0.369245	0.342801	CA2/B2M/TXN/PARK7/SOD1/PRDX1/ANXA1/PPP2CB	8	1.93	http://amigo.geneontology.org/amigo/term/GO:0010035
GO:0048588	developmental cell growth	8/287	30/2082	0.0446959	0.369245	0.342801	VCL/TTR/RBP4A/EXFABP/DBN1/PTPRS/OLFM1/ALCAM	8	1.93	http://amigo.geneontology.org/amigo/term/GO:0048588
GO:0090132	epithelium migration	8/287	30/2082	0.0446959	0.369245	0.342801	APOA1/MYH9/CDH5/NRP1/CDH13/ANXA1/HMGB1/STRAP	8	1.93	http://amigo.geneontology.org/amigo/term/GO:0090132
GO:0019752	carboxylic acid metabolic process	20/287	99/2082	0.0451184	0.369245	0.342801	APOA1/PKLR/ENO1/ALDOC/PGAM1/GAPDH/ENO3/LDHA/TPI1/LDHB/GOT1/ENO2/MDH1/PARK7/PGK2/UGDH/ANXA1/ASS1/MIF/GLUD2	20	1.47	http://amigo.geneontology.org/amigo/term/GO:0019752
GO:0043436	oxoacid metabolic process	20/287	99/2082	0.0451184	0.369245	0.342801	APOA1/PKLR/ENO1/ALDOC/PGAM1/GAPDH/ENO3/LDHA/TPI1/LDHB/GOT1/ENO2/MDH1/PARK7/PGK2/UGDH/ANXA1/ASS1/MIF/GLUD2	20	1.47	http://amigo.geneontology.org/amigo/term/GO:0043436
GO:0048878	chemical homeostasis	20/287	99/2082	0.0451184	0.369245	0.342801	APOB/TF/APOA1/TFRC/RBP4A/CDH5/CA2/MBL2/EXFABP/YWHAE/ATP1A3/FTH1/NEO1/HSP90B1/PARK7/ATP2A2/HMGB1/CAV1/CALB1/ANXA2	20	1.47	http://amigo.geneontology.org/amigo/term/GO:0048878
GO:0010629	negative regulation of gene expression	19/287	93/2082	0.04531	0.369245	0.342801	APOA1/HSP90AB1/GAPDH/CATH1/CATH2/YBX1/HIST1H101/H1F0/HMGB1/RPS13/H2AZ2/OLFM1/RNASE6/TGFBR2/EIF2S1/EIF4A3/MIF/TWSG1/ZC3H14	19	1.48	http://amigo.geneontology.org/amigo/term/GO:0010629
GO:0006996	organelle organization	75/287	461/2082	0.0484574	0.369245	0.342801	APOA1/GSN/ACTG1/TLN1/MYH9/ENO1/CDH5/TUBA1A/HSPD1/GAPDH/ENO3/TUBB4B/ACTN1/TUBB/TUBB3/ENO2/TPM2/CDH2/TPM1/TUBB1/MARCKS/HIST1H2B8/KRT14/DBN1/STMN1/SPTAN1/ACTR3/HMGN4/RPLP0/HIST1H101/PMEL/DSTN/PHB2/ANXA1/NPM1/H1F0/MYL1/HMGB1/MYL6/SERPINB10B/H2AZ2/RAN/HSPB1/TGFBR2/EIF2S1/NUDC/BIN2/MTPN/PCNA/MYO1C/RBBP4/MCM3/RPSAP58/RPS15/CAPZB/MAPRE1/SEC22B/MEAF6/PRPF19/SEPT2L/PHB/HMGB2/DMD/HP1BP3/DCTN1/IGF2/PPP2CB/RP…	75	1.18	http://amigo.geneontology.org/amigo/term/GO:0006996
GO:0006793	phosphorus metabolic process	57/287	339/2082	0.0485272	0.369245	0.342801	APOA1/PKLR/ENO1/LOC107051134/AGRN/CDH5/ALDOC/MMP2/PGAM1/LCAT/GAPDH/ENO3/TPI1/ALPL/CKB/YWHAB/YWHAE/ENO2/NME2/MSTN/MINPP1/PTPRG/TXN/ATP5B/PGP/RELN/PARK7/PGK2/PTPRS/UGDH/HMGB1/AXL/AK1/ADA/CAV1/RAN/PDGFRA/RACK1/HSPB1/TGFBR2/EIF2S1/HPRT1/CSNK2A1/DNAJC3/CDK1/FDPS/ATIC/MIF/TWSG1/TGFB1/STRAP/SLC9A3R1/PTK7/IGF2/PAICS/PPP2CB/CDC42	57	1.22	http://amigo.geneontology.org/amigo/term/GO:0006793
GO:0006417	regulation of translation	11/287	47/2082	0.0495571	0.369245	0.342801	GAPDH/YBX1/RPS4Y1/RACK1/RNASE6/EIF2S1/EIF4A3/EIF5A/DNAJC3/RPL5/RPL10L	11	1.7	http://amigo.geneontology.org/amigo/term/GO:0006417
GO:0006869	lipid transport	9/287	36/2082	0.0499871	0.369245	0.342801	APOB/APOA1/RBP4A/CETP/EXFABP/ANXA1/MIF/TGFB1/ANXA2	9	1.81	http://amigo.geneontology.org/amigo/term/GO:0006869
GO:0051249	regulation of lymphocyte activation	9/287	36/2082	0.0499871	0.369245	0.342801	TFRC/HSPD1/ANXA1/LGALS1A/HMGB1/CAV1/MIF/TWSG1/IGF2	9	1.81	http://amigo.geneontology.org/amigo/term/GO:0051249
GO:0052548	regulation of endopeptidase activity	9/287	36/2082	0.0499871	0.369245	0.342801	SPINK5/COL6A3/CST3/GAPDH/TIMP2/RECK/HMGB1/SERPINB10B/PSME3	9	1.81	http://amigo.geneontology.org/amigo/term/GO:0052548
GO:0000054	ribosomal subunit export from nucleus	2/287	3/2082	0.0516434	0.369245	0.342801	NPM1/RAN	2	4.84	http://amigo.geneontology.org/amigo/term/GO:0000054
GO:0000270	peptidoglycan metabolic process	2/287	3/2082	0.0516434	0.369245	0.342801	LYZ/LYG2	2	4.84	http://amigo.geneontology.org/amigo/term/GO:0000270
GO:0002709	regulation of T cell mediated immunity	2/287	3/2082	0.0516434	0.369245	0.342801	B2M/HMGB1	2	4.84	http://amigo.geneontology.org/amigo/term/GO:0002709
GO:0002720	positive regulation of cytokine production involved in immune response	2/287	3/2082	0.0516434	0.369245	0.342801	B2M/MIF	2	4.84	http://amigo.geneontology.org/amigo/term/GO:0002720
GO:0006026	aminoglycan catabolic process	2/287	3/2082	0.0516434	0.369245	0.342801	LYZ/LYG2	2	4.84	http://amigo.geneontology.org/amigo/term/GO:0006026
GO:0006027	glycosaminoglycan catabolic process	2/287	3/2082	0.0516434	0.369245	0.342801	LYZ/LYG2	2	4.84	http://amigo.geneontology.org/amigo/term/GO:0006027
GO:0006114	glycerol biosynthetic process	2/287	3/2082	0.0516434	0.369245	0.342801	GOT1/PGP	2	4.84	http://amigo.geneontology.org/amigo/term/GO:0006114
GO:0006622	protein targeting to lysosome	2/287	3/2082	0.0516434	0.369245	0.342801	HSPA8/LAMP2	2	4.84	http://amigo.geneontology.org/amigo/term/GO:0006622
GO:0006857	oligopeptide transport	2/287	3/2082	0.0516434	0.369245	0.342801	CA2/SLC9A3R1	2	4.84	http://amigo.geneontology.org/amigo/term/GO:0006857
GO:0006911	phagocytosis, engulfment	2/287	3/2082	0.0516434	0.369245	0.342801	BIN2/CDC42	2	4.84	http://amigo.geneontology.org/amigo/term/GO:0006911
GO:0006956	complement activation	2/287	3/2082	0.0516434	0.369245	0.342801	MBL2/COLEC11	2	4.84	http://amigo.geneontology.org/amigo/term/GO:0006956
GO:0008277	regulation of G protein-coupled receptor signaling pathway	2/287	3/2082	0.0516434	0.369245	0.342801	YWHAB/ADA	2	4.84	http://amigo.geneontology.org/amigo/term/GO:0008277
GO:0009164	nucleoside catabolic process	2/287	3/2082	0.0516434	0.369245	0.342801	ADA/HPRT1	2	4.84	http://amigo.geneontology.org/amigo/term/GO:0009164
GO:0009253	peptidoglycan catabolic process	2/287	3/2082	0.0516434	0.369245	0.342801	LYZ/LYG2	2	4.84	http://amigo.geneontology.org/amigo/term/GO:0009253
GO:0010324	membrane invagination	2/287	3/2082	0.0516434	0.369245	0.342801	BIN2/CDC42	2	4.84	http://amigo.geneontology.org/amigo/term/GO:0010324
GO:0010499	proteasomal ubiquitin-independent protein catabolic process	2/287	3/2082	0.0516434	0.369245	0.342801	PSMA7/PSMA1	2	4.84	http://amigo.geneontology.org/amigo/term/GO:0010499
GO:0016242	negative regulation of macroautophagy	2/287	3/2082	0.0516434	0.369245	0.342801	QSOX1/SEC22B	2	4.84	http://amigo.geneontology.org/amigo/term/GO:0016242
GO:0017014	protein nitrosylation	2/287	3/2082	0.0516434	0.369245	0.342801	GAPDH/TXN	2	4.84	http://amigo.geneontology.org/amigo/term/GO:0017014
GO:0018119	peptidyl-cysteine S-nitrosylation	2/287	3/2082	0.0516434	0.369245	0.342801	GAPDH/TXN	2	4.84	http://amigo.geneontology.org/amigo/term/GO:0018119
GO:0021559	trigeminal nerve development	2/287	3/2082	0.0516434	0.369245	0.342801	CDH2/CTNNA2	2	4.84	http://amigo.geneontology.org/amigo/term/GO:0021559
GO:0031294	lymphocyte costimulation	2/287	3/2082	0.0516434	0.369245	0.342801	LGALS1A/CAV1	2	4.84	http://amigo.geneontology.org/amigo/term/GO:0031294
GO:0031295	T cell costimulation	2/287	3/2082	0.0516434	0.369245	0.342801	LGALS1A/CAV1	2	4.84	http://amigo.geneontology.org/amigo/term/GO:0031295
GO:0032371	regulation of sterol transport	2/287	3/2082	0.0516434	0.369245	0.342801	APOA1/ANXA2	2	4.84	http://amigo.geneontology.org/amigo/term/GO:0032371
GO:0032373	positive regulation of sterol transport	2/287	3/2082	0.0516434	0.369245	0.342801	APOA1/ANXA2	2	4.84	http://amigo.geneontology.org/amigo/term/GO:0032373
GO:0032374	regulation of cholesterol transport	2/287	3/2082	0.0516434	0.369245	0.342801	APOA1/ANXA2	2	4.84	http://amigo.geneontology.org/amigo/term/GO:0032374
GO:0032376	positive regulation of cholesterol transport	2/287	3/2082	0.0516434	0.369245	0.342801	APOA1/ANXA2	2	4.84	http://amigo.geneontology.org/amigo/term/GO:0032376
GO:0032488	Cdc42 protein signal transduction	2/287	3/2082	0.0516434	0.369245	0.342801	APOA1/CDC42	2	4.84	http://amigo.geneontology.org/amigo/term/GO:0032488
GO:0032731	positive regulation of interleukin-1 beta production	2/287	3/2082	0.0516434	0.369245	0.342801	HMGB1/HSPB1	2	4.84	http://amigo.geneontology.org/amigo/term/GO:0032731
GO:0032732	positive regulation of interleukin-1 production	2/287	3/2082	0.0516434	0.369245	0.342801	HMGB1/HSPB1	2	4.84	http://amigo.geneontology.org/amigo/term/GO:0032732
GO:0033750	ribosome localization	2/287	3/2082	0.0516434	0.369245	0.342801	NPM1/RAN	2	4.84	http://amigo.geneontology.org/amigo/term/GO:0033750
GO:0034367	protein-containing complex remodeling	2/287	3/2082	0.0516434	0.369245	0.342801	APOA1/CETP	2	4.84	http://amigo.geneontology.org/amigo/term/GO:0034367
GO:0034368	protein-lipid complex remodeling	2/287	3/2082	0.0516434	0.369245	0.342801	APOA1/CETP	2	4.84	http://amigo.geneontology.org/amigo/term/GO:0034368
GO:0034369	plasma lipoprotein particle remodeling	2/287	3/2082	0.0516434	0.369245	0.342801	APOA1/CETP	2	4.84	http://amigo.geneontology.org/amigo/term/GO:0034369
GO:0034370	triglyceride-rich lipoprotein particle remodeling	2/287	3/2082	0.0516434	0.369245	0.342801	APOA1/CETP	2	4.84	http://amigo.geneontology.org/amigo/term/GO:0034370
GO:0034372	very-low-density lipoprotein particle remodeling	2/287	3/2082	0.0516434	0.369245	0.342801	APOA1/CETP	2	4.84	http://amigo.geneontology.org/amigo/term/GO:0034372
GO:0034433	steroid esterification	2/287	3/2082	0.0516434	0.369245	0.342801	APOA1/LCAT	2	4.84	http://amigo.geneontology.org/amigo/term/GO:0034433
GO:0034434	sterol esterification	2/287	3/2082	0.0516434	0.369245	0.342801	APOA1/LCAT	2	4.84	http://amigo.geneontology.org/amigo/term/GO:0034434
GO:0034435	cholesterol esterification	2/287	3/2082	0.0516434	0.369245	0.342801	APOA1/LCAT	2	4.84	http://amigo.geneontology.org/amigo/term/GO:0034435
GO:0034656	nucleobase-containing small molecule catabolic process	2/287	3/2082	0.0516434	0.369245	0.342801	ADA/HPRT1	2	4.84	http://amigo.geneontology.org/amigo/term/GO:0034656
GO:0042104	positive regulation of activated T cell proliferation	2/287	3/2082	0.0516434	0.369245	0.342801	HMGB1/IGF2	2	4.84	http://amigo.geneontology.org/amigo/term/GO:0042104
GO:0042304	regulation of fatty acid biosynthetic process	2/287	3/2082	0.0516434	0.369245	0.342801	APOA1/ANXA1	2	4.84	http://amigo.geneontology.org/amigo/term/GO:0042304
GO:0042454	ribonucleoside catabolic process	2/287	3/2082	0.0516434	0.369245	0.342801	ADA/HPRT1	2	4.84	http://amigo.geneontology.org/amigo/term/GO:0042454
GO:0043101	purine-containing compound salvage	2/287	3/2082	0.0516434	0.369245	0.342801	ADA/HPRT1	2	4.84	http://amigo.geneontology.org/amigo/term/GO:0043101
GO:0043277	apoptotic cell clearance	2/287	3/2082	0.0516434	0.369245	0.342801	ANXA1/HMGB1	2	4.84	http://amigo.geneontology.org/amigo/term/GO:0043277
GO:0043370	regulation of CD4-positive, alpha-beta T cell differentiation	2/287	3/2082	0.0516434	0.369245	0.342801	ANXA1/HMGB1	2	4.84	http://amigo.geneontology.org/amigo/term/GO:0043370
GO:0045581	negative regulation of T cell differentiation	2/287	3/2082	0.0516434	0.369245	0.342801	ANXA1/HMGB1	2	4.84	http://amigo.geneontology.org/amigo/term/GO:0045581
GO:0046039	GTP metabolic process	2/287	3/2082	0.0516434	0.369245	0.342801	NME2/RAN	2	4.84	http://amigo.geneontology.org/amigo/term/GO:0046039
GO:0046639	negative regulation of alpha-beta T cell differentiation	2/287	3/2082	0.0516434	0.369245	0.342801	ANXA1/HMGB1	2	4.84	http://amigo.geneontology.org/amigo/term/GO:0046639
GO:0048246	macrophage chemotaxis	2/287	3/2082	0.0516434	0.369245	0.342801	MSTN/MIF	2	4.84	http://amigo.geneontology.org/amigo/term/GO:0048246
GO:0048259	regulation of receptor-mediated endocytosis	2/287	3/2082	0.0516434	0.369245	0.342801	B2M/ANXA2	2	4.84	http://amigo.geneontology.org/amigo/term/GO:0048259
GO:0048260	positive regulation of receptor-mediated endocytosis	2/287	3/2082	0.0516434	0.369245	0.342801	B2M/ANXA2	2	4.84	http://amigo.geneontology.org/amigo/term/GO:0048260
GO:0050482	arachidonic acid secretion	2/287	3/2082	0.0516434	0.369245	0.342801	ANXA1/MIF	2	4.84	http://amigo.geneontology.org/amigo/term/GO:0050482
GO:0050766	positive regulation of phagocytosis	2/287	3/2082	0.0516434	0.369245	0.342801	APOA1/MBL2	2	4.84	http://amigo.geneontology.org/amigo/term/GO:0050766
GO:0051898	negative regulation of protein kinase B signaling	2/287	3/2082	0.0516434	0.369245	0.342801	MSTN/SLC9A3R1	2	4.84	http://amigo.geneontology.org/amigo/term/GO:0051898
GO:0061028	establishment of endothelial barrier	2/287	3/2082	0.0516434	0.369245	0.342801	VCL/CDH5	2	4.84	http://amigo.geneontology.org/amigo/term/GO:0061028
GO:0061552	ganglion morphogenesis	2/287	3/2082	0.0516434	0.369245	0.342801	CDH2/CTNNA2	2	4.84	http://amigo.geneontology.org/amigo/term/GO:0061552
GO:0061554	ganglion formation	2/287	3/2082	0.0516434	0.369245	0.342801	CDH2/CTNNA2	2	4.84	http://amigo.geneontology.org/amigo/term/GO:0061554
GO:0061559	cranial ganglion morphogenesis	2/287	3/2082	0.0516434	0.369245	0.342801	CDH2/CTNNA2	2	4.84	http://amigo.geneontology.org/amigo/term/GO:0061559
GO:0061560	cranial ganglion formation	2/287	3/2082	0.0516434	0.369245	0.342801	CDH2/CTNNA2	2	4.84	http://amigo.geneontology.org/amigo/term/GO:0061560
GO:0071157	negative regulation of cell cycle arrest	2/287	3/2082	0.0516434	0.369245	0.342801	HSP90AB1/MIF	2	4.84	http://amigo.geneontology.org/amigo/term/GO:0071157
GO:0071428	rRNA-containing ribonucleoprotein complex export from nucleus	2/287	3/2082	0.0516434	0.369245	0.342801	NPM1/RAN	2	4.84	http://amigo.geneontology.org/amigo/term/GO:0071428
GO:0071825	protein-lipid complex subunit organization	2/287	3/2082	0.0516434	0.369245	0.342801	APOA1/CETP	2	4.84	http://amigo.geneontology.org/amigo/term/GO:0071825
GO:0071827	plasma lipoprotein particle organization	2/287	3/2082	0.0516434	0.369245	0.342801	APOA1/CETP	2	4.84	http://amigo.geneontology.org/amigo/term/GO:0071827
GO:0072567	chemokine (C-X-C motif) ligand 2 production	2/287	3/2082	0.0516434	0.369245	0.342801	HMGB1/MIF	2	4.84	http://amigo.geneontology.org/amigo/term/GO:0072567
GO:0090344	negative regulation of cell aging	2/287	3/2082	0.0516434	0.369245	0.342801	YBX1/MIF	2	4.84	http://amigo.geneontology.org/amigo/term/GO:0090344
GO:0099024	plasma membrane invagination	2/287	3/2082	0.0516434	0.369245	0.342801	BIN2/CDC42	2	4.84	http://amigo.geneontology.org/amigo/term/GO:0099024
GO:0099560	synaptic membrane adhesion	2/287	3/2082	0.0516434	0.369245	0.342801	NCAM1/PTPRS	2	4.84	http://amigo.geneontology.org/amigo/term/GO:0099560
GO:1900120	regulation of receptor binding	2/287	3/2082	0.0516434	0.369245	0.342801	B2M/ANXA2	2	4.84	http://amigo.geneontology.org/amigo/term/GO:1900120
GO:1903201	regulation of oxidative stress-induced cell death	2/287	3/2082	0.0516434	0.369245	0.342801	TXN/HSPB1	2	4.84	http://amigo.geneontology.org/amigo/term/GO:1903201
GO:1903202	negative regulation of oxidative stress-induced cell death	2/287	3/2082	0.0516434	0.369245	0.342801	TXN/HSPB1	2	4.84	http://amigo.geneontology.org/amigo/term/GO:1903202
GO:1903573	negative regulation of response to endoplasmic reticulum stress	2/287	3/2082	0.0516434	0.369245	0.342801	HSPA5/DNAJC3	2	4.84	http://amigo.geneontology.org/amigo/term/GO:1903573
GO:1903963	arachidonate transport	2/287	3/2082	0.0516434	0.369245	0.342801	ANXA1/MIF	2	4.84	http://amigo.geneontology.org/amigo/term/GO:1903963
GO:1905517	macrophage migration	2/287	3/2082	0.0516434	0.369245	0.342801	MSTN/MIF	2	4.84	http://amigo.geneontology.org/amigo/term/GO:1905517
GO:1905897	regulation of response to endoplasmic reticulum stress	2/287	3/2082	0.0516434	0.369245	0.342801	HSPA5/DNAJC3	2	4.84	http://amigo.geneontology.org/amigo/term/GO:1905897
GO:2000059	negative regulation of ubiquitin-dependent protein catabolic process	2/287	3/2082	0.0516434	0.369245	0.342801	HSP90AB1/RPL5	2	4.84	http://amigo.geneontology.org/amigo/term/GO:2000059
GO:2000341	regulation of chemokine (C-X-C motif) ligand 2 production	2/287	3/2082	0.0516434	0.369245	0.342801	HMGB1/MIF	2	4.84	http://amigo.geneontology.org/amigo/term/GO:2000341
GO:0000041	transition metal ion transport	4/287	11/2082	0.0528525	0.375577	0.348679	TF/TFRC/B2M/FTH1	4	2.64	http://amigo.geneontology.org/amigo/term/GO:0000041
GO:0009127	purine nucleoside monophosphate biosynthetic process	4/287	11/2082	0.0528525	0.375577	0.348679	ADA/HPRT1/ATIC/PAICS	4	2.64	http://amigo.geneontology.org/amigo/term/GO:0009127
GO:0071604	transforming growth factor beta production	4/287	11/2082	0.0528525	0.375577	0.348679	HSP90AB1/LUM/ANXA2/ITGAV	4	2.64	http://amigo.geneontology.org/amigo/term/GO:0071604
GO:0050867	positive regulation of cell activation	8/287	31/2082	0.0533183	0.376959	0.349963	TFRC/HSPD1/ANXA1/LGALS1A/HMGB1/CAV1/MIF/IGF2	8	1.87	http://amigo.geneontology.org/amigo/term/GO:0050867
GO:0044257	cellular protein catabolic process	13/287	59/2082	0.0533719	0.376959	0.349963	HSPA5/HSP90AB1/CTSB/PSMA7/HSP90B1/PSME3/PSMA1/LAMP2/PSMC1/PPP2CB/RPL5/NSFL1C/ANXA2	13	1.6	http://amigo.geneontology.org/amigo/term/GO:0044257
GO:0055065	metal ion homeostasis	13/287	59/2082	0.0533719	0.376959	0.349963	TF/TFRC/CDH5/YWHAE/ATP1A3/FTH1/NEO1/HSP90B1/ATP2A2/HMGB1/CAV1/CALB1/ANXA2	13	1.6	http://amigo.geneontology.org/amigo/term/GO:0055065
GO:0006082	organic acid metabolic process	20/287	101/2082	0.0542292	0.382239	0.354864	APOA1/PKLR/ENO1/ALDOC/PGAM1/GAPDH/ENO3/LDHA/TPI1/LDHB/GOT1/ENO2/MDH1/PARK7/PGK2/UGDH/ANXA1/ASS1/MIF/GLUD2	20	1.44	http://amigo.geneontology.org/amigo/term/GO:0006082
GO:0044265	cellular macromolecule catabolic process	19/287	95/2082	0.0547729	0.385292	0.357698	HSPA5/HSP90AB1/LYZ/LYG2/YBX1/CTSB/HPSE/PSMA7/HSP90B1/PSME3/EIF4A3/PSMA1/LAMP2/ZC3H14/PSMC1/PPP2CB/RPL5/NSFL1C/ANXA2	19	1.45	http://amigo.geneontology.org/amigo/term/GO:0044265
GO:0042176	regulation of protein catabolic process	7/287	26/2082	0.0561907	0.394468	0.366217	HSP90AB1/TIMP2/PSME3/SEC22B/PSMC1/RPL5/ANXA2	7	1.95	http://amigo.geneontology.org/amigo/term/GO:0042176
GO:0006605	protein targeting	5/287	16/2082	0.057722	0.396815	0.368397	HSPA8/HSPD1/YWHAB/YWHAQ/LAMP2	5	2.27	http://amigo.geneontology.org/amigo/term/GO:0006605
GO:0008203	cholesterol metabolic process	5/287	16/2082	0.057722	0.396815	0.368397	APOB/APOA1/LCAT/CETP/FDPS	5	2.27	http://amigo.geneontology.org/amigo/term/GO:0008203
GO:0009123	nucleoside monophosphate metabolic process	5/287	16/2082	0.057722	0.396815	0.368397	AK1/ADA/HPRT1/ATIC/PAICS	5	2.27	http://amigo.geneontology.org/amigo/term/GO:0009123
GO:0032946	positive regulation of mononuclear cell proliferation	5/287	16/2082	0.057722	0.396815	0.368397	TFRC/ANXA1/HMGB1/MIF/IGF2	5	2.27	http://amigo.geneontology.org/amigo/term/GO:0032946
GO:0034250	positive regulation of cellular amide metabolic process	5/287	16/2082	0.057722	0.396815	0.368397	RPS4Y1/EIF4A3/EIF5A/DNAJC3/RPL5	5	2.27	http://amigo.geneontology.org/amigo/term/GO:0034250
GO:0048675	axon extension	5/287	16/2082	0.057722	0.396815	0.368397	VCL/DBN1/PTPRS/OLFM1/ALCAM	5	2.27	http://amigo.geneontology.org/amigo/term/GO:0048675
GO:0050671	positive regulation of lymphocyte proliferation	5/287	16/2082	0.057722	0.396815	0.368397	TFRC/ANXA1/HMGB1/MIF/IGF2	5	2.27	http://amigo.geneontology.org/amigo/term/GO:0050671
GO:1902652	secondary alcohol metabolic process	5/287	16/2082	0.057722	0.396815	0.368397	APOB/APOA1/LCAT/CETP/FDPS	5	2.27	http://amigo.geneontology.org/amigo/term/GO:1902652
GO:0007160	cell-matrix adhesion	6/287	21/2082	0.0580331	0.396815	0.368397	FGB/VCL/MMP2/ITGB1/HPSE/CDH13	6	2.07	http://amigo.geneontology.org/amigo/term/GO:0007160
GO:0002702	positive regulation of production of molecular mediator of immune response	3/287	7/2082	0.0592602	0.396815	0.368397	TFRC/B2M/MIF	3	3.11	http://amigo.geneontology.org/amigo/term/GO:0002702
GO:0002706	regulation of lymphocyte mediated immunity	3/287	7/2082	0.0592602	0.396815	0.368397	TFRC/B2M/HMGB1	3	3.11	http://amigo.geneontology.org/amigo/term/GO:0002706
GO:0006188	IMP biosynthetic process	3/287	7/2082	0.0592602	0.396815	0.368397	HPRT1/ATIC/PAICS	3	3.11	http://amigo.geneontology.org/amigo/term/GO:0006188
GO:0006890	retrograde vesicle-mediated transport, Golgi to endoplasmic reticulum	3/287	7/2082	0.0592602	0.396815	0.368397	RAB6A/ARCN1/SEC22B	3	3.11	http://amigo.geneontology.org/amigo/term/GO:0006890
GO:0009201	ribonucleoside triphosphate biosynthetic process	3/287	7/2082	0.0592602	0.396815	0.368397	CKB/NME2/ATP5B	3	3.11	http://amigo.geneontology.org/amigo/term/GO:0009201
GO:0015908	fatty acid transport	3/287	7/2082	0.0592602	0.396815	0.368397	EXFABP/ANXA1/MIF	3	3.11	http://amigo.geneontology.org/amigo/term/GO:0015908
GO:0016339	calcium-dependent cell-cell adhesion via plasma membrane cell adhesion molecules	3/287	7/2082	0.0592602	0.396815	0.368397	CDH5/CDH2/CDH13	3	3.11	http://amigo.geneontology.org/amigo/term/GO:0016339
GO:0019400	alditol metabolic process	3/287	7/2082	0.0592602	0.396815	0.368397	TPI1/GOT1/PGP	3	3.11	http://amigo.geneontology.org/amigo/term/GO:0019400
GO:0032760	positive regulation of tumor necrosis factor production	3/287	7/2082	0.0592602	0.396815	0.368397	HMGB1/HSPB1/MIF	3	3.11	http://amigo.geneontology.org/amigo/term/GO:0032760
GO:0033627	cell adhesion mediated by integrin	3/287	7/2082	0.0592602	0.396815	0.368397	ITGB1/PODXL/ITGAV	3	3.11	http://amigo.geneontology.org/amigo/term/GO:0033627
GO:0043648	dicarboxylic acid metabolic process	3/287	7/2082	0.0592602	0.396815	0.368397	GOT1/MDH1/GLUD2	3	3.11	http://amigo.geneontology.org/amigo/term/GO:0043648
GO:0046677	response to antibiotic	3/287	7/2082	0.0592602	0.396815	0.368397	LECT2/HSP90AA1/PPP2CB	3	3.11	http://amigo.geneontology.org/amigo/term/GO:0046677
GO:0070301	cellular response to hydrogen peroxide	3/287	7/2082	0.0592602	0.396815	0.368397	TXN/PARK7/ANXA1	3	3.11	http://amigo.geneontology.org/amigo/term/GO:0070301
GO:1903557	positive regulation of tumor necrosis factor superfamily cytokine production	3/287	7/2082	0.0592602	0.396815	0.368397	HMGB1/HSPB1/MIF	3	3.11	http://amigo.geneontology.org/amigo/term/GO:1903557
GO:1905954	positive regulation of lipid localization	3/287	7/2082	0.0592602	0.396815	0.368397	APOA1/MIF/ANXA2	3	3.11	http://amigo.geneontology.org/amigo/term/GO:1905954
GO:0045184	establishment of protein localization	27/287	146/2082	0.0601092	0.397392	0.368932	APOB/MYH9/HSPA8/TFRC/RBP4A/HSPD1/ACTN4/YWHAB/YWHAE/YWHAQ/TXN/RAB6A/PARK7/RAB5C/ANXA1/NPM1/ARCN1/RAN/ARF5/TGFBR2/EIF5A/SEC22B/TGFB1/LAMP2/LAMP1/DCTN1/RAB2A	27	1.34	http://amigo.geneontology.org/amigo/term/GO:0045184
GO:0006796	phosphate-containing compound metabolic process	56/287	338/2082	0.0644462	0.397392	0.368932	APOA1/PKLR/ENO1/LOC107051134/AGRN/CDH5/ALDOC/MMP2/PGAM1/LCAT/GAPDH/ENO3/TPI1/ALPL/CKB/YWHAB/YWHAE/ENO2/NME2/MSTN/MINPP1/PTPRG/TXN/ATP5B/PGP/RELN/PARK7/PGK2/PTPRS/HMGB1/AXL/AK1/ADA/CAV1/RAN/PDGFRA/RACK1/HSPB1/TGFBR2/EIF2S1/HPRT1/CSNK2A1/DNAJC3/CDK1/FDPS/ATIC/MIF/TWSG1/TGFB1/STRAP/SLC9A3R1/PTK7/IGF2/PAICS/PPP2CB/CDC42	56	1.2	http://amigo.geneontology.org/amigo/term/GO:0006796
GO:0070887	cellular response to chemical stimulus	46/287	271/2082	0.0644884	0.397392	0.368932	APOA1/PKLR/HBAD/HBBA/HSPA5/HSPA8/AGRN/CDH5/NRP1/HBA1/HSP90AB1/CA2/MMP2/HSPA2/HSPD1/GAPDH/EXFABP/B2M/MSTN/HBE/HSPA9/TXN/NEO1/S100A12/ACTR3/PARK7/SOD1/PRDX1/ANXA1/HMGB1/AvBD8/HSPB1/TGFBR2/EIF2S1/PCNA/PDIA3/MIF/TWSG1/AvBD9/AvBD1/TGFB1/CALB1/STRAP/AvBD7/IGF2/AvBD6	46	1.23	http://amigo.geneontology.org/amigo/term/GO:0070887
GO:0006875	cellular metal ion homeostasis	12/287	55/2082	0.0661974	0.397392	0.368932	TF/TFRC/CDH5/YWHAE/ATP1A3/FTH1/HSP90B1/ATP2A2/HMGB1/CAV1/CALB1/ANXA2	12	1.58	http://amigo.geneontology.org/amigo/term/GO:0006875
GO:0061024	membrane organization	12/287	55/2082	0.0661974	0.397392	0.368932	APOB/APOA1/AGRN/CETP/GAPDH/CDH2/ANXA1/CAV1/BIN2/SEC22B/CDC42/NSFL1C	12	1.58	http://amigo.geneontology.org/amigo/term/GO:0061024
GO:0015031	protein transport	26/287	141/2082	0.0662816	0.397392	0.368932	APOB/MYH9/HSPA8/TFRC/RBP4A/HSPD1/ACTN4/YWHAB/YWHAE/YWHAQ/TXN/RAB6A/PARK7/RAB5C/ANXA1/NPM1/ARCN1/RAN/ARF5/TGFBR2/EIF5A/SEC22B/TGFB1/LAMP2/DCTN1/RAB2A	26	1.34	http://amigo.geneontology.org/amigo/term/GO:0015031
GO:0002682	regulation of immune system process	18/287	91/2082	0.0664013	0.397392	0.368932	APOA1/TFRC/MBL2/HSPD1/B2M/MSTN/HSPA9/PARK7/ANXA1/LGALS1A/HMGB1/CAV1/TGFBR2/COLEC11/MIF/TWSG1/TGFB1/IGF2	18	1.43	http://amigo.geneontology.org/amigo/term/GO:0002682
GO:0006164	purine nucleotide biosynthetic process	7/287	27/2082	0.0672829	0.397392	0.368932	CKB/NME2/ATP5B/AK1/HPRT1/ATIC/PAICS	7	1.88	http://amigo.geneontology.org/amigo/term/GO:0006164
GO:0009895	negative regulation of catabolic process	7/287	27/2082	0.0672829	0.397392	0.368932	HSP90AB1/YBX1/TIMP2/QSOX1/SEC22B/RPL5/ANXA2	7	1.88	http://amigo.geneontology.org/amigo/term/GO:0009895
GO:0002694	regulation of leukocyte activation	9/287	38/2082	0.0676615	0.397392	0.368932	TFRC/HSPD1/ANXA1/LGALS1A/HMGB1/CAV1/MIF/TWSG1/IGF2	9	1.72	http://amigo.geneontology.org/amigo/term/GO:0002694
GO:0010876	lipid localization	9/287	38/2082	0.0676615	0.397392	0.368932	APOB/APOA1/RBP4A/CETP/EXFABP/ANXA1/MIF/TGFB1/ANXA2	9	1.72	http://amigo.geneontology.org/amigo/term/GO:0010876
GO:0034330	cell junction organization	14/287	67/2082	0.0677057	0.397392	0.368932	ACTG1/VCL/NCAM1/AGRN/CDH5/MMP2/CDH1/SDK2/CDH2/DBN1/PTPRS/TGFBR2/CTNNA2/CDC42	14	1.52	http://amigo.geneontology.org/amigo/term/GO:0034330
GO:0055080	cation homeostasis	14/287	67/2082	0.0677057	0.397392	0.368932	TF/TFRC/CDH5/CA2/YWHAE/ATP1A3/FTH1/NEO1/HSP90B1/ATP2A2/HMGB1/CAV1/CALB1/ANXA2	14	1.52	http://amigo.geneontology.org/amigo/term/GO:0055080
GO:0098771	inorganic ion homeostasis	14/287	67/2082	0.0677057	0.397392	0.368932	TF/TFRC/CDH5/CA2/YWHAE/ATP1A3/FTH1/NEO1/HSP90B1/ATP2A2/HMGB1/CAV1/CALB1/ANXA2	14	1.52	http://amigo.geneontology.org/amigo/term/GO:0098771
GO:0051246	regulation of protein metabolic process	44/287	259/2082	0.0690859	0.397392	0.368932	APOA1/SPINK5/FBLN1/AGRN/CDH5/HSP90AB1/MMP2/COL6A3/CST3/GAPDH/YWHAB/YWHAE/MSTN/YBX1/RPS4Y1/TXN/RELN/TIMP2/RECK/HMGB1/SERPINB10B/CAV1/PSME3/RACK1/RNASE6/HSPB1/EIF2S1/EIF4A3/EIF5A/MTPN/CSNK2A1/DNAJC3/SEC22B/MIF/TWSG1/TGFB1/STRAP/SLC9A3R1/PSMC1/IGF2/RPL5/CDC42/RPL10L/ANXA2	44	1.23	http://amigo.geneontology.org/amigo/term/GO:0051246
GO:0015850	organic hydroxy compound transport	6/287	22/2082	0.0709358	0.397392	0.368932	APOB/APOA1/RBP4A/CETP/PARK7/ANXA2	6	1.98	http://amigo.geneontology.org/amigo/term/GO:0015850
GO:0051271	negative regulation of cellular component movement	6/287	22/2082	0.0709358	0.397392	0.368932	CDH2/RECK/HMGB1/MIF/STRAP/SLC9A3R1	6	1.98	http://amigo.geneontology.org/amigo/term/GO:0051271
GO:2000146	negative regulation of cell motility	6/287	22/2082	0.0709358	0.397392	0.368932	CDH2/RECK/HMGB1/MIF/STRAP/SLC9A3R1	6	1.98	http://amigo.geneontology.org/amigo/term/GO:2000146
GO:0007568	aging	4/287	12/2082	0.0709514	0.397392	0.368932	B2M/YBX1/NPM1/MIF	4	2.42	http://amigo.geneontology.org/amigo/term/GO:0007568
GO:0009116	nucleoside metabolic process	4/287	12/2082	0.0709514	0.397392	0.368932	NME2/ADA/RAN/HPRT1	4	2.42	http://amigo.geneontology.org/amigo/term/GO:0009116
GO:0046916	cellular transition metal ion homeostasis	4/287	12/2082	0.0709514	0.397392	0.368932	TF/TFRC/FTH1/HSP90B1	4	2.42	http://amigo.geneontology.org/amigo/term/GO:0046916
GO:1903050	regulation of proteolysis involved in cellular protein catabolic process	4/287	12/2082	0.0709514	0.397392	0.368932	HSP90AB1/PSME3/PSMC1/RPL5	4	2.42	http://amigo.geneontology.org/amigo/term/GO:1903050
GO:0032496	response to lipopolysaccharide	5/287	17/2082	0.0729034	0.397392	0.368932	TF/EXFABP/HMGB1/MIF/HMGB2	5	2.13	http://amigo.geneontology.org/amigo/term/GO:0032496
GO:0042098	T cell proliferation	5/287	17/2082	0.0729034	0.397392	0.368932	TFRC/ANXA1/HMGB1/TWSG1/IGF2	5	2.13	http://amigo.geneontology.org/amigo/term/GO:0042098
GO:0051099	positive regulation of binding	5/287	17/2082	0.0729034	0.397392	0.368932	B2M/TXN/HMGB1/ANXA2/EDF1	5	2.13	http://amigo.geneontology.org/amigo/term/GO:0051099
GO:0099173	postsynapse organization	5/287	17/2082	0.0729034	0.397392	0.368932	ACTG1/AGRN/CDH2/DBN1/CDC42	5	2.13	http://amigo.geneontology.org/amigo/term/GO:0099173
GO:0031589	cell-substrate adhesion	8/287	33/2082	0.0735809	0.397392	0.368932	FGB/APOA1/VCL/MMP2/ITGB1/HPSE/CDH13/LAMB1	8	1.76	http://amigo.geneontology.org/amigo/term/GO:0031589
GO:1901293	nucleoside phosphate biosynthetic process	8/287	33/2082	0.0735809	0.397392	0.368932	CKB/NME2/ATP5B/AK1/ADA/HPRT1/ATIC/PAICS	8	1.76	http://amigo.geneontology.org/amigo/term/GO:1901293
GO:0032268	regulation of cellular protein metabolic process	42/287	247/2082	0.0739809	0.397392	0.368932	APOA1/SPINK5/FBLN1/AGRN/CDH5/HSP90AB1/MMP2/COL6A3/CST3/GAPDH/YWHAB/YWHAE/MSTN/YBX1/RPS4Y1/TXN/RELN/TIMP2/RECK/HMGB1/SERPINB10B/CAV1/PSME3/RACK1/RNASE6/HSPB1/EIF2S1/EIF4A3/EIF5A/CSNK2A1/DNAJC3/MIF/TWSG1/TGFB1/STRAP/SLC9A3R1/PSMC1/IGF2/RPL5/CDC42/RPL10L/ANXA2	42	1.23	http://amigo.geneontology.org/amigo/term/GO:0032268
GO:0065008	regulation of biological quality	62/287	382/2082	0.0749737	0.397392	0.368932	APOB/TF/FGA/FN1/FGB/APOA1/GSN/AGT/MYH9/ANPEP/F10/TFRC/TTR/AGRN/RBP4A/CDH5/F9/CA2/HSP90AA1/SPP1/MBL2/GAPDH/EXFABP/B2M/YWHAB/YWHAE/MSTN/CDH2/ATP1A3/YBX1/FTH1/HSPA9/TXN/NEO1/DBN1/HSP90B1/SPTAN1/ACTR3/PARK7/ATP2A2/PRDX1/DSTN/PTPRS/ANXA1/HMGB1/SERPINB10B/CAV1/OLFM1/HSPB1/MTPN/PCNA/CTNNA2/CAPZB/MIF/TGFB1/CALB1/STRAP/ZC3H14/RPL5/CDC42/ANXA2/TWF2	62	1.18	http://amigo.geneontology.org/amigo/term/GO:0065008
GO:0016192	vesicle-mediated transport	24/287	130/2082	0.0750027	0.397392	0.368932	APOA1/TLN1/HSPA8/TFRC/HSPA2/MBL2/B2M/CDH2/LRP1/CDH13/RAB6A/RAB5C/ANXA1/ARCN1/HMGB1/AXL/ARF5/BIN2/SEC22B/SDF4/SEPT2L/CDC42/RAB2A/ANXA2	24	1.34	http://amigo.geneontology.org/amigo/term/GO:0016192
GO:0050801	ion homeostasis	14/287	68/2082	0.0750891	0.397392	0.368932	TF/TFRC/CDH5/CA2/YWHAE/ATP1A3/FTH1/NEO1/HSP90B1/ATP2A2/HMGB1/CAV1/CALB1/ANXA2	14	1.49	http://amigo.geneontology.org/amigo/term/GO:0050801
GO:0120036	plasma membrane bounded cell projection organization	26/287	143/2082	0.0763206	0.397392	0.368932	GSN/ACTG1/L1CAM/VCL/AGRN/NRP1/CNTN1/TUBB3/MSTN/CDH2/NEO1/DBN1/STMN1/CDH13/ACTR3/RELN/LAMB1/PTPRS/OLFM1/CTNNA2/CAPZB/ALCAM/SEPT2L/CDC42/PODXL/TWF2	26	1.32	http://amigo.geneontology.org/amigo/term/GO:0120036
GO:0050865	regulation of cell activation	9/287	39/2082	0.0778039	0.397392	0.368932	TFRC/HSPD1/ANXA1/LGALS1A/HMGB1/CAV1/MIF/TWSG1/IGF2	9	1.67	http://amigo.geneontology.org/amigo/term/GO:0050865
GO:0051346	negative regulation of hydrolase activity	9/287	39/2082	0.0778039	0.397392	0.368932	APOA1/SPINK5/COL6A3/CST3/GAPDH/TIMP2/RECK/ANXA1/SERPINB10B	9	1.67	http://amigo.geneontology.org/amigo/term/GO:0051346
GO:0006873	cellular ion homeostasis	13/287	63/2082	0.0832303	0.397392	0.368932	TF/TFRC/CDH5/CA2/YWHAE/ATP1A3/FTH1/HSP90B1/ATP2A2/HMGB1/CAV1/CALB1/ANXA2	13	1.5	http://amigo.geneontology.org/amigo/term/GO:0006873
GO:0030003	cellular cation homeostasis	13/287	63/2082	0.0832303	0.397392	0.368932	TF/TFRC/CDH5/CA2/YWHAE/ATP1A3/FTH1/HSP90B1/ATP2A2/HMGB1/CAV1/CALB1/ANXA2	13	1.5	http://amigo.geneontology.org/amigo/term/GO:0030003
GO:0016310	phosphorylation	41/287	243/2082	0.0850681	0.397392	0.368932	APOA1/PKLR/ENO1/LOC107051134/AGRN/CDH5/ALDOC/MMP2/PGAM1/GAPDH/ENO3/TPI1/CKB/YWHAB/ENO2/NME2/MSTN/TXN/ATP5B/RELN/PGK2/HMGB1/AXL/AK1/CAV1/PDGFRA/RACK1/HSPB1/TGFBR2/EIF2S1/CSNK2A1/DNAJC3/CDK1/MIF/TWSG1/TGFB1/STRAP/SLC9A3R1/PTK7/IGF2/CDC42	41	1.22	http://amigo.geneontology.org/amigo/term/GO:0016310
GO:0032944	regulation of mononuclear cell proliferation	6/287	23/2082	0.0853557	0.397392	0.368932	TFRC/ANXA1/HMGB1/MIF/TWSG1/IGF2	6	1.89	http://amigo.geneontology.org/amigo/term/GO:0032944
GO:0050670	regulation of lymphocyte proliferation	6/287	23/2082	0.0853557	0.397392	0.368932	TFRC/ANXA1/HMGB1/MIF/TWSG1/IGF2	6	1.89	http://amigo.geneontology.org/amigo/term/GO:0050670
GO:0051651	maintenance of location in cell	6/287	23/2082	0.0853557	0.397392	0.368932	TF/FTH1/TXN/DBN1/HSP90B1/TWF2	6	1.89	http://amigo.geneontology.org/amigo/term/GO:0051651
GO:0002688	regulation of leukocyte chemotaxis	3/287	8/2082	0.0853947	0.397392	0.368932	MSTN/HMGB1/MIF	3	2.72	http://amigo.geneontology.org/amigo/term/GO:0002688
GO:0002698	negative regulation of immune effector process	3/287	8/2082	0.0853947	0.397392	0.368932	APOA1/ANXA1/TGFBR2	3	2.72	http://amigo.geneontology.org/amigo/term/GO:0002698
GO:0006898	receptor-mediated endocytosis	3/287	8/2082	0.0853947	0.397392	0.368932	TFRC/B2M/ANXA2	3	2.72	http://amigo.geneontology.org/amigo/term/GO:0006898
GO:0009112	nucleobase metabolic process	3/287	8/2082	0.0853947	0.397392	0.368932	TTR/ADA/HPRT1	3	2.72	http://amigo.geneontology.org/amigo/term/GO:0009112
GO:0030513	positive regulation of BMP signaling pathway	3/287	8/2082	0.0853947	0.397392	0.368932	CDH5/NEO1/TWSG1	3	2.72	http://amigo.geneontology.org/amigo/term/GO:0030513
GO:0032570	response to progesterone	3/287	8/2082	0.0853947	0.397392	0.368932	HSP90AA1/HSPA2/TGFBR2	3	2.72	http://amigo.geneontology.org/amigo/term/GO:0032570
GO:0034404	nucleobase-containing small molecule biosynthetic process	3/287	8/2082	0.0853947	0.397392	0.368932	NME2/ADA/HPRT1	3	2.72	http://amigo.geneontology.org/amigo/term/GO:0034404
GO:0034605	cellular response to heat	3/287	8/2082	0.0853947	0.397392	0.368932	HSP90AA1/YWHAE/CDK1	3	2.72	http://amigo.geneontology.org/amigo/term/GO:0034605
GO:0034644	cellular response to UV	3/287	8/2082	0.0853947	0.397392	0.368932	MMP2/EIF2S1/PCNA	3	2.72	http://amigo.geneontology.org/amigo/term/GO:0034644
GO:0035710	CD4-positive, alpha-beta T cell activation	3/287	8/2082	0.0853947	0.397392	0.368932	ANXA1/HMGB1/TWSG1	3	2.72	http://amigo.geneontology.org/amigo/term/GO:0035710
GO:0050921	positive regulation of chemotaxis	3/287	8/2082	0.0853947	0.397392	0.368932	MSTN/CDH13/HMGB1	3	2.72	http://amigo.geneontology.org/amigo/term/GO:0050921
GO:1903707	negative regulation of hemopoiesis	3/287	8/2082	0.0853947	0.397392	0.368932	HSPA9/ANXA1/HMGB1	3	2.72	http://amigo.geneontology.org/amigo/term/GO:1903707
GO:1904888	cranial skeletal system development	3/287	8/2082	0.0853947	0.397392	0.368932	PDGFRA/EIF4A3/COLEC10	3	2.72	http://amigo.geneontology.org/amigo/term/GO:1904888
GO:0006897	endocytosis	9/287	40/2082	0.0888275	0.397392	0.368932	TLN1/TFRC/B2M/LRP1/CDH13/RAB5C/BIN2/CDC42/ANXA2	9	1.63	http://amigo.geneontology.org/amigo/term/GO:0006897
GO:0007033	vacuole organization	5/287	18/2082	0.0900449	0.397392	0.368932	ENO1/ENO3/ENO2/SEC22B/NSFL1C	5	2.02	http://amigo.geneontology.org/amigo/term/GO:0007033
GO:0070665	positive regulation of leukocyte proliferation	5/287	18/2082	0.0900449	0.397392	0.368932	TFRC/ANXA1/HMGB1/MIF/IGF2	5	2.02	http://amigo.geneontology.org/amigo/term/GO:0070665
GO:0002699	positive regulation of immune effector process	4/287	13/2082	0.091784	0.397392	0.368932	TFRC/B2M/ANXA1/MIF	4	2.23	http://amigo.geneontology.org/amigo/term/GO:0002699
GO:0009124	nucleoside monophosphate biosynthetic process	4/287	13/2082	0.091784	0.397392	0.368932	ADA/HPRT1/ATIC/PAICS	4	2.23	http://amigo.geneontology.org/amigo/term/GO:0009124
GO:0043161	proteasome-mediated ubiquitin-dependent protein catabolic process	7/287	29/2082	0.0931416	0.397392	0.368932	HSPA5/HSP90AB1/PSMA7/HSP90B1/PSMA1/PPP2CB/NSFL1C	7	1.75	http://amigo.geneontology.org/amigo/term/GO:0043161
GO:0000028	ribosomal small subunit assembly	2/287	4/2082	0.0939673	0.397392	0.368932	RPSAP58/RPS15	2	3.63	http://amigo.geneontology.org/amigo/term/GO:0000028
GO:0000470	maturation of LSU-rRNA	2/287	4/2082	0.0939673	0.397392	0.368932	RPL7A/RPL35	2	3.63	http://amigo.geneontology.org/amigo/term/GO:0000470
GO:0001885	endothelial cell development	2/287	4/2082	0.0939673	0.397392	0.368932	VCL/CDH5	2	3.63	http://amigo.geneontology.org/amigo/term/GO:0001885
GO:0001941	postsynaptic membrane organization	2/287	4/2082	0.0939673	0.397392	0.368932	AGRN/CDH2	2	3.63	http://amigo.geneontology.org/amigo/term/GO:0001941
GO:0002548	monocyte chemotaxis	2/287	4/2082	0.0939673	0.397392	0.368932	ANXA1/HMGB1	2	3.63	http://amigo.geneontology.org/amigo/term/GO:0002548
GO:0006271	DNA strand elongation involved in DNA replication	2/287	4/2082	0.0939673	0.397392	0.368932	PCNA/MCM3	2	3.63	http://amigo.geneontology.org/amigo/term/GO:0006271
GO:0006599	phosphagen metabolic process	2/287	4/2082	0.0939673	0.397392	0.368932	LOC107051134/CKB	2	3.63	http://amigo.geneontology.org/amigo/term/GO:0006599
GO:0006603	phosphocreatine metabolic process	2/287	4/2082	0.0939673	0.397392	0.368932	LOC107051134/CKB	2	3.63	http://amigo.geneontology.org/amigo/term/GO:0006603
GO:0006623	protein targeting to vacuole	2/287	4/2082	0.0939673	0.397392	0.368932	HSPA8/LAMP2	2	3.63	http://amigo.geneontology.org/amigo/term/GO:0006623
GO:0006801	superoxide metabolic process	2/287	4/2082	0.0939673	0.397392	0.368932	SOD1/PRDX1	2	3.63	http://amigo.geneontology.org/amigo/term/GO:0006801
GO:0007157	heterophilic cell-cell adhesion via plasma membrane cell adhesion molecules	2/287	4/2082	0.0939673	0.397392	0.368932	CDH2/ALCAM	2	3.63	http://amigo.geneontology.org/amigo/term/GO:0007157
GO:0008286	insulin receptor signaling pathway	2/287	4/2082	0.0939673	0.397392	0.368932	MSTN/IGF2	2	3.63	http://amigo.geneontology.org/amigo/term/GO:0008286
GO:0009113	purine nucleobase biosynthetic process	2/287	4/2082	0.0939673	0.397392	0.368932	ADA/HPRT1	2	3.63	http://amigo.geneontology.org/amigo/term/GO:0009113
GO:0009438	methylglyoxal metabolic process	2/287	4/2082	0.0939673	0.397392	0.368932	TPI1/PARK7	2	3.63	http://amigo.geneontology.org/amigo/term/GO:0009438
GO:0016241	regulation of macroautophagy	2/287	4/2082	0.0939673	0.397392	0.368932	QSOX1/SEC22B	2	3.63	http://amigo.geneontology.org/amigo/term/GO:0016241
GO:0019217	regulation of fatty acid metabolic process	2/287	4/2082	0.0939673	0.397392	0.368932	APOA1/ANXA1	2	3.63	http://amigo.geneontology.org/amigo/term/GO:0019217
GO:0019401	alditol biosynthetic process	2/287	4/2082	0.0939673	0.397392	0.368932	GOT1/PGP	2	3.63	http://amigo.geneontology.org/amigo/term/GO:0019401
GO:0019731	antibacterial humoral response	2/287	4/2082	0.0939673	0.397392	0.368932	TF/AVD	2	3.63	http://amigo.geneontology.org/amigo/term/GO:0019731
GO:0030433	ubiquitin-dependent ERAD pathway	2/287	4/2082	0.0939673	0.397392	0.368932	HSPA5/HSP90B1	2	3.63	http://amigo.geneontology.org/amigo/term/GO:0030433
GO:0031018	endocrine pancreas development	2/287	4/2082	0.0939673	0.397392	0.368932	CDH2/ANXA1	2	3.63	http://amigo.geneontology.org/amigo/term/GO:0031018
GO:0031033	myosin filament organization	2/287	4/2082	0.0939673	0.397392	0.368932	MYH9/MYL1	2	3.63	http://amigo.geneontology.org/amigo/term/GO:0031033
GO:0031034	myosin filament assembly	2/287	4/2082	0.0939673	0.397392	0.368932	MYH9/MYL1	2	3.63	http://amigo.geneontology.org/amigo/term/GO:0031034
GO:0032309	icosanoid secretion	2/287	4/2082	0.0939673	0.397392	0.368932	ANXA1/MIF	2	3.63	http://amigo.geneontology.org/amigo/term/GO:0032309
GO:0032878	regulation of establishment or maintenance of cell polarity	2/287	4/2082	0.0939673	0.397392	0.368932	CDH5/RACK1	2	3.63	http://amigo.geneontology.org/amigo/term/GO:0032878
GO:0033032	regulation of myeloid cell apoptotic process	2/287	4/2082	0.0939673	0.397392	0.368932	ANXA1/MIF	2	3.63	http://amigo.geneontology.org/amigo/term/GO:0033032
GO:0035767	endothelial cell chemotaxis	2/287	4/2082	0.0939673	0.397392	0.368932	NRP1/HMGB1	2	3.63	http://amigo.geneontology.org/amigo/term/GO:0035767
GO:0042396	phosphagen biosynthetic process	2/287	4/2082	0.0939673	0.397392	0.368932	LOC107051134/CKB	2	3.63	http://amigo.geneontology.org/amigo/term/GO:0042396
GO:0045454	cell redox homeostasis	2/287	4/2082	0.0939673	0.397392	0.368932	TXN/PRDX1	2	3.63	http://amigo.geneontology.org/amigo/term/GO:0045454
GO:0045601	regulation of endothelial cell differentiation	2/287	4/2082	0.0939673	0.397392	0.368932	VCL/CDH5	2	3.63	http://amigo.geneontology.org/amigo/term/GO:0045601
GO:0045620	negative regulation of lymphocyte differentiation	2/287	4/2082	0.0939673	0.397392	0.368932	ANXA1/HMGB1	2	3.63	http://amigo.geneontology.org/amigo/term/GO:0045620
GO:0045807	positive regulation of endocytosis	2/287	4/2082	0.0939673	0.397392	0.368932	B2M/ANXA2	2	3.63	http://amigo.geneontology.org/amigo/term/GO:0045807
GO:0046314	phosphocreatine biosynthetic process	2/287	4/2082	0.0939673	0.397392	0.368932	LOC107051134/CKB	2	3.63	http://amigo.geneontology.org/amigo/term/GO:0046314
GO:0046626	regulation of insulin receptor signaling pathway	2/287	4/2082	0.0939673	0.397392	0.368932	MSTN/IGF2	2	3.63	http://amigo.geneontology.org/amigo/term/GO:0046626
GO:0046637	regulation of alpha-beta T cell differentiation	2/287	4/2082	0.0939673	0.397392	0.368932	ANXA1/HMGB1	2	3.63	http://amigo.geneontology.org/amigo/term/GO:0046637
GO:0046825	regulation of protein export from nucleus	2/287	4/2082	0.0939673	0.397392	0.368932	YWHAE/TXN	2	3.63	http://amigo.geneontology.org/amigo/term/GO:0046825
GO:0048854	brain morphogenesis	2/287	4/2082	0.0939673	0.397392	0.368932	CDH2/CTNNA2	2	3.63	http://amigo.geneontology.org/amigo/term/GO:0048854
GO:0061550	cranial ganglion development	2/287	4/2082	0.0939673	0.397392	0.368932	CDH2/CTNNA2	2	3.63	http://amigo.geneontology.org/amigo/term/GO:0061550
GO:0071384	cellular response to corticosteroid stimulus	2/287	4/2082	0.0939673	0.397392	0.368932	MSTN/ANXA1	2	3.63	http://amigo.geneontology.org/amigo/term/GO:0071384
GO:0071385	cellular response to glucocorticoid stimulus	2/287	4/2082	0.0939673	0.397392	0.368932	MSTN/ANXA1	2	3.63	http://amigo.geneontology.org/amigo/term/GO:0071385
GO:0071715	icosanoid transport	2/287	4/2082	0.0939673	0.397392	0.368932	ANXA1/MIF	2	3.63	http://amigo.geneontology.org/amigo/term/GO:0071715
GO:0072350	tricarboxylic acid metabolic process	2/287	4/2082	0.0939673	0.397392	0.368932	ASS1/GLUD2	2	3.63	http://amigo.geneontology.org/amigo/term/GO:0072350
GO:0072523	purine-containing compound catabolic process	2/287	4/2082	0.0939673	0.397392	0.368932	ADA/HPRT1	2	3.63	http://amigo.geneontology.org/amigo/term/GO:0072523
GO:0072666	establishment of protein localization to vacuole	2/287	4/2082	0.0939673	0.397392	0.368932	HSPA8/LAMP2	2	3.63	http://amigo.geneontology.org/amigo/term/GO:0072666
GO:0090303	positive regulation of wound healing	2/287	4/2082	0.0939673	0.397392	0.368932	ANXA1/HMGB1	2	3.63	http://amigo.geneontology.org/amigo/term/GO:0090303
GO:0090398	cellular senescence	2/287	4/2082	0.0939673	0.397392	0.368932	B2M/YBX1	2	3.63	http://amigo.geneontology.org/amigo/term/GO:0090398
GO:0098974	postsynaptic actin cytoskeleton organization	2/287	4/2082	0.0939673	0.397392	0.368932	ACTG1/DBN1	2	3.63	http://amigo.geneontology.org/amigo/term/GO:0098974
GO:0099188	postsynaptic cytoskeleton organization	2/287	4/2082	0.0939673	0.397392	0.368932	ACTG1/DBN1	2	3.63	http://amigo.geneontology.org/amigo/term/GO:0099188
GO:0101023	vascular endothelial cell proliferation	2/287	4/2082	0.0939673	0.397392	0.368932	HMGB1/IGF2	2	3.63	http://amigo.geneontology.org/amigo/term/GO:0101023
GO:1900076	regulation of cellular response to insulin stimulus	2/287	4/2082	0.0939673	0.397392	0.368932	MSTN/IGF2	2	3.63	http://amigo.geneontology.org/amigo/term/GO:1900076
GO:1900407	regulation of cellular response to oxidative stress	2/287	4/2082	0.0939673	0.397392	0.368932	TXN/HSPB1	2	3.63	http://amigo.geneontology.org/amigo/term/GO:1900407
GO:1901222	regulation of NIK/NF-kappaB signaling	2/287	4/2082	0.0939673	0.397392	0.368932	PRDX1/HMGB1	2	3.63	http://amigo.geneontology.org/amigo/term/GO:1901222
GO:1901658	glycosyl compound catabolic process	2/287	4/2082	0.0939673	0.397392	0.368932	ADA/HPRT1	2	3.63	http://amigo.geneontology.org/amigo/term/GO:1901658
GO:1901796	regulation of signal transduction by p53 class mediator	2/287	4/2082	0.0939673	0.397392	0.368932	MIF/RPL5	2	3.63	http://amigo.geneontology.org/amigo/term/GO:1901796
GO:1903051	negative regulation of proteolysis involved in cellular protein catabolic process	2/287	4/2082	0.0939673	0.397392	0.368932	HSP90AB1/RPL5	2	3.63	http://amigo.geneontology.org/amigo/term/GO:1903051
GO:1905562	regulation of vascular endothelial cell proliferation	2/287	4/2082	0.0939673	0.397392	0.368932	HMGB1/IGF2	2	3.63	http://amigo.geneontology.org/amigo/term/GO:1905562
GO:1905564	positive regulation of vascular endothelial cell proliferation	2/287	4/2082	0.0939673	0.397392	0.368932	HMGB1/IGF2	2	3.63	http://amigo.geneontology.org/amigo/term/GO:1905564
GO:2000114	regulation of establishment of cell polarity	2/287	4/2082	0.0939673	0.397392	0.368932	CDH5/RACK1	2	3.63	http://amigo.geneontology.org/amigo/term/GO:2000114
GO:0042060	wound healing	8/287	35/2082	0.0979363	0.397392	0.368932	FGA/FGB/F10/F9/HPSE/ANXA1/HMGB1/ANXA2	8	1.66	http://amigo.geneontology.org/amigo/term/GO:0042060
GO:1901700	response to oxygen-containing compound	22/287	121/2082	0.0980238	0.397392	0.368932	TF/SPINK5/PKLR/AGRN/RBP4A/CA2/MMP2/HSP90AA1/HSPA2/EXFABP/MSTN/TXN/PARK7/SOD1/PRDX1/ANXA1/HMGB1/TGFBR2/MIF/HMGB2/IGF2/PPP2CB	22	1.32	http://amigo.geneontology.org/amigo/term/GO:1901700
GO:0030030	cell projection organization	26/287	147/2082	0.0994307	0.397392	0.368932	GSN/ACTG1/L1CAM/VCL/AGRN/NRP1/CNTN1/TUBB3/MSTN/CDH2/NEO1/DBN1/STMN1/CDH13/ACTR3/RELN/LAMB1/PTPRS/OLFM1/CTNNA2/CAPZB/ALCAM/SEPT2L/CDC42/PODXL/TWF2	26	1.28	http://amigo.geneontology.org/amigo/term/GO:0030030
GO:0051348	negative regulation of transferase activity	6/287	24/2082	0.101266	0.397392	0.368932	YWHAB/MSTN/CAV1/HSPB1/DNAJC3/RPL5	6	1.81	http://amigo.geneontology.org/amigo/term/GO:0051348
GO:0001667	ameboidal-type cell migration	10/287	47/2082	0.102143	0.397392	0.368932	APOA1/MYH9/CDH5/NRP1/CDH2/CDH13/ANXA1/HMGB1/CTNNA2/STRAP	10	1.54	http://amigo.geneontology.org/amigo/term/GO:0001667
GO:0010608	posttranscriptional regulation of gene expression	12/287	59/2082	0.102293	0.397392	0.368932	GAPDH/YBX1/RPS4Y1/RACK1/RNASE6/EIF2S1/EIF4A3/EIF5A/DNAJC3/ZC3H14/RPL5/RPL10L	12	1.48	http://amigo.geneontology.org/amigo/term/GO:0010608
GO:0090407	organophosphate biosynthetic process	12/287	59/2082	0.102293	0.397392	0.368932	APOA1/LOC107051134/TPI1/CKB/NME2/ATP5B/AK1/ADA/HPRT1/FDPS/ATIC/PAICS	12	1.48	http://amigo.geneontology.org/amigo/term/GO:0090407
GO:0034248	regulation of cellular amide metabolic process	11/287	53/2082	0.102573	0.397392	0.368932	GAPDH/YBX1/RPS4Y1/RACK1/RNASE6/EIF2S1/EIF4A3/EIF5A/DNAJC3/RPL5/RPL10L	11	1.51	http://amigo.geneontology.org/amigo/term/GO:0034248
GO:0051179	localization	89/287	578/2082	0.105898	0.397392	0.368932	APOB/TF/FN1/APOA1/ACTG1/VCL/TLN1/MYH9/HBAD/HBBA/HSPA8/TFRC/TTR/AGRN/RBP4A/CDH5/NRP1/HBA1/CA2/HSPA2/MBL2/HSPD1/CETP/ACTN4/EXFABP/ITGB1/B2M/YWHAB/YWHAE/MSTN/CDH2/HBE/YWHAQ/ATP1A3/YBX1/FTH1/TXN/LRP1/DBN1/CDH13/HSP90B1/RAB6A/ATP5B/ACTR3/RELN/PARK7/LAMB1/ATP2A2/DSTN/RECK/RAB5C/ANXA1/NPM1/ARCN1/HMGB1/AXL/AvBD8/RAN/ARF5/RACK1/TGFBR2/ATP6V1B2/NUDC/BIN2/EIF4A3/EIF5A/MYO1C/CTNNA2/MAPRE1/SEC22B/MIF/AvBD9/Av…	89	1.12	http://amigo.geneontology.org/amigo/term/GO:0051179
GO:0002683	negative regulation of immune system process	7/287	30/2082	0.107886	0.397392	0.368932	APOA1/HSPA9/ANXA1/HMGB1/TGFBR2/MIF/TWSG1	7	1.69	http://amigo.geneontology.org/amigo/term/GO:0002683
GO:0001935	endothelial cell proliferation	5/287	19/2082	0.109073	0.397392	0.368932	APOA1/CDH13/HMGB1/CAV1/IGF2	5	1.91	http://amigo.geneontology.org/amigo/term/GO:0001935
GO:0002237	response to molecule of bacterial origin	5/287	19/2082	0.109073	0.397392	0.368932	TF/EXFABP/HMGB1/MIF/HMGB2	5	1.91	http://amigo.geneontology.org/amigo/term/GO:0002237
GO:0002460	adaptive immune response based on somatic recombination of immune receptors built from immunoglobulin superfamily domains	5/287	19/2082	0.109073	0.397392	0.368932	TFRC/MBL2/B2M/ANXA1/HMGB1	5	1.91	http://amigo.geneontology.org/amigo/term/GO:0002460
GO:0016125	sterol metabolic process	5/287	19/2082	0.109073	0.397392	0.368932	APOB/APOA1/LCAT/CETP/FDPS	5	1.91	http://amigo.geneontology.org/amigo/term/GO:0016125
GO:0046165	alcohol biosynthetic process	5/287	19/2082	0.109073	0.397392	0.368932	APOA1/GOT1/PGP/PARK7/FDPS	5	1.91	http://amigo.geneontology.org/amigo/term/GO:0046165
GO:1990138	neuron projection extension	5/287	19/2082	0.109073	0.397392	0.368932	VCL/DBN1/PTPRS/OLFM1/ALCAM	5	1.91	http://amigo.geneontology.org/amigo/term/GO:1990138
GO:0071705	nitrogen compound transport	30/287	175/2082	0.110861	0.397392	0.368932	APOB/MYH9/HSPA8/TFRC/RBP4A/CA2/HSPD1/ACTN4/YWHAB/YWHAE/YWHAQ/YBX1/TXN/RAB6A/PARK7/RAB5C/ANXA1/NPM1/ARCN1/RAN/ARF5/TGFBR2/EIF4A3/EIF5A/SEC22B/TGFB1/LAMP2/SLC9A3R1/DCTN1/RAB2A	30	1.24	http://amigo.geneontology.org/amigo/term/GO:0071705
GO:1903793	positive regulation of anion transport	8/287	36/2082	0.111636	0.397392	0.368932	APOA1/RBP4A/CA2/YWHAE/TGFBR2/MIF/DCTN1/ANXA2	8	1.61	http://amigo.geneontology.org/amigo/term/GO:1903793
GO:0000904	cell morphogenesis involved in differentiation	17/287	91/2082	0.111875	0.397392	0.368932	APOA1/ACTG1/L1CAM/VCL/MYH9/NRP1/TUBB3/CDH2/NEO1/DBN1/RELN/LAMB1/PTPRS/OLFM1/CTNNA2/ALCAM/CDC42	17	1.36	http://amigo.geneontology.org/amigo/term/GO:0000904
GO:0030855	epithelial cell differentiation	12/287	60/2082	0.112861	0.397392	0.368932	APOA1/VCL/CDH5/NME2/CDH2/KRT14/ANXA1/PCNA/TAGLN/CTNNA2/CDC42/ANXA2	12	1.45	http://amigo.geneontology.org/amigo/term/GO:0030855
GO:1901615	organic hydroxy compound metabolic process	12/287	60/2082	0.112861	0.397392	0.368932	APOB/APOA1/TTR/RBP4A/LCAT/CETP/TPI1/GOT1/PGP/PARK7/HPRT1/FDPS	12	1.45	http://amigo.geneontology.org/amigo/term/GO:1901615
GO:0006954	inflammatory response	11/287	54/2082	0.113797	0.397392	0.368932	TF/FN1/APOA1/CDH5/EXFABP/LY86/PARK7/ANXA1/HMGB1/MIF/HMGB2	11	1.48	http://amigo.geneontology.org/amigo/term/GO:0006954
GO:0002685	regulation of leukocyte migration	4/287	14/2082	0.115162	0.397392	0.368932	MSTN/ANXA1/HMGB1/MIF	4	2.07	http://amigo.geneontology.org/amigo/term/GO:0002685
GO:0060393	regulation of pathway-restricted SMAD protein phosphorylation	4/287	14/2082	0.115162	0.397392	0.368932	MSTN/TWSG1/TGFB1/STRAP	4	2.07	http://amigo.geneontology.org/amigo/term/GO:0060393
GO:0097529	myeloid leukocyte migration	4/287	14/2082	0.115162	0.397392	0.368932	MSTN/ANXA1/HMGB1/MIF	4	2.07	http://amigo.geneontology.org/amigo/term/GO:0097529
GO:1901657	glycosyl compound metabolic process	4/287	14/2082	0.115162	0.397392	0.368932	NME2/ADA/RAN/HPRT1	4	2.07	http://amigo.geneontology.org/amigo/term/GO:1901657
GO:0034308	primary alcohol metabolic process	3/287	9/2082	0.115469	0.397392	0.368932	TTR/RBP4A/PARK7	3	2.42	http://amigo.geneontology.org/amigo/term/GO:0034308
GO:0042274	ribosomal small subunit biogenesis	3/287	9/2082	0.115469	0.397392	0.368932	NPM1/RPSAP58/RPS15	3	2.42	http://amigo.geneontology.org/amigo/term/GO:0042274
GO:0045446	endothelial cell differentiation	3/287	9/2082	0.115469	0.397392	0.368932	VCL/CDH5/ANXA2	3	2.42	http://amigo.geneontology.org/amigo/term/GO:0045446
GO:0046040	IMP metabolic process	3/287	9/2082	0.115469	0.397392	0.368932	HPRT1/ATIC/PAICS	3	2.42	http://amigo.geneontology.org/amigo/term/GO:0046040
GO:0050868	negative regulation of T cell activation	3/287	9/2082	0.115469	0.397392	0.368932	ANXA1/HMGB1/TWSG1	3	2.42	http://amigo.geneontology.org/amigo/term/GO:0050868
GO:0051057	positive regulation of small GTPase mediated signal transduction	3/287	9/2082	0.115469	0.397392	0.368932	APOA1/RELN/SHOC2	3	2.42	http://amigo.geneontology.org/amigo/term/GO:0051057
GO:0061041	regulation of wound healing	3/287	9/2082	0.115469	0.397392	0.368932	ANXA1/HMGB1/ANXA2	3	2.42	http://amigo.geneontology.org/amigo/term/GO:0061041
GO:0090174	organelle membrane fusion	3/287	9/2082	0.115469	0.397392	0.368932	GAPDH/ANXA1/SEC22B	3	2.42	http://amigo.geneontology.org/amigo/term/GO:0090174
GO:1903038	negative regulation of leukocyte cell-cell adhesion	3/287	9/2082	0.115469	0.397392	0.368932	ANXA1/HMGB1/TWSG1	3	2.42	http://amigo.geneontology.org/amigo/term/GO:1903038
GO:0040013	negative regulation of locomotion	6/287	25/2082	0.11862	0.397392	0.368932	CDH2/RECK/HMGB1/MIF/STRAP/SLC9A3R1	6	1.74	http://amigo.geneontology.org/amigo/term/GO:0040013
GO:0035239	tube morphogenesis	17/287	92/2082	0.120784	0.397392	0.368932	MYH9/CDH5/NRP1/CDH2/HPSE/CDH13/ATP5B/RECK/ANXA1/HMGB1/THBS2/RSFR/RNASE6/NRXN1/ANXA2/PODXL/ITGAV	17	1.34	http://amigo.geneontology.org/amigo/term/GO:0035239
GO:0009165	nucleotide biosynthetic process	7/287	31/2082	0.123802	0.397392	0.368932	CKB/NME2/ATP5B/AK1/HPRT1/ATIC/PAICS	7	1.64	http://amigo.geneontology.org/amigo/term/GO:0009165
GO:0042326	negative regulation of phosphorylation	7/287	31/2082	0.123802	0.397392	0.368932	MMP2/YWHAB/MSTN/CAV1/HSPB1/DNAJC3/STRAP	7	1.64	http://amigo.geneontology.org/amigo/term/GO:0042326
GO:0090092	regulation of transmembrane receptor protein serine/threonine kinase signaling pathway	7/287	31/2082	0.123802	0.397392	0.368932	CDH5/HSP90AB1/MSTN/NEO1/TWSG1/TGFB1/STRAP	7	1.64	http://amigo.geneontology.org/amigo/term/GO:0090092
GO:0009894	regulation of catabolic process	12/287	61/2082	0.124041	0.397392	0.368932	APOA1/HSP90AB1/YBX1/TIMP2/HMGB1/PSME3/QSOX1/SEC22B/ZC3H14/PSMC1/RPL5/ANXA2	12	1.43	http://amigo.geneontology.org/amigo/term/GO:0009894
GO:0009653	anatomical structure morphogenesis	51/287	319/2082	0.12554	0.397392	0.368932	FN1/APOA1/ACTG1/L1CAM/VCL/MYH9/ACTA2/HSPA8/CDH5/COL12A1/NRP1/CA2/MMP2/ACTN1/TUBB3/SDK2/CDH2/YBX1/HPSE/NEO1/DBN1/CDH13/ATP5B/RELN/LAMB1/PTPRS/RECK/UGDH/ANXA1/HMGB1/MYL6/THBS2/RSFR/OLFM1/PDGFRA/RACK1/RNASE6/TGFBR2/EIF4A3/NRXN1/CTNNA2/CAPZB/TWSG1/ALCAM/CALB1/IGF2/CDC42/AGTPBP1/ANXA2/PODXL/ITGAV	51	1.16	http://amigo.geneontology.org/amigo/term/GO:0009653
GO:0002252	immune effector process	10/287	49/2082	0.126807	0.397392	0.368932	APOA1/TFRC/MBL2/B2M/PRDX1/ANXA1/HMGB1/TGFBR2/COLEC11/MIF	10	1.48	http://amigo.geneontology.org/amigo/term/GO:0002252
GO:0042110	T cell activation	9/287	43/2082	0.127136	0.397392	0.368932	TFRC/HSPD1/ANXA1/LGALS1A/HMGB1/ADA/CAV1/TWSG1/IGF2	9	1.52	http://amigo.geneontology.org/amigo/term/GO:0042110
GO:0035295	tube development	20/287	112/2082	0.127687	0.397392	0.368932	APOA1/MYH9/CDH5/NRP1/CDH2/HPSE/CDH13/ATP5B/RECK/ANXA1/HMGB1/THBS2/RSFR/RNASE6/TGFBR2/NRXN1/CALB1/ANXA2/PODXL/ITGAV	20	1.3	http://amigo.geneontology.org/amigo/term/GO:0035295
GO:0030336	negative regulation of cell migration	5/287	20/2082	0.12988	0.397392	0.368932	CDH2/RECK/HMGB1/MIF/STRAP	5	1.81	http://amigo.geneontology.org/amigo/term/GO:0030336
GO:0042493	response to drug	5/287	20/2082	0.12988	0.397392	0.368932	TF/EXFABP/ATP2A2/ANXA1/TGFBR2	5	1.81	http://amigo.geneontology.org/amigo/term/GO:0042493
GO:0050821	protein stabilization	5/287	20/2082	0.12988	0.397392	0.368932	APOA1/HSP90AA1/GAPDH/PARK7/RPL5	5	1.81	http://amigo.geneontology.org/amigo/term/GO:0050821
GO:2000145	regulation of cell motility	14/287	74/2082	0.13016	0.397392	0.368932	VCL/CDH5/MSTN/CDH2/CDH13/LAMB1/RECK/ANXA1/HMGB1/TGFBR2/MIF/STRAP/SLC9A3R1/PODXL	14	1.37	http://amigo.geneontology.org/amigo/term/GO:2000145
GO:0070925	organelle assembly	16/287	87/2082	0.133784	0.397392	0.368932	GSN/ACTN1/TUBB1/ACTR3/RPLP0/MYL6/EIF2S1/BIN2/RPSAP58/RPS15/MAPRE1/SEC22B/SEPT2L/RPL5/RPL10L/NSFL1C	16	1.33	http://amigo.geneontology.org/amigo/term/GO:0070925
GO:0071702	organic substance transport	35/287	212/2082	0.134473	0.397392	0.368932	APOB/APOA1/MYH9/HSPA8/TFRC/RBP4A/CA2/HSPD1/CETP/ACTN4/EXFABP/YWHAB/YWHAE/YWHAQ/YBX1/TXN/RAB6A/PARK7/RAB5C/ANXA1/NPM1/ARCN1/RAN/ARF5/TGFBR2/EIF4A3/EIF5A/SEC22B/MIF/TGFB1/LAMP2/SLC9A3R1/DCTN1/RAB2A/ANXA2	35	1.2	http://amigo.geneontology.org/amigo/term/GO:0071702
GO:0001933	negative regulation of protein phosphorylation	6/287	26/2082	0.137349	0.397392	0.368932	MMP2/YWHAB/CAV1/HSPB1/DNAJC3/STRAP	6	1.67	http://amigo.geneontology.org/amigo/term/GO:0001933
GO:0022604	regulation of cell morphogenesis	6/287	26/2082	0.137349	0.397392	0.368932	FN1/APOA1/MYH9/DBN1/ANXA1/CAPZB	6	1.67	http://amigo.geneontology.org/amigo/term/GO:0022604
GO:0070663	regulation of leukocyte proliferation	6/287	26/2082	0.137349	0.397392	0.368932	TFRC/ANXA1/HMGB1/MIF/TWSG1/IGF2	6	1.67	http://amigo.geneontology.org/amigo/term/GO:0070663
GO:0000053	argininosuccinate metabolic process	1/287	1/2082	0.137848	0.397392	0.368932	ASS1	1	7.25	http://amigo.geneontology.org/amigo/term/GO:0000053
GO:0000055	ribosomal large subunit export from nucleus	1/287	1/2082	0.137848	0.397392	0.368932	NPM1	1	7.25	http://amigo.geneontology.org/amigo/term/GO:0000055
GO:0000056	ribosomal small subunit export from nucleus	1/287	1/2082	0.137848	0.397392	0.368932	NPM1	1	7.25	http://amigo.geneontology.org/amigo/term/GO:0000056
GO:0000272	polysaccharide catabolic process	1/287	1/2082	0.137848	0.397392	0.368932	HMGB1	1	7.25	http://amigo.geneontology.org/amigo/term/GO:0000272
GO:0000423	mitophagy	1/287	1/2082	0.137848	0.397392	0.368932	PHB2	1	7.25	http://amigo.geneontology.org/amigo/term/GO:0000423
GO:0000727	double-strand break repair via break-induced replication	1/287	1/2082	0.137848	0.397392	0.368932	MCM3	1	7.25	http://amigo.geneontology.org/amigo/term/GO:0000727
GO:0000740	nuclear membrane fusion	1/287	1/2082	0.137848	0.397392	0.368932	GAPDH	1	7.25	http://amigo.geneontology.org/amigo/term/GO:0000740
GO:0001781	neutrophil apoptotic process	1/287	1/2082	0.137848	0.397392	0.368932	ANXA1	1	7.25	http://amigo.geneontology.org/amigo/term/GO:0001781
GO:0001957	intramembranous ossification	1/287	1/2082	0.137848	0.397392	0.368932	MMP2	1	7.25	http://amigo.geneontology.org/amigo/term/GO:0001957
GO:0001963	synaptic transmission, dopaminergic	1/287	1/2082	0.137848	0.397392	0.368932	PARK7	1	7.25	http://amigo.geneontology.org/amigo/term/GO:0001963
GO:0002347	response to tumor cell	1/287	1/2082	0.137848	0.397392	0.368932	HMGB1	1	7.25	http://amigo.geneontology.org/amigo/term/GO:0002347
GO:0002418	immune response to tumor cell	1/287	1/2082	0.137848	0.397392	0.368932	HMGB1	1	7.25	http://amigo.geneontology.org/amigo/term/GO:0002418
GO:0002424	T cell mediated immune response to tumor cell	1/287	1/2082	0.137848	0.397392	0.368932	HMGB1	1	7.25	http://amigo.geneontology.org/amigo/term/GO:0002424
GO:0002438	acute inflammatory response to antigenic stimulus	1/287	1/2082	0.137848	0.397392	0.368932	PARK7	1	7.25	http://amigo.geneontology.org/amigo/term/GO:0002438
GO:0002483	antigen processing and presentation of endogenous peptide antigen	1/287	1/2082	0.137848	0.397392	0.368932	B2M	1	7.25	http://amigo.geneontology.org/amigo/term/GO:0002483
GO:0002507	tolerance induction	1/287	1/2082	0.137848	0.397392	0.368932	HMGB1	1	7.25	http://amigo.geneontology.org/amigo/term/GO:0002507
GO:0002643	regulation of tolerance induction	1/287	1/2082	0.137848	0.397392	0.368932	HMGB1	1	7.25	http://amigo.geneontology.org/amigo/term/GO:0002643
GO:0002675	positive regulation of acute inflammatory response	1/287	1/2082	0.137848	0.397392	0.368932	PARK7	1	7.25	http://amigo.geneontology.org/amigo/term/GO:0002675
GO:0002689	negative regulation of leukocyte chemotaxis	1/287	1/2082	0.137848	0.397392	0.368932	MIF	1	7.25	http://amigo.geneontology.org/amigo/term/GO:0002689
GO:0002834	regulation of response to tumor cell	1/287	1/2082	0.137848	0.397392	0.368932	HMGB1	1	7.25	http://amigo.geneontology.org/amigo/term/GO:0002834
GO:0002837	regulation of immune response to tumor cell	1/287	1/2082	0.137848	0.397392	0.368932	HMGB1	1	7.25	http://amigo.geneontology.org/amigo/term/GO:0002837
GO:0002840	regulation of T cell mediated immune response to tumor cell	1/287	1/2082	0.137848	0.397392	0.368932	HMGB1	1	7.25	http://amigo.geneontology.org/amigo/term/GO:0002840
GO:0002863	positive regulation of inflammatory response to antigenic stimulus	1/287	1/2082	0.137848	0.397392	0.368932	PARK7	1	7.25	http://amigo.geneontology.org/amigo/term/GO:0002863
GO:0002864	regulation of acute inflammatory response to antigenic stimulus	1/287	1/2082	0.137848	0.397392	0.368932	PARK7	1	7.25	http://amigo.geneontology.org/amigo/term/GO:0002864
GO:0002866	positive regulation of acute inflammatory response to antigenic stimulus	1/287	1/2082	0.137848	0.397392	0.368932	PARK7	1	7.25	http://amigo.geneontology.org/amigo/term/GO:0002866
GO:0002901	mature B cell apoptotic process	1/287	1/2082	0.137848	0.397392	0.368932	MIF	1	7.25	http://amigo.geneontology.org/amigo/term/GO:0002901
GO:0002903	negative regulation of B cell apoptotic process	1/287	1/2082	0.137848	0.397392	0.368932	MIF	1	7.25	http://amigo.geneontology.org/amigo/term/GO:0002903
GO:0002905	regulation of mature B cell apoptotic process	1/287	1/2082	0.137848	0.397392	0.368932	MIF	1	7.25	http://amigo.geneontology.org/amigo/term/GO:0002905
GO:0002906	negative regulation of mature B cell apoptotic process	1/287	1/2082	0.137848	0.397392	0.368932	MIF	1	7.25	http://amigo.geneontology.org/amigo/term/GO:0002906
GO:0003190	atrioventricular valve formation	1/287	1/2082	0.137848	0.397392	0.368932	OLFM1	1	7.25	http://amigo.geneontology.org/amigo/term/GO:0003190
GO:0003323	type B pancreatic cell development	1/287	1/2082	0.137848	0.397392	0.368932	CDH2	1	7.25	http://amigo.geneontology.org/amigo/term/GO:0003323
GO:0005980	glycogen catabolic process	1/287	1/2082	0.137848	0.397392	0.368932	HMGB1	1	7.25	http://amigo.geneontology.org/amigo/term/GO:0005980
GO:0005981	regulation of glycogen catabolic process	1/287	1/2082	0.137848	0.397392	0.368932	HMGB1	1	7.25	http://amigo.geneontology.org/amigo/term/GO:0005981
GO:0006044	N-acetylglucosamine metabolic process	1/287	1/2082	0.137848	0.397392	0.368932	CHST3	1	7.25	http://amigo.geneontology.org/amigo/term/GO:0006044
GO:0006065	UDP-glucuronate biosynthetic process	1/287	1/2082	0.137848	0.397392	0.368932	UGDH	1	7.25	http://amigo.geneontology.org/amigo/term/GO:0006065
GO:0006107	oxaloacetate metabolic process	1/287	1/2082	0.137848	0.397392	0.368932	MDH1	1	7.25	http://amigo.geneontology.org/amigo/term/GO:0006107
GO:0006108	malate metabolic process	1/287	1/2082	0.137848	0.397392	0.368932	MDH1	1	7.25	http://amigo.geneontology.org/amigo/term/GO:0006108
GO:0006154	adenosine catabolic process	1/287	1/2082	0.137848	0.397392	0.368932	ADA	1	7.25	http://amigo.geneontology.org/amigo/term/GO:0006154
GO:0006166	purine ribonucleoside salvage	1/287	1/2082	0.137848	0.397392	0.368932	HPRT1	1	7.25	http://amigo.geneontology.org/amigo/term/GO:0006166
GO:0006168	adenine salvage	1/287	1/2082	0.137848	0.397392	0.368932	HPRT1	1	7.25	http://amigo.geneontology.org/amigo/term/GO:0006168
GO:0006172	ADP biosynthetic process	1/287	1/2082	0.137848	0.397392	0.368932	AK1	1	7.25	http://amigo.geneontology.org/amigo/term/GO:0006172
GO:0006177	GMP biosynthetic process	1/287	1/2082	0.137848	0.397392	0.368932	HPRT1	1	7.25	http://amigo.geneontology.org/amigo/term/GO:0006177
GO:0006178	guanine salvage	1/287	1/2082	0.137848	0.397392	0.368932	HPRT1	1	7.25	http://amigo.geneontology.org/amigo/term/GO:0006178
GO:0006183	GTP biosynthetic process	1/287	1/2082	0.137848	0.397392	0.368932	NME2	1	7.25	http://amigo.geneontology.org/amigo/term/GO:0006183
GO:0006228	UTP biosynthetic process	1/287	1/2082	0.137848	0.397392	0.368932	NME2	1	7.25	http://amigo.geneontology.org/amigo/term/GO:0006228
GO:0006267	pre-replicative complex assembly involved in nuclear cell cycle DNA replication	1/287	1/2082	0.137848	0.397392	0.368932	MCM3	1	7.25	http://amigo.geneontology.org/amigo/term/GO:0006267
GO:0006270	DNA replication initiation	1/287	1/2082	0.137848	0.397392	0.368932	MCM3	1	7.25	http://amigo.geneontology.org/amigo/term/GO:0006270
GO:0006272	leading strand elongation	1/287	1/2082	0.137848	0.397392	0.368932	PCNA	1	7.25	http://amigo.geneontology.org/amigo/term/GO:0006272
GO:0006287	base-excision repair, gap-filling	1/287	1/2082	0.137848	0.397392	0.368932	PCNA	1	7.25	http://amigo.geneontology.org/amigo/term/GO:0006287
GO:0006407	rRNA export from nucleus	1/287	1/2082	0.137848	0.397392	0.368932	NPM1	1	7.25	http://amigo.geneontology.org/amigo/term/GO:0006407
GO:0006532	aspartate biosynthetic process	1/287	1/2082	0.137848	0.397392	0.368932	GOT1	1	7.25	http://amigo.geneontology.org/amigo/term/GO:0006532
GO:0006538	glutamate catabolic process	1/287	1/2082	0.137848	0.397392	0.368932	GLUD2	1	7.25	http://amigo.geneontology.org/amigo/term/GO:0006538
GO:0006642	triglyceride mobilization	1/287	1/2082	0.137848	0.397392	0.368932	APOB	1	7.25	http://amigo.geneontology.org/amigo/term/GO:0006642
GO:0006881	extracellular sequestering of iron ion	1/287	1/2082	0.137848	0.397392	0.368932	TF	1	7.25	http://amigo.geneontology.org/amigo/term/GO:0006881
GO:0006925	inflammatory cell apoptotic process	1/287	1/2082	0.137848	0.397392	0.368932	ANXA1	1	7.25	http://amigo.geneontology.org/amigo/term/GO:0006925
GO:0007039	protein catabolic process in the vacuole	1/287	1/2082	0.137848	0.397392	0.368932	LAMP2	1	7.25	http://amigo.geneontology.org/amigo/term/GO:0007039
GO:0009125	nucleoside monophosphate catabolic process	1/287	1/2082	0.137848	0.397392	0.368932	HPRT1	1	7.25	http://amigo.geneontology.org/amigo/term/GO:0009125
GO:0009128	purine nucleoside monophosphate catabolic process	1/287	1/2082	0.137848	0.397392	0.368932	HPRT1	1	7.25	http://amigo.geneontology.org/amigo/term/GO:0009128
GO:0009136	purine nucleoside diphosphate biosynthetic process	1/287	1/2082	0.137848	0.397392	0.368932	AK1	1	7.25	http://amigo.geneontology.org/amigo/term/GO:0009136
GO:0009154	purine ribonucleotide catabolic process	1/287	1/2082	0.137848	0.397392	0.368932	HPRT1	1	7.25	http://amigo.geneontology.org/amigo/term/GO:0009154
GO:0009158	ribonucleoside monophosphate catabolic process	1/287	1/2082	0.137848	0.397392	0.368932	HPRT1	1	7.25	http://amigo.geneontology.org/amigo/term/GO:0009158
GO:0009169	purine ribonucleoside monophosphate catabolic process	1/287	1/2082	0.137848	0.397392	0.368932	HPRT1	1	7.25	http://amigo.geneontology.org/amigo/term/GO:0009169
GO:0009180	purine ribonucleoside diphosphate biosynthetic process	1/287	1/2082	0.137848	0.397392	0.368932	AK1	1	7.25	http://amigo.geneontology.org/amigo/term/GO:0009180
GO:0009225	nucleotide-sugar metabolic process	1/287	1/2082	0.137848	0.397392	0.368932	UGDH	1	7.25	http://amigo.geneontology.org/amigo/term/GO:0009225
GO:0009226	nucleotide-sugar biosynthetic process	1/287	1/2082	0.137848	0.397392	0.368932	UGDH	1	7.25	http://amigo.geneontology.org/amigo/term/GO:0009226
GO:0009251	glucan catabolic process	1/287	1/2082	0.137848	0.397392	0.368932	HMGB1	1	7.25	http://amigo.geneontology.org/amigo/term/GO:0009251
GO:0009261	ribonucleotide catabolic process	1/287	1/2082	0.137848	0.397392	0.368932	HPRT1	1	7.25	http://amigo.geneontology.org/amigo/term/GO:0009261
GO:0009441	glycolate metabolic process	1/287	1/2082	0.137848	0.397392	0.368932	PARK7	1	7.25	http://amigo.geneontology.org/amigo/term/GO:0009441
GO:0010037	response to carbon dioxide	1/287	1/2082	0.137848	0.397392	0.368932	CA2	1	7.25	http://amigo.geneontology.org/amigo/term/GO:0010037
GO:0010519	negative regulation of phospholipase activity	1/287	1/2082	0.137848	0.397392	0.368932	ANXA1	1	7.25	http://amigo.geneontology.org/amigo/term/GO:0010519
GO:0010640	regulation of platelet-derived growth factor receptor signaling pathway	1/287	1/2082	0.137848	0.397392	0.368932	SLC9A3R1	1	7.25	http://amigo.geneontology.org/amigo/term/GO:0010640
GO:0010642	negative regulation of platelet-derived growth factor receptor signaling pathway	1/287	1/2082	0.137848	0.397392	0.368932	SLC9A3R1	1	7.25	http://amigo.geneontology.org/amigo/term/GO:0010642
GO:0010643	cell communication by chemical coupling	1/287	1/2082	0.137848	0.397392	0.368932	DBN1	1	7.25	http://amigo.geneontology.org/amigo/term/GO:0010643
GO:0010739	positive regulation of protein kinase A signaling	1/287	1/2082	0.137848	0.397392	0.368932	MIF	1	7.25	http://amigo.geneontology.org/amigo/term/GO:0010739
GO:0010759	positive regulation of macrophage chemotaxis	1/287	1/2082	0.137848	0.397392	0.368932	MSTN	1	7.25	http://amigo.geneontology.org/amigo/term/GO:0010759
GO:0010760	negative regulation of macrophage chemotaxis	1/287	1/2082	0.137848	0.397392	0.368932	MIF	1	7.25	http://amigo.geneontology.org/amigo/term/GO:0010760
GO:0010803	regulation of tumor necrosis factor-mediated signaling pathway	1/287	1/2082	0.137848	0.397392	0.368932	APOA1	1	7.25	http://amigo.geneontology.org/amigo/term/GO:0010803
GO:0010804	negative regulation of tumor necrosis factor-mediated signaling pathway	1/287	1/2082	0.137848	0.397392	0.368932	APOA1	1	7.25	http://amigo.geneontology.org/amigo/term/GO:0010804
GO:0010874	regulation of cholesterol efflux	1/287	1/2082	0.137848	0.397392	0.368932	APOA1	1	7.25	http://amigo.geneontology.org/amigo/term/GO:0010874
GO:0010875	positive regulation of cholesterol efflux	1/287	1/2082	0.137848	0.397392	0.368932	APOA1	1	7.25	http://amigo.geneontology.org/amigo/term/GO:0010875
GO:0010896	regulation of triglyceride catabolic process	1/287	1/2082	0.137848	0.397392	0.368932	APOA1	1	7.25	http://amigo.geneontology.org/amigo/term/GO:0010896
GO:0010898	positive regulation of triglyceride catabolic process	1/287	1/2082	0.137848	0.397392	0.368932	APOA1	1	7.25	http://amigo.geneontology.org/amigo/term/GO:0010898
GO:0010901	regulation of very-low-density lipoprotein particle remodeling	1/287	1/2082	0.137848	0.397392	0.368932	APOA1	1	7.25	http://amigo.geneontology.org/amigo/term/GO:0010901
GO:0010903	negative regulation of very-low-density lipoprotein particle remodeling	1/287	1/2082	0.137848	0.397392	0.368932	APOA1	1	7.25	http://amigo.geneontology.org/amigo/term/GO:0010903
GO:0010984	regulation of lipoprotein particle clearance	1/287	1/2082	0.137848	0.397392	0.368932	ANXA2	1	7.25	http://amigo.geneontology.org/amigo/term/GO:0010984
GO:0010986	positive regulation of lipoprotein particle clearance	1/287	1/2082	0.137848	0.397392	0.368932	ANXA2	1	7.25	http://amigo.geneontology.org/amigo/term/GO:0010986
GO:0010988	regulation of low-density lipoprotein particle clearance	1/287	1/2082	0.137848	0.397392	0.368932	ANXA2	1	7.25	http://amigo.geneontology.org/amigo/term/GO:0010988
GO:0010998	regulation of translational initiation by eIF2 alpha phosphorylation	1/287	1/2082	0.137848	0.397392	0.368932	DNAJC3	1	7.25	http://amigo.geneontology.org/amigo/term/GO:0010998
GO:0014004	microglia differentiation	1/287	1/2082	0.137848	0.397392	0.368932	TGFB1	1	7.25	http://amigo.geneontology.org/amigo/term/GO:0014004
GO:0014006	regulation of microglia differentiation	1/287	1/2082	0.137848	0.397392	0.368932	TGFB1	1	7.25	http://amigo.geneontology.org/amigo/term/GO:0014006
GO:0014008	positive regulation of microglia differentiation	1/287	1/2082	0.137848	0.397392	0.368932	TGFB1	1	7.25	http://amigo.geneontology.org/amigo/term/GO:0014008
GO:0014067	negative regulation of phosphatidylinositol 3-kinase signaling	1/287	1/2082	0.137848	0.397392	0.368932	SLC9A3R1	1	7.25	http://amigo.geneontology.org/amigo/term/GO:0014067
GO:0015670	carbon dioxide transport	1/287	1/2082	0.137848	0.397392	0.368932	CA2	1	7.25	http://amigo.geneontology.org/amigo/term/GO:0015670
GO:0016344	meiotic chromosome movement towards spindle pole	1/287	1/2082	0.137848	0.397392	0.368932	ACTR3	1	7.25	http://amigo.geneontology.org/amigo/term/GO:0016344
GO:0016525	negative regulation of angiogenesis	1/287	1/2082	0.137848	0.397392	0.368932	THBS2	1	7.25	http://amigo.geneontology.org/amigo/term/GO:0016525
GO:0017055	negative regulation of RNA polymerase II transcription preinitiation complex assembly	1/287	1/2082	0.137848	0.397392	0.368932	HMGB1	1	7.25	http://amigo.geneontology.org/amigo/term/GO:0017055
GO:0018125	peptidyl-cysteine methylation	1/287	1/2082	0.137848	0.397392	0.368932	RAB6A	1	7.25	http://amigo.geneontology.org/amigo/term/GO:0018125
GO:0019242	methylglyoxal biosynthetic process	1/287	1/2082	0.137848	0.397392	0.368932	TPI1	1	7.25	http://amigo.geneontology.org/amigo/term/GO:0019242
GO:0019682	glyceraldehyde-3-phosphate metabolic process	1/287	1/2082	0.137848	0.397392	0.368932	TPI1	1	7.25	http://amigo.geneontology.org/amigo/term/GO:0019682
GO:0019755	one-carbon compound transport	1/287	1/2082	0.137848	0.397392	0.368932	CA2	1	7.25	http://amigo.geneontology.org/amigo/term/GO:0019755
GO:0019883	antigen processing and presentation of endogenous antigen	1/287	1/2082	0.137848	0.397392	0.368932	B2M	1	7.25	http://amigo.geneontology.org/amigo/term/GO:0019883
GO:0019885	antigen processing and presentation of endogenous peptide antigen via MHC class I	1/287	1/2082	0.137848	0.397392	0.368932	B2M	1	7.25	http://amigo.geneontology.org/amigo/term/GO:0019885
GO:0021535	cell migration in hindbrain	1/287	1/2082	0.137848	0.397392	0.368932	NRP1	1	7.25	http://amigo.geneontology.org/amigo/term/GO:0021535
GO:0021604	cranial nerve structural organization	1/287	1/2082	0.137848	0.397392	0.368932	CDH2	1	7.25	http://amigo.geneontology.org/amigo/term/GO:0021604
GO:0021637	trigeminal nerve structural organization	1/287	1/2082	0.137848	0.397392	0.368932	CDH2	1	7.25	http://amigo.geneontology.org/amigo/term/GO:0021637
GO:0022035	rhombomere cell migration	1/287	1/2082	0.137848	0.397392	0.368932	NRP1	1	7.25	http://amigo.geneontology.org/amigo/term/GO:0022035
GO:0023041	neuronal signal transduction	1/287	1/2082	0.137848	0.397392	0.368932	OLFM1	1	7.25	http://amigo.geneontology.org/amigo/term/GO:0023041
GO:0030033	microvillus assembly	1/287	1/2082	0.137848	0.397392	0.368932	PODXL	1	7.25	http://amigo.geneontology.org/amigo/term/GO:0030033
GO:0030091	protein repair	1/287	1/2082	0.137848	0.397392	0.368932	PARK7	1	7.25	http://amigo.geneontology.org/amigo/term/GO:0030091
GO:0030167	proteoglycan catabolic process	1/287	1/2082	0.137848	0.397392	0.368932	HPSE	1	7.25	http://amigo.geneontology.org/amigo/term/GO:0030167
GO:0030193	regulation of blood coagulation	1/287	1/2082	0.137848	0.397392	0.368932	ANXA2	1	7.25	http://amigo.geneontology.org/amigo/term/GO:0030193
GO:0030195	negative regulation of blood coagulation	1/287	1/2082	0.137848	0.397392	0.368932	ANXA2	1	7.25	http://amigo.geneontology.org/amigo/term/GO:0030195
GO:0030200	heparan sulfate proteoglycan catabolic process	1/287	1/2082	0.137848	0.397392	0.368932	HPSE	1	7.25	http://amigo.geneontology.org/amigo/term/GO:0030200
GO:0030300	regulation of intestinal cholesterol absorption	1/287	1/2082	0.137848	0.397392	0.368932	APOA1	1	7.25	http://amigo.geneontology.org/amigo/term/GO:0030300
GO:0030511	positive regulation of transforming growth factor beta receptor signaling pathway	1/287	1/2082	0.137848	0.397392	0.368932	HSP90AB1	1	7.25	http://amigo.geneontology.org/amigo/term/GO:0030511
GO:0030574	collagen catabolic process	1/287	1/2082	0.137848	0.397392	0.368932	MMP2	1	7.25	http://amigo.geneontology.org/amigo/term/GO:0030574
GO:0030836	positive regulation of actin filament depolymerization	1/287	1/2082	0.137848	0.397392	0.368932	DSTN	1	7.25	http://amigo.geneontology.org/amigo/term/GO:0030836
GO:0031017	exocrine pancreas development	1/287	1/2082	0.137848	0.397392	0.368932	IGF2	1	7.25	http://amigo.geneontology.org/amigo/term/GO:0031017
GO:0031036	myosin II filament assembly	1/287	1/2082	0.137848	0.397392	0.368932	MYL1	1	7.25	http://amigo.geneontology.org/amigo/term/GO:0031036
GO:0031038	myosin II filament organization	1/287	1/2082	0.137848	0.397392	0.368932	MYL1	1	7.25	http://amigo.geneontology.org/amigo/term/GO:0031038
GO:0031268	pseudopodium organization	1/287	1/2082	0.137848	0.397392	0.368932	CDC42	1	7.25	http://amigo.geneontology.org/amigo/term/GO:0031268
GO:0031269	pseudopodium assembly	1/287	1/2082	0.137848	0.397392	0.368932	CDC42	1	7.25	http://amigo.geneontology.org/amigo/term/GO:0031269
GO:0031272	regulation of pseudopodium assembly	1/287	1/2082	0.137848	0.397392	0.368932	CDC42	1	7.25	http://amigo.geneontology.org/amigo/term/GO:0031272
GO:0031274	positive regulation of pseudopodium assembly	1/287	1/2082	0.137848	0.397392	0.368932	CDC42	1	7.25	http://amigo.geneontology.org/amigo/term/GO:0031274
GO:0031338	regulation of vesicle fusion	1/287	1/2082	0.137848	0.397392	0.368932	ANXA1	1	7.25	http://amigo.geneontology.org/amigo/term/GO:0031338
GO:0031340	positive regulation of vesicle fusion	1/287	1/2082	0.137848	0.397392	0.368932	ANXA1	1	7.25	http://amigo.geneontology.org/amigo/term/GO:0031340
GO:0031392	regulation of prostaglandin biosynthetic process	1/287	1/2082	0.137848	0.397392	0.368932	ANXA1	1	7.25	http://amigo.geneontology.org/amigo/term/GO:0031392
GO:0031394	positive regulation of prostaglandin biosynthetic process	1/287	1/2082	0.137848	0.397392	0.368932	ANXA1	1	7.25	http://amigo.geneontology.org/amigo/term/GO:0031394
GO:0031441	negative regulation of mRNA 3'-end processing	1/287	1/2082	0.137848	0.397392	0.368932	ZC3H14	1	7.25	http://amigo.geneontology.org/amigo/term/GO:0031441
GO:0031664	regulation of lipopolysaccharide-mediated signaling pathway	1/287	1/2082	0.137848	0.397392	0.368932	MIF	1	7.25	http://amigo.geneontology.org/amigo/term/GO:0031664
GO:0031666	positive regulation of lipopolysaccharide-mediated signaling pathway	1/287	1/2082	0.137848	0.397392	0.368932	MIF	1	7.25	http://amigo.geneontology.org/amigo/term/GO:0031666
GO:0031915	positive regulation of synaptic plasticity	1/287	1/2082	0.137848	0.397392	0.368932	DBN1	1	7.25	http://amigo.geneontology.org/amigo/term/GO:0031915
GO:0032055	negative regulation of translation in response to stress	1/287	1/2082	0.137848	0.397392	0.368932	EIF2S1	1	7.25	http://amigo.geneontology.org/amigo/term/GO:0032055
GO:0032056	positive regulation of translation in response to stress	1/287	1/2082	0.137848	0.397392	0.368932	DNAJC3	1	7.25	http://amigo.geneontology.org/amigo/term/GO:0032056
GO:0032057	negative regulation of translational initiation in response to stress	1/287	1/2082	0.137848	0.397392	0.368932	EIF2S1	1	7.25	http://amigo.geneontology.org/amigo/term/GO:0032057
GO:0032058	positive regulation of translational initiation in response to stress	1/287	1/2082	0.137848	0.397392	0.368932	DNAJC3	1	7.25	http://amigo.geneontology.org/amigo/term/GO:0032058
GO:0032072	regulation of restriction endodeoxyribonuclease activity	1/287	1/2082	0.137848	0.397392	0.368932	HMGB1	1	7.25	http://amigo.geneontology.org/amigo/term/GO:0032072
GO:0032075	positive regulation of nuclease activity	1/287	1/2082	0.137848	0.397392	0.368932	PCNA	1	7.25	http://amigo.geneontology.org/amigo/term/GO:0032075
GO:0032077	positive regulation of deoxyribonuclease activity	1/287	1/2082	0.137848	0.397392	0.368932	PCNA	1	7.25	http://amigo.geneontology.org/amigo/term/GO:0032077
GO:0032228	regulation of synaptic transmission, GABAergic	1/287	1/2082	0.137848	0.397392	0.368932	CA2	1	7.25	http://amigo.geneontology.org/amigo/term/GO:0032228
GO:0032230	positive regulation of synaptic transmission, GABAergic	1/287	1/2082	0.137848	0.397392	0.368932	CA2	1	7.25	http://amigo.geneontology.org/amigo/term/GO:0032230
GO:0032263	GMP salvage	1/287	1/2082	0.137848	0.397392	0.368932	HPRT1	1	7.25	http://amigo.geneontology.org/amigo/term/GO:0032263
GO:0032305	positive regulation of icosanoid secretion	1/287	1/2082	0.137848	0.397392	0.368932	MIF	1	7.25	http://amigo.geneontology.org/amigo/term/GO:0032305
GO:0032306	regulation of prostaglandin secretion	1/287	1/2082	0.137848	0.397392	0.368932	MIF	1	7.25	http://amigo.geneontology.org/amigo/term/GO:0032306
GO:0032308	positive regulation of prostaglandin secretion	1/287	1/2082	0.137848	0.397392	0.368932	MIF	1	7.25	http://amigo.geneontology.org/amigo/term/GO:0032308
GO:0032423	regulation of mismatch repair	1/287	1/2082	0.137848	0.397392	0.368932	HMGB1	1	7.25	http://amigo.geneontology.org/amigo/term/GO:0032423
GO:0032425	positive regulation of mismatch repair	1/287	1/2082	0.137848	0.397392	0.368932	HMGB1	1	7.25	http://amigo.geneontology.org/amigo/term/GO:0032425
GO:0032489	regulation of Cdc42 protein signal transduction	1/287	1/2082	0.137848	0.397392	0.368932	APOA1	1	7.25	http://amigo.geneontology.org/amigo/term/GO:0032489
GO:0032534	regulation of microvillus assembly	1/287	1/2082	0.137848	0.397392	0.368932	PODXL	1	7.25	http://amigo.geneontology.org/amigo/term/GO:0032534
GO:0032743	positive regulation of interleukin-2 production	1/287	1/2082	0.137848	0.397392	0.368932	ANXA1	1	7.25	http://amigo.geneontology.org/amigo/term/GO:0032743
GO:0032782	bile acid secretion	1/287	1/2082	0.137848	0.397392	0.368932	SLC9A3R1	1	7.25	http://amigo.geneontology.org/amigo/term/GO:0032782
GO:0032799	low-density lipoprotein receptor particle metabolic process	1/287	1/2082	0.137848	0.397392	0.368932	ANXA2	1	7.25	http://amigo.geneontology.org/amigo/term/GO:0032799
GO:0032802	low-density lipoprotein particle receptor catabolic process	1/287	1/2082	0.137848	0.397392	0.368932	ANXA2	1	7.25	http://amigo.geneontology.org/amigo/term/GO:0032802
GO:0032803	regulation of low-density lipoprotein particle receptor catabolic process	1/287	1/2082	0.137848	0.397392	0.368932	ANXA2	1	7.25	http://amigo.geneontology.org/amigo/term/GO:0032803
GO:0032804	negative regulation of low-density lipoprotein particle receptor catabolic process	1/287	1/2082	0.137848	0.397392	0.368932	ANXA2	1	7.25	http://amigo.geneontology.org/amigo/term/GO:0032804
GO:0032849	positive regulation of cellular pH reduction	1/287	1/2082	0.137848	0.397392	0.368932	CA2	1	7.25	http://amigo.geneontology.org/amigo/term/GO:0032849
GO:0032907	transforming growth factor beta3 production	1/287	1/2082	0.137848	0.397392	0.368932	ANXA2	1	7.25	http://amigo.geneontology.org/amigo/term/GO:0032907
GO:0032914	positive regulation of transforming growth factor beta1 production	1/287	1/2082	0.137848	0.397392	0.368932	LUM	1	7.25	http://amigo.geneontology.org/amigo/term/GO:0032914
GO:0033029	regulation of neutrophil apoptotic process	1/287	1/2082	0.137848	0.397392	0.368932	ANXA1	1	7.25	http://amigo.geneontology.org/amigo/term/GO:0033029
GO:0033031	positive regulation of neutrophil apoptotic process	1/287	1/2082	0.137848	0.397392	0.368932	ANXA1	1	7.25	http://amigo.geneontology.org/amigo/term/GO:0033031
GO:0033034	positive regulation of myeloid cell apoptotic process	1/287	1/2082	0.137848	0.397392	0.368932	ANXA1	1	7.25	http://amigo.geneontology.org/amigo/term/GO:0033034
GO:0033119	negative regulation of RNA splicing	1/287	1/2082	0.137848	0.397392	0.368932	RPS13	1	7.25	http://amigo.geneontology.org/amigo/term/GO:0033119
GO:0033206	meiotic cytokinesis	1/287	1/2082	0.137848	0.397392	0.368932	ACTR3	1	7.25	http://amigo.geneontology.org/amigo/term/GO:0033206
GO:0033238	regulation of cellular amine metabolic process	1/287	1/2082	0.137848	0.397392	0.368932	HPRT1	1	7.25	http://amigo.geneontology.org/amigo/term/GO:0033238
GO:0033240	positive regulation of cellular amine metabolic process	1/287	1/2082	0.137848	0.397392	0.368932	HPRT1	1	7.25	http://amigo.geneontology.org/amigo/term/GO:0033240
GO:0033383	geranyl diphosphate metabolic process	1/287	1/2082	0.137848	0.397392	0.368932	FDPS	1	7.25	http://amigo.geneontology.org/amigo/term/GO:0033383
GO:0033384	geranyl diphosphate biosynthetic process	1/287	1/2082	0.137848	0.397392	0.368932	FDPS	1	7.25	http://amigo.geneontology.org/amigo/term/GO:0033384
GO:0033572	transferrin transport	1/287	1/2082	0.137848	0.397392	0.368932	TFRC	1	7.25	http://amigo.geneontology.org/amigo/term/GO:0033572
GO:0033631	cell-cell adhesion mediated by integrin	1/287	1/2082	0.137848	0.397392	0.368932	PODXL	1	7.25	http://amigo.geneontology.org/amigo/term/GO:0033631
GO:0033632	regulation of cell-cell adhesion mediated by integrin	1/287	1/2082	0.137848	0.397392	0.368932	PODXL	1	7.25	http://amigo.geneontology.org/amigo/term/GO:0033632
GO:0033634	positive regulation of cell-cell adhesion mediated by integrin	1/287	1/2082	0.137848	0.397392	0.368932	PODXL	1	7.25	http://amigo.geneontology.org/amigo/term/GO:0033634
GO:0033700	phospholipid efflux	1/287	1/2082	0.137848	0.397392	0.368932	APOA1	1	7.25	http://amigo.geneontology.org/amigo/term/GO:0033700
GO:0033860	regulation of NAD(P)H oxidase activity	1/287	1/2082	0.137848	0.397392	0.368932	PARK7	1	7.25	http://amigo.geneontology.org/amigo/term/GO:0033860
GO:0033864	positive regulation of NAD(P)H oxidase activity	1/287	1/2082	0.137848	0.397392	0.368932	PARK7	1	7.25	http://amigo.geneontology.org/amigo/term/GO:0033864
GO:0034135	regulation of toll-like receptor 2 signaling pathway	1/287	1/2082	0.137848	0.397392	0.368932	HMGB1	1	7.25	http://amigo.geneontology.org/amigo/term/GO:0034135
GO:0034137	positive regulation of toll-like receptor 2 signaling pathway	1/287	1/2082	0.137848	0.397392	0.368932	HMGB1	1	7.25	http://amigo.geneontology.org/amigo/term/GO:0034137
GO:0034143	regulation of toll-like receptor 4 signaling pathway	1/287	1/2082	0.137848	0.397392	0.368932	HMGB1	1	7.25	http://amigo.geneontology.org/amigo/term/GO:0034143
GO:0034145	positive regulation of toll-like receptor 4 signaling pathway	1/287	1/2082	0.137848	0.397392	0.368932	HMGB1	1	7.25	http://amigo.geneontology.org/amigo/term/GO:0034145
GO:0034196	acylglycerol transport	1/287	1/2082	0.137848	0.397392	0.368932	CETP	1	7.25	http://amigo.geneontology.org/amigo/term/GO:0034196
GO:0034197	triglyceride transport	1/287	1/2082	0.137848	0.397392	0.368932	CETP	1	7.25	http://amigo.geneontology.org/amigo/term/GO:0034197
GO:0034377	plasma lipoprotein particle assembly	1/287	1/2082	0.137848	0.397392	0.368932	APOA1	1	7.25	http://amigo.geneontology.org/amigo/term/GO:0034377
GO:0034380	high-density lipoprotein particle assembly	1/287	1/2082	0.137848	0.397392	0.368932	APOA1	1	7.25	http://amigo.geneontology.org/amigo/term/GO:0034380
GO:0034381	plasma lipoprotein particle clearance	1/287	1/2082	0.137848	0.397392	0.368932	ANXA2	1	7.25	http://amigo.geneontology.org/amigo/term/GO:0034381
GO:0034383	low-density lipoprotein particle clearance	1/287	1/2082	0.137848	0.397392	0.368932	ANXA2	1	7.25	http://amigo.geneontology.org/amigo/term/GO:0034383
GO:0034498	early endosome to Golgi transport	1/287	1/2082	0.137848	0.397392	0.368932	RAB6A	1	7.25	http://amigo.geneontology.org/amigo/term/GO:0034498
GO:0034514	mitochondrial unfolded protein response	1/287	1/2082	0.137848	0.397392	0.368932	HSPD1	1	7.25	http://amigo.geneontology.org/amigo/term/GO:0034514
GO:0034756	regulation of iron ion transport	1/287	1/2082	0.137848	0.397392	0.368932	B2M	1	7.25	http://amigo.geneontology.org/amigo/term/GO:0034756
GO:0035089	establishment of apical/basal cell polarity	1/287	1/2082	0.137848	0.397392	0.368932	CDC42	1	7.25	http://amigo.geneontology.org/amigo/term/GO:0035089
GO:0035357	peroxisome proliferator activated receptor signaling pathway	1/287	1/2082	0.137848	0.397392	0.368932	ACTN4	1	7.25	http://amigo.geneontology.org/amigo/term/GO:0035357
GO:0035376	sterol import	1/287	1/2082	0.137848	0.397392	0.368932	APOA1	1	7.25	http://amigo.geneontology.org/amigo/term/GO:0035376
GO:0035442	dipeptide transmembrane transport	1/287	1/2082	0.137848	0.397392	0.368932	CA2	1	7.25	http://amigo.geneontology.org/amigo/term/GO:0035442
GO:0035502	metanephric part of ureteric bud development	1/287	1/2082	0.137848	0.397392	0.368932	CALB1	1	7.25	http://amigo.geneontology.org/amigo/term/GO:0035502
GO:0035606	peptidyl-cysteine S-trans-nitrosylation	1/287	1/2082	0.137848	0.397392	0.368932	GAPDH	1	7.25	http://amigo.geneontology.org/amigo/term/GO:0035606
GO:0035608	protein deglutamylation	1/287	1/2082	0.137848	0.397392	0.368932	AGTPBP1	1	7.25	http://amigo.geneontology.org/amigo/term/GO:0035608
GO:0035609	C-terminal protein deglutamylation	1/287	1/2082	0.137848	0.397392	0.368932	AGTPBP1	1	7.25	http://amigo.geneontology.org/amigo/term/GO:0035609
GO:0035610	protein side chain deglutamylation	1/287	1/2082	0.137848	0.397392	0.368932	AGTPBP1	1	7.25	http://amigo.geneontology.org/amigo/term/GO:0035610
GO:0035711	T-helper 1 cell activation	1/287	1/2082	0.137848	0.397392	0.368932	HMGB1	1	7.25	http://amigo.geneontology.org/amigo/term/GO:0035711
GO:0035739	CD4-positive, alpha-beta T cell proliferation	1/287	1/2082	0.137848	0.397392	0.368932	TWSG1	1	7.25	http://amigo.geneontology.org/amigo/term/GO:0035739
GO:0035790	platelet-derived growth factor receptor-alpha signaling pathway	1/287	1/2082	0.137848	0.397392	0.368932	PDGFRA	1	7.25	http://amigo.geneontology.org/amigo/term/GO:0035790
GO:0036072	direct ossification	1/287	1/2082	0.137848	0.397392	0.368932	MMP2	1	7.25	http://amigo.geneontology.org/amigo/term/GO:0036072
GO:0036366	transforming growth factor beta3 activation	1/287	1/2082	0.137848	0.397392	0.368932	ANXA2	1	7.25	http://amigo.geneontology.org/amigo/term/GO:0036366
GO:0036388	pre-replicative complex assembly	1/287	1/2082	0.137848	0.397392	0.368932	MCM3	1	7.25	http://amigo.geneontology.org/amigo/term/GO:0036388
GO:0036490	regulation of translation in response to endoplasmic reticulum stress	1/287	1/2082	0.137848	0.397392	0.368932	DNAJC3	1	7.25	http://amigo.geneontology.org/amigo/term/GO:0036490
GO:0036491	regulation of translation initiation in response to endoplasmic reticulum stress	1/287	1/2082	0.137848	0.397392	0.368932	DNAJC3	1	7.25	http://amigo.geneontology.org/amigo/term/GO:0036491
GO:0036492	eiF2alpha phosphorylation in response to endoplasmic reticulum stress	1/287	1/2082	0.137848	0.397392	0.368932	DNAJC3	1	7.25	http://amigo.geneontology.org/amigo/term/GO:0036492
GO:0036493	positive regulation of translation in response to endoplasmic reticulum stress	1/287	1/2082	0.137848	0.397392	0.368932	DNAJC3	1	7.25	http://amigo.geneontology.org/amigo/term/GO:0036493
GO:0036494	positive regulation of translation initiation in response to endoplasmic reticulum stress	1/287	1/2082	0.137848	0.397392	0.368932	DNAJC3	1	7.25	http://amigo.geneontology.org/amigo/term/GO:0036494
GO:0036525	protein deglycation	1/287	1/2082	0.137848	0.397392	0.368932	PARK7	1	7.25	http://amigo.geneontology.org/amigo/term/GO:0036525
GO:0036529	protein deglycation, glyoxal removal	1/287	1/2082	0.137848	0.397392	0.368932	PARK7	1	7.25	http://amigo.geneontology.org/amigo/term/GO:0036529
GO:0038028	insulin receptor signaling pathway via phosphatidylinositol 3-kinase	1/287	1/2082	0.137848	0.397392	0.368932	IGF2	1	7.25	http://amigo.geneontology.org/amigo/term/GO:0038028
GO:0042053	regulation of dopamine metabolic process	1/287	1/2082	0.137848	0.397392	0.368932	HPRT1	1	7.25	http://amigo.geneontology.org/amigo/term/GO:0042053
GO:0042069	regulation of catecholamine metabolic process	1/287	1/2082	0.137848	0.397392	0.368932	HPRT1	1	7.25	http://amigo.geneontology.org/amigo/term/GO:0042069
GO:0042730	fibrinolysis	1/287	1/2082	0.137848	0.397392	0.368932	ANXA2	1	7.25	http://amigo.geneontology.org/amigo/term/GO:0042730
GO:0042938	dipeptide transport	1/287	1/2082	0.137848	0.397392	0.368932	CA2	1	7.25	http://amigo.geneontology.org/amigo/term/GO:0042938
GO:0042953	lipoprotein transport	1/287	1/2082	0.137848	0.397392	0.368932	APOB	1	7.25	http://amigo.geneontology.org/amigo/term/GO:0042953
GO:0042989	sequestering of actin monomers	1/287	1/2082	0.137848	0.397392	0.368932	TWF2	1	7.25	http://amigo.geneontology.org/amigo/term/GO:0042989
GO:0043129	surfactant homeostasis	1/287	1/2082	0.137848	0.397392	0.368932	MBL2	1	7.25	http://amigo.geneontology.org/amigo/term/GO:0043129
GO:0043174	nucleoside salvage	1/287	1/2082	0.137848	0.397392	0.368932	HPRT1	1	7.25	http://amigo.geneontology.org/amigo/term/GO:0043174
GO:0043362	nucleate erythrocyte maturation	1/287	1/2082	0.137848	0.397392	0.368932	SERPINB10B	1	7.25	http://amigo.geneontology.org/amigo/term/GO:0043362
GO:0043363	nucleate erythrocyte differentiation	1/287	1/2082	0.137848	0.397392	0.368932	SERPINB10B	1	7.25	http://amigo.geneontology.org/amigo/term/GO:0043363
GO:0043372	positive regulation of CD4-positive, alpha-beta T cell differentiation	1/287	1/2082	0.137848	0.397392	0.368932	ANXA1	1	7.25	http://amigo.geneontology.org/amigo/term/GO:0043372
GO:0043471	regulation of cellular carbohydrate catabolic process	1/287	1/2082	0.137848	0.397392	0.368932	HMGB1	1	7.25	http://amigo.geneontology.org/amigo/term/GO:0043471
GO:0043518	negative regulation of DNA damage response, signal transduction by p53 class mediator	1/287	1/2082	0.137848	0.397392	0.368932	MIF	1	7.25	http://amigo.geneontology.org/amigo/term/GO:0043518
GO:0043519	regulation of myosin II filament organization	1/287	1/2082	0.137848	0.397392	0.368932	MYL1	1	7.25	http://amigo.geneontology.org/amigo/term/GO:0043519
GO:0043520	regulation of myosin II filament assembly	1/287	1/2082	0.137848	0.397392	0.368932	MYL1	1	7.25	http://amigo.geneontology.org/amigo/term/GO:0043520
GO:0043616	keratinocyte proliferation	1/287	1/2082	0.137848	0.397392	0.368932	CDH13	1	7.25	http://amigo.geneontology.org/amigo/term/GO:0043616
GO:0043650	dicarboxylic acid biosynthetic process	1/287	1/2082	0.137848	0.397392	0.368932	GOT1	1	7.25	http://amigo.geneontology.org/amigo/term/GO:0043650
GO:0043972	histone H3-K23 acetylation	1/287	1/2082	0.137848	0.397392	0.368932	MEAF6	1	7.25	http://amigo.geneontology.org/amigo/term/GO:0043972
GO:0044058	regulation of digestive system process	1/287	1/2082	0.137848	0.397392	0.368932	APOA1	1	7.25	http://amigo.geneontology.org/amigo/term/GO:0044058
GO:0044247	cellular polysaccharide catabolic process	1/287	1/2082	0.137848	0.397392	0.368932	HMGB1	1	7.25	http://amigo.geneontology.org/amigo/term/GO:0044247
GO:0044409	entry into host	1/287	1/2082	0.137848	0.397392	0.368932	LGALS1A	1	7.25	http://amigo.geneontology.org/amigo/term/GO:0044409
GO:0044872	lipoprotein localization	1/287	1/2082	0.137848	0.397392	0.368932	APOB	1	7.25	http://amigo.geneontology.org/amigo/term/GO:0044872
GO:0045041	protein import into mitochondrial intermembrane space	1/287	1/2082	0.137848	0.397392	0.368932	HSPD1	1	7.25	http://amigo.geneontology.org/amigo/term/GO:0045041
GO:0045198	establishment of epithelial cell apical/basal polarity	1/287	1/2082	0.137848	0.397392	0.368932	CDC42	1	7.25	http://amigo.geneontology.org/amigo/term/GO:0045198
GO:0045622	regulation of T-helper cell differentiation	1/287	1/2082	0.137848	0.397392	0.368932	ANXA1	1	7.25	http://amigo.geneontology.org/amigo/term/GO:0045622
GO:0045623	negative regulation of T-helper cell differentiation	1/287	1/2082	0.137848	0.397392	0.368932	ANXA1	1	7.25	http://amigo.geneontology.org/amigo/term/GO:0045623
GO:0045624	positive regulation of T-helper cell differentiation	1/287	1/2082	0.137848	0.397392	0.368932	ANXA1	1	7.25	http://amigo.geneontology.org/amigo/term/GO:0045624
GO:0045625	regulation of T-helper 1 cell differentiation	1/287	1/2082	0.137848	0.397392	0.368932	ANXA1	1	7.25	http://amigo.geneontology.org/amigo/term/GO:0045625
GO:0045627	positive regulation of T-helper 1 cell differentiation	1/287	1/2082	0.137848	0.397392	0.368932	ANXA1	1	7.25	http://amigo.geneontology.org/amigo/term/GO:0045627
GO:0045628	regulation of T-helper 2 cell differentiation	1/287	1/2082	0.137848	0.397392	0.368932	ANXA1	1	7.25	http://amigo.geneontology.org/amigo/term/GO:0045628
GO:0045629	negative regulation of T-helper 2 cell differentiation	1/287	1/2082	0.137848	0.397392	0.368932	ANXA1	1	7.25	http://amigo.geneontology.org/amigo/term/GO:0045629
GO:0045651	positive regulation of macrophage differentiation	1/287	1/2082	0.137848	0.397392	0.368932	TGFB1	1	7.25	http://amigo.geneontology.org/amigo/term/GO:0045651
GO:0045819	positive regulation of glycogen catabolic process	1/287	1/2082	0.137848	0.397392	0.368932	HMGB1	1	7.25	http://amigo.geneontology.org/amigo/term/GO:0045819
GO:0045887	positive regulation of synaptic growth at neuromuscular junction	1/287	1/2082	0.137848	0.397392	0.368932	AGRN	1	7.25	http://amigo.geneontology.org/amigo/term/GO:0045887
GO:0045898	regulation of RNA polymerase II transcription preinitiation complex assembly	1/287	1/2082	0.137848	0.397392	0.368932	HMGB1	1	7.25	http://amigo.geneontology.org/amigo/term/GO:0045898
GO:0045915	positive regulation of catecholamine metabolic process	1/287	1/2082	0.137848	0.397392	0.368932	HPRT1	1	7.25	http://amigo.geneontology.org/amigo/term/GO:0045915
GO:0045964	positive regulation of dopamine metabolic process	1/287	1/2082	0.137848	0.397392	0.368932	HPRT1	1	7.25	http://amigo.geneontology.org/amigo/term/GO:0045964
GO:0046037	GMP metabolic process	1/287	1/2082	0.137848	0.397392	0.368932	HPRT1	1	7.25	http://amigo.geneontology.org/amigo/term/GO:0046037
GO:0046038	GMP catabolic process	1/287	1/2082	0.137848	0.397392	0.368932	HPRT1	1	7.25	http://amigo.geneontology.org/amigo/term/GO:0046038
GO:0046051	UTP metabolic process	1/287	1/2082	0.137848	0.397392	0.368932	NME2	1	7.25	http://amigo.geneontology.org/amigo/term/GO:0046051
GO:0046098	guanine metabolic process	1/287	1/2082	0.137848	0.397392	0.368932	HPRT1	1	7.25	http://amigo.geneontology.org/amigo/term/GO:0046098
GO:0046099	guanine biosynthetic process	1/287	1/2082	0.137848	0.397392	0.368932	HPRT1	1	7.25	http://amigo.geneontology.org/amigo/term/GO:0046099
GO:0046102	inosine metabolic process	1/287	1/2082	0.137848	0.397392	0.368932	ADA	1	7.25	http://amigo.geneontology.org/amigo/term/GO:0046102
GO:0046103	inosine biosynthetic process	1/287	1/2082	0.137848	0.397392	0.368932	ADA	1	7.25	http://amigo.geneontology.org/amigo/term/GO:0046103
GO:0046166	glyceraldehyde-3-phosphate biosynthetic process	1/287	1/2082	0.137848	0.397392	0.368932	TPI1	1	7.25	http://amigo.geneontology.org/amigo/term/GO:0046166
GO:0046295	glycolate biosynthetic process	1/287	1/2082	0.137848	0.397392	0.368932	PARK7	1	7.25	http://amigo.geneontology.org/amigo/term/GO:0046295
GO:0046398	UDP-glucuronate metabolic process	1/287	1/2082	0.137848	0.397392	0.368932	UGDH	1	7.25	http://amigo.geneontology.org/amigo/term/GO:0046398
GO:0046596	regulation of viral entry into host cell	1/287	1/2082	0.137848	0.397392	0.368932	LGALS1A	1	7.25	http://amigo.geneontology.org/amigo/term/GO:0046596
GO:0046598	positive regulation of viral entry into host cell	1/287	1/2082	0.137848	0.397392	0.368932	LGALS1A	1	7.25	http://amigo.geneontology.org/amigo/term/GO:0046598
GO:0046627	negative regulation of insulin receptor signaling pathway	1/287	1/2082	0.137848	0.397392	0.368932	MSTN	1	7.25	http://amigo.geneontology.org/amigo/term/GO:0046627
GO:0046642	negative regulation of alpha-beta T cell proliferation	1/287	1/2082	0.137848	0.397392	0.368932	TWSG1	1	7.25	http://amigo.geneontology.org/amigo/term/GO:0046642
GO:0046716	muscle cell cellular homeostasis	1/287	1/2082	0.137848	0.397392	0.368932	MSTN	1	7.25	http://amigo.geneontology.org/amigo/term/GO:0046716
GO:0046718	viral entry into host cell	1/287	1/2082	0.137848	0.397392	0.368932	LGALS1A	1	7.25	http://amigo.geneontology.org/amigo/term/GO:0046718
GO:0046826	negative regulation of protein export from nucleus	1/287	1/2082	0.137848	0.397392	0.368932	TXN	1	7.25	http://amigo.geneontology.org/amigo/term/GO:0046826
GO:0046827	positive regulation of protein export from nucleus	1/287	1/2082	0.137848	0.397392	0.368932	YWHAE	1	7.25	http://amigo.geneontology.org/amigo/term/GO:0046827
GO:0048265	response to pain	1/287	1/2082	0.137848	0.397392	0.368932	RELN	1	7.25	http://amigo.geneontology.org/amigo/term/GO:0048265
GO:0048280	vesicle fusion with Golgi apparatus	1/287	1/2082	0.137848	0.397392	0.368932	SEC22B	1	7.25	http://amigo.geneontology.org/amigo/term/GO:0048280
GO:0048532	anatomical structure arrangement	1/287	1/2082	0.137848	0.397392	0.368932	CDH2	1	7.25	http://amigo.geneontology.org/amigo/term/GO:0048532
GO:0048632	negative regulation of skeletal muscle tissue growth	1/287	1/2082	0.137848	0.397392	0.368932	MSTN	1	7.25	http://amigo.geneontology.org/amigo/term/GO:0048632
GO:0048633	positive regulation of skeletal muscle tissue growth	1/287	1/2082	0.137848	0.397392	0.368932	IGF2	1	7.25	http://amigo.geneontology.org/amigo/term/GO:0048633
GO:0048823	nucleate erythrocyte development	1/287	1/2082	0.137848	0.397392	0.368932	SERPINB10B	1	7.25	http://amigo.geneontology.org/amigo/term/GO:0048823
GO:0048875	chemical homeostasis within a tissue	1/287	1/2082	0.137848	0.397392	0.368932	MBL2	1	7.25	http://amigo.geneontology.org/amigo/term/GO:0048875
GO:0050686	negative regulation of mRNA processing	1/287	1/2082	0.137848	0.397392	0.368932	ZC3H14	1	7.25	http://amigo.geneontology.org/amigo/term/GO:0050686
GO:0050732	negative regulation of peptidyl-tyrosine phosphorylation	1/287	1/2082	0.137848	0.397392	0.368932	CAV1	1	7.25	http://amigo.geneontology.org/amigo/term/GO:0050732
GO:0050765	negative regulation of phagocytosis	1/287	1/2082	0.137848	0.397392	0.368932	HMGB1	1	7.25	http://amigo.geneontology.org/amigo/term/GO:0050765
GO:0051004	regulation of lipoprotein lipase activity	1/287	1/2082	0.137848	0.397392	0.368932	APOA1	1	7.25	http://amigo.geneontology.org/amigo/term/GO:0051004
GO:0051006	positive regulation of lipoprotein lipase activity	1/287	1/2082	0.137848	0.397392	0.368932	APOA1	1	7.25	http://amigo.geneontology.org/amigo/term/GO:0051006
GO:0051031	tRNA transport	1/287	1/2082	0.137848	0.397392	0.368932	YBX1	1	7.25	http://amigo.geneontology.org/amigo/term/GO:0051031
GO:0051305	chromosome movement towards spindle pole	1/287	1/2082	0.137848	0.397392	0.368932	ACTR3	1	7.25	http://amigo.geneontology.org/amigo/term/GO:0051305
GO:0051353	positive regulation of oxidoreductase activity	1/287	1/2082	0.137848	0.397392	0.368932	PARK7	1	7.25	http://amigo.geneontology.org/amigo/term/GO:0051353
GO:0051490	negative regulation of filopodium assembly	1/287	1/2082	0.137848	0.397392	0.368932	CAPZB	1	7.25	http://amigo.geneontology.org/amigo/term/GO:0051490
GO:0051583	dopamine uptake involved in synaptic transmission	1/287	1/2082	0.137848	0.397392	0.368932	PARK7	1	7.25	http://amigo.geneontology.org/amigo/term/GO:0051583
GO:0051595	response to methylglyoxal	1/287	1/2082	0.137848	0.397392	0.368932	PARK7	1	7.25	http://amigo.geneontology.org/amigo/term/GO:0051595
GO:0051823	regulation of synapse structural plasticity	1/287	1/2082	0.137848	0.397392	0.368932	CTNNA2	1	7.25	http://amigo.geneontology.org/amigo/term/GO:0051823
GO:0051873	killing by host of symbiont cells	1/287	1/2082	0.137848	0.397392	0.368932	GAPDH	1	7.25	http://amigo.geneontology.org/amigo/term/GO:0051873
GO:0051883	killing of cells in other organism involved in symbiotic interaction	1/287	1/2082	0.137848	0.397392	0.368932	GAPDH	1	7.25	http://amigo.geneontology.org/amigo/term/GO:0051883
GO:0051895	negative regulation of focal adhesion assembly	1/287	1/2082	0.137848	0.397392	0.368932	MMP2	1	7.25	http://amigo.geneontology.org/amigo/term/GO:0051895
GO:0051934	catecholamine uptake involved in synaptic transmission	1/287	1/2082	0.137848	0.397392	0.368932	PARK7	1	7.25	http://amigo.geneontology.org/amigo/term/GO:0051934
GO:0051966	regulation of synaptic transmission, glutamatergic	1/287	1/2082	0.137848	0.397392	0.368932	CDH2	1	7.25	http://amigo.geneontology.org/amigo/term/GO:0051966
GO:0051988	regulation of attachment of spindle microtubules to kinetochore	1/287	1/2082	0.137848	0.397392	0.368932	CDC42	1	7.25	http://amigo.geneontology.org/amigo/term/GO:0051988
GO:0052372	modulation by symbiont of entry into host	1/287	1/2082	0.137848	0.397392	0.368932	LGALS1A	1	7.25	http://amigo.geneontology.org/amigo/term/GO:0052372
GO:0055089	fatty acid homeostasis	1/287	1/2082	0.137848	0.397392	0.368932	EXFABP	1	7.25	http://amigo.geneontology.org/amigo/term/GO:0055089
GO:0060167	regulation of adenosine receptor signaling pathway	1/287	1/2082	0.137848	0.397392	0.368932	ADA	1	7.25	http://amigo.geneontology.org/amigo/term/GO:0060167
GO:0060169	negative regulation of adenosine receptor signaling pathway	1/287	1/2082	0.137848	0.397392	0.368932	ADA	1	7.25	http://amigo.geneontology.org/amigo/term/GO:0060169
GO:0060192	negative regulation of lipase activity	1/287	1/2082	0.137848	0.397392	0.368932	ANXA1	1	7.25	http://amigo.geneontology.org/amigo/term/GO:0060192
GO:0060306	regulation of membrane repolarization	1/287	1/2082	0.137848	0.397392	0.368932	YWHAE	1	7.25	http://amigo.geneontology.org/amigo/term/GO:0060306
GO:0060352	cell adhesion molecule production	1/287	1/2082	0.137848	0.397392	0.368932	APOA1	1	7.25	http://amigo.geneontology.org/amigo/term/GO:0060352
GO:0060353	regulation of cell adhesion molecule production	1/287	1/2082	0.137848	0.397392	0.368932	APOA1	1	7.25	http://amigo.geneontology.org/amigo/term/GO:0060353
GO:0060354	negative regulation of cell adhesion molecule production	1/287	1/2082	0.137848	0.397392	0.368932	APOA1	1	7.25	http://amigo.geneontology.org/amigo/term/GO:0060354
GO:0060633	negative regulation of transcription initiation from RNA polymerase II promoter	1/287	1/2082	0.137848	0.397392	0.368932	HMGB1	1	7.25	http://amigo.geneontology.org/amigo/term/GO:0060633
GO:0060699	regulation of endoribonuclease activity	1/287	1/2082	0.137848	0.397392	0.368932	NPM1	1	7.25	http://amigo.geneontology.org/amigo/term/GO:0060699
GO:0060700	regulation of ribonuclease activity	1/287	1/2082	0.137848	0.397392	0.368932	NPM1	1	7.25	http://amigo.geneontology.org/amigo/term/GO:0060700
GO:0060856	establishment of blood-brain barrier	1/287	1/2082	0.137848	0.397392	0.368932	RECK	1	7.25	http://amigo.geneontology.org/amigo/term/GO:0060856
GO:0061000	negative regulation of dendritic spine development	1/287	1/2082	0.137848	0.397392	0.368932	PTPRS	1	7.25	http://amigo.geneontology.org/amigo/term/GO:0061000
GO:0061078	positive regulation of prostaglandin secretion involved in immune response	1/287	1/2082	0.137848	0.397392	0.368932	MIF	1	7.25	http://amigo.geneontology.org/amigo/term/GO:0061078
GO:0061081	positive regulation of myeloid leukocyte cytokine production involved in immune response	1/287	1/2082	0.137848	0.397392	0.368932	MIF	1	7.25	http://amigo.geneontology.org/amigo/term/GO:0061081
GO:0061099	negative regulation of protein tyrosine kinase activity	1/287	1/2082	0.137848	0.397392	0.368932	CAV1	1	7.25	http://amigo.geneontology.org/amigo/term/GO:0061099
GO:0061162	establishment of monopolar cell polarity	1/287	1/2082	0.137848	0.397392	0.368932	CDC42	1	7.25	http://amigo.geneontology.org/amigo/term/GO:0061162
GO:0061339	establishment or maintenance of monopolar cell polarity	1/287	1/2082	0.137848	0.397392	0.368932	CDC42	1	7.25	http://amigo.geneontology.org/amigo/term/GO:0061339
GO:0061365	positive regulation of triglyceride lipase activity	1/287	1/2082	0.137848	0.397392	0.368932	APOA1	1	7.25	http://amigo.geneontology.org/amigo/term/GO:0061365
GO:0061555	ganglion structural organization	1/287	1/2082	0.137848	0.397392	0.368932	CDH2	1	7.25	http://amigo.geneontology.org/amigo/term/GO:0061555
GO:0061562	cranial ganglion structural organization	1/287	1/2082	0.137848	0.397392	0.368932	CDH2	1	7.25	http://amigo.geneontology.org/amigo/term/GO:0061562
GO:0061563	trigeminal ganglion structural organization	1/287	1/2082	0.137848	0.397392	0.368932	CDH2	1	7.25	http://amigo.geneontology.org/amigo/term/GO:0061563
GO:0061738	late endosomal microautophagy	1/287	1/2082	0.137848	0.397392	0.368932	HSPA8	1	7.25	http://amigo.geneontology.org/amigo/term/GO:0061738
GO:0061741	chaperone-mediated protein transport involved in chaperone-mediated autophagy	1/287	1/2082	0.137848	0.397392	0.368932	HSPA8	1	7.25	http://amigo.geneontology.org/amigo/term/GO:0061741
GO:0065005	protein-lipid complex assembly	1/287	1/2082	0.137848	0.397392	0.368932	APOA1	1	7.25	http://amigo.geneontology.org/amigo/term/GO:0065005
GO:0070327	thyroid hormone transport	1/287	1/2082	0.137848	0.397392	0.368932	TTR	1	7.25	http://amigo.geneontology.org/amigo/term/GO:0070327
GO:0070444	oligodendrocyte progenitor proliferation	1/287	1/2082	0.137848	0.397392	0.368932	CDH2	1	7.25	http://amigo.geneontology.org/amigo/term/GO:0070444
GO:0070445	regulation of oligodendrocyte progenitor proliferation	1/287	1/2082	0.137848	0.397392	0.368932	CDH2	1	7.25	http://amigo.geneontology.org/amigo/term/GO:0070445
GO:0070508	cholesterol import	1/287	1/2082	0.137848	0.397392	0.368932	APOA1	1	7.25	http://amigo.geneontology.org/amigo/term/GO:0070508
GO:0070543	response to linoleic acid	1/287	1/2082	0.137848	0.397392	0.368932	EXFABP	1	7.25	http://amigo.geneontology.org/amigo/term/GO:0070543
GO:0070723	response to cholesterol	1/287	1/2082	0.137848	0.397392	0.368932	TGFBR2	1	7.25	http://amigo.geneontology.org/amigo/term/GO:0070723
GO:0070831	basement membrane assembly	1/287	1/2082	0.137848	0.397392	0.368932	LAMB1	1	7.25	http://amigo.geneontology.org/amigo/term/GO:0070831
GO:0071244	cellular response to carbon dioxide	1/287	1/2082	0.137848	0.397392	0.368932	CA2	1	7.25	http://amigo.geneontology.org/amigo/term/GO:0071244
GO:0071281	cellular response to iron ion	1/287	1/2082	0.137848	0.397392	0.368932	B2M	1	7.25	http://amigo.geneontology.org/amigo/term/GO:0071281
GO:0071398	cellular response to fatty acid	1/287	1/2082	0.137848	0.397392	0.368932	EXFABP	1	7.25	http://amigo.geneontology.org/amigo/term/GO:0071398
GO:0071399	cellular response to linoleic acid	1/287	1/2082	0.137848	0.397392	0.368932	EXFABP	1	7.25	http://amigo.geneontology.org/amigo/term/GO:0071399
GO:0071605	monocyte chemotactic protein-1 production	1/287	1/2082	0.137848	0.397392	0.368932	HMGB1	1	7.25	http://amigo.geneontology.org/amigo/term/GO:0071605
GO:0071637	regulation of monocyte chemotactic protein-1 production	1/287	1/2082	0.137848	0.397392	0.368932	HMGB1	1	7.25	http://amigo.geneontology.org/amigo/term/GO:0071637
GO:0071639	positive regulation of monocyte chemotactic protein-1 production	1/287	1/2082	0.137848	0.397392	0.368932	HMGB1	1	7.25	http://amigo.geneontology.org/amigo/term/GO:0071639
GO:0071677	positive regulation of mononuclear cell migration	1/287	1/2082	0.137848	0.397392	0.368932	HMGB1	1	7.25	http://amigo.geneontology.org/amigo/term/GO:0071677
GO:0071731	response to nitric oxide	1/287	1/2082	0.137848	0.397392	0.368932	TXN	1	7.25	http://amigo.geneontology.org/amigo/term/GO:0071731
GO:0071800	podosome assembly	1/287	1/2082	0.137848	0.397392	0.368932	BIN2	1	7.25	http://amigo.geneontology.org/amigo/term/GO:0071800
GO:0071896	protein localization to adherens junction	1/287	1/2082	0.137848	0.397392	0.368932	VCL	1	7.25	http://amigo.geneontology.org/amigo/term/GO:0071896
GO:0072017	distal tubule development	1/287	1/2082	0.137848	0.397392	0.368932	CALB1	1	7.25	http://amigo.geneontology.org/amigo/term/GO:0072017
GO:0072025	distal convoluted tubule development	1/287	1/2082	0.137848	0.397392	0.368932	CALB1	1	7.25	http://amigo.geneontology.org/amigo/term/GO:0072025
GO:0072027	connecting tubule development	1/287	1/2082	0.137848	0.397392	0.368932	CALB1	1	7.25	http://amigo.geneontology.org/amigo/term/GO:0072027
GO:0072044	collecting duct development	1/287	1/2082	0.137848	0.397392	0.368932	CALB1	1	7.25	http://amigo.geneontology.org/amigo/term/GO:0072044
GO:0072205	metanephric collecting duct development	1/287	1/2082	0.137848	0.397392	0.368932	CALB1	1	7.25	http://amigo.geneontology.org/amigo/term/GO:0072205
GO:0072221	metanephric distal convoluted tubule development	1/287	1/2082	0.137848	0.397392	0.368932	CALB1	1	7.25	http://amigo.geneontology.org/amigo/term/GO:0072221
GO:0072235	metanephric distal tubule development	1/287	1/2082	0.137848	0.397392	0.368932	CALB1	1	7.25	http://amigo.geneontology.org/amigo/term/GO:0072235
GO:0072286	metanephric connecting tubule development	1/287	1/2082	0.137848	0.397392	0.368932	CALB1	1	7.25	http://amigo.geneontology.org/amigo/term/GO:0072286
GO:0072318	clathrin coat disassembly	1/287	1/2082	0.137848	0.397392	0.368932	HSPA8	1	7.25	http://amigo.geneontology.org/amigo/term/GO:0072318
GO:0072319	vesicle uncoating	1/287	1/2082	0.137848	0.397392	0.368932	HSPA8	1	7.25	http://amigo.geneontology.org/amigo/term/GO:0072319
GO:0072321	chaperone-mediated protein transport	1/287	1/2082	0.137848	0.397392	0.368932	HSPA8	1	7.25	http://amigo.geneontology.org/amigo/term/GO:0072321
GO:0072376	protein activation cascade	1/287	1/2082	0.137848	0.397392	0.368932	FGB	1	7.25	http://amigo.geneontology.org/amigo/term/GO:0072376
GO:0072378	blood coagulation, fibrin clot formation	1/287	1/2082	0.137848	0.397392	0.368932	FGB	1	7.25	http://amigo.geneontology.org/amigo/term/GO:0072378
GO:0075294	positive regulation by symbiont of entry into host	1/287	1/2082	0.137848	0.397392	0.368932	LGALS1A	1	7.25	http://amigo.geneontology.org/amigo/term/GO:0075294
GO:0086009	membrane repolarization	1/287	1/2082	0.137848	0.397392	0.368932	YWHAE	1	7.25	http://amigo.geneontology.org/amigo/term/GO:0086009
GO:0090025	regulation of monocyte chemotaxis	1/287	1/2082	0.137848	0.397392	0.368932	HMGB1	1	7.25	http://amigo.geneontology.org/amigo/term/GO:0090025
GO:0090026	positive regulation of monocyte chemotaxis	1/287	1/2082	0.137848	0.397392	0.368932	HMGB1	1	7.25	http://amigo.geneontology.org/amigo/term/GO:0090026
GO:0090088	regulation of oligopeptide transport	1/287	1/2082	0.137848	0.397392	0.368932	CA2	1	7.25	http://amigo.geneontology.org/amigo/term/GO:0090088
GO:0090089	regulation of dipeptide transport	1/287	1/2082	0.137848	0.397392	0.368932	CA2	1	7.25	http://amigo.geneontology.org/amigo/term/GO:0090089
GO:0090118	receptor-mediated endocytosis involved in cholesterol transport	1/287	1/2082	0.137848	0.397392	0.368932	ANXA2	1	7.25	http://amigo.geneontology.org/amigo/term/GO:0090118
GO:0090207	regulation of triglyceride metabolic process	1/287	1/2082	0.137848	0.397392	0.368932	APOA1	1	7.25	http://amigo.geneontology.org/amigo/term/GO:0090207
GO:0090208	positive regulation of triglyceride metabolic process	1/287	1/2082	0.137848	0.397392	0.368932	APOA1	1	7.25	http://amigo.geneontology.org/amigo/term/GO:0090208
GO:0090210	regulation of establishment of blood-brain barrier	1/287	1/2082	0.137848	0.397392	0.368932	RECK	1	7.25	http://amigo.geneontology.org/amigo/term/GO:0090210
GO:0090238	positive regulation of arachidonic acid secretion	1/287	1/2082	0.137848	0.397392	0.368932	MIF	1	7.25	http://amigo.geneontology.org/amigo/term/GO:0090238
GO:0090323	prostaglandin secretion involved in immune response	1/287	1/2082	0.137848	0.397392	0.368932	MIF	1	7.25	http://amigo.geneontology.org/amigo/term/GO:0090323
GO:0090343	positive regulation of cell aging	1/287	1/2082	0.137848	0.397392	0.368932	B2M	1	7.25	http://amigo.geneontology.org/amigo/term/GO:0090343
GO:0090493	catecholamine uptake	1/287	1/2082	0.137848	0.397392	0.368932	PARK7	1	7.25	http://amigo.geneontology.org/amigo/term/GO:0090493
GO:0090494	dopamine uptake	1/287	1/2082	0.137848	0.397392	0.368932	PARK7	1	7.25	http://amigo.geneontology.org/amigo/term/GO:0090494
GO:0090497	mesenchymal cell migration	1/287	1/2082	0.137848	0.397392	0.368932	CDH2	1	7.25	http://amigo.geneontology.org/amigo/term/GO:0090497
GO:0097091	synaptic vesicle clustering	1/287	1/2082	0.137848	0.397392	0.368932	CDH2	1	7.25	http://amigo.geneontology.org/amigo/term/GO:0097091
GO:0097104	postsynaptic membrane assembly	1/287	1/2082	0.137848	0.397392	0.368932	CDH2	1	7.25	http://amigo.geneontology.org/amigo/term/GO:0097104
GO:0097106	postsynaptic density organization	1/287	1/2082	0.137848	0.397392	0.368932	CDH2	1	7.25	http://amigo.geneontology.org/amigo/term/GO:0097106
GO:0097118	neuroligin clustering involved in postsynaptic membrane assembly	1/287	1/2082	0.137848	0.397392	0.368932	CDH2	1	7.25	http://amigo.geneontology.org/amigo/term/GO:0097118
GO:0097119	postsynaptic density protein 95 clustering	1/287	1/2082	0.137848	0.397392	0.368932	CDH2	1	7.25	http://amigo.geneontology.org/amigo/term/GO:0097119
GO:0097238	cellular response to methylglyoxal	1/287	1/2082	0.137848	0.397392	0.368932	PARK7	1	7.25	http://amigo.geneontology.org/amigo/term/GO:0097238
GO:0098810	neurotransmitter reuptake	1/287	1/2082	0.137848	0.397392	0.368932	PARK7	1	7.25	http://amigo.geneontology.org/amigo/term/GO:0098810
GO:0099068	postsynapse assembly	1/287	1/2082	0.137848	0.397392	0.368932	CDH2	1	7.25	http://amigo.geneontology.org/amigo/term/GO:0099068
GO:0099084	postsynaptic specialization organization	1/287	1/2082	0.137848	0.397392	0.368932	CDH2	1	7.25	http://amigo.geneontology.org/amigo/term/GO:0099084
GO:0099566	regulation of postsynaptic cytosolic calcium ion concentration	1/287	1/2082	0.137848	0.397392	0.368932	CALB1	1	7.25	http://amigo.geneontology.org/amigo/term/GO:0099566
GO:0106044	guanine deglycation	1/287	1/2082	0.137848	0.397392	0.368932	PARK7	1	7.25	http://amigo.geneontology.org/amigo/term/GO:0106044
GO:0106045	guanine deglycation, methylglyoxal removal	1/287	1/2082	0.137848	0.397392	0.368932	PARK7	1	7.25	http://amigo.geneontology.org/amigo/term/GO:0106045
GO:0106046	guanine deglycation, glyoxal removal	1/287	1/2082	0.137848	0.397392	0.368932	PARK7	1	7.25	http://amigo.geneontology.org/amigo/term/GO:0106046
GO:0140041	cellular detoxification of methylglyoxal	1/287	1/2082	0.137848	0.397392	0.368932	PARK7	1	7.25	http://amigo.geneontology.org/amigo/term/GO:0140041
GO:0150106	regulation of protein localization to cell-cell junction	1/287	1/2082	0.137848	0.397392	0.368932	VCL	1	7.25	http://amigo.geneontology.org/amigo/term/GO:0150106
GO:0150118	negative regulation of cell-substrate junction organization	1/287	1/2082	0.137848	0.397392	0.368932	MMP2	1	7.25	http://amigo.geneontology.org/amigo/term/GO:0150118
GO:0150147	cell-cell junction disassembly	1/287	1/2082	0.137848	0.397392	0.368932	TGFBR2	1	7.25	http://amigo.geneontology.org/amigo/term/GO:0150147
GO:1900046	regulation of hemostasis	1/287	1/2082	0.137848	0.397392	0.368932	ANXA2	1	7.25	http://amigo.geneontology.org/amigo/term/GO:1900046
GO:1900047	negative regulation of hemostasis	1/287	1/2082	0.137848	0.397392	0.368932	ANXA2	1	7.25	http://amigo.geneontology.org/amigo/term/GO:1900047
GO:1900077	negative regulation of cellular response to insulin stimulus	1/287	1/2082	0.137848	0.397392	0.368932	MSTN	1	7.25	http://amigo.geneontology.org/amigo/term/GO:1900077
GO:1900138	negative regulation of phospholipase A2 activity	1/287	1/2082	0.137848	0.397392	0.368932	ANXA1	1	7.25	http://amigo.geneontology.org/amigo/term/GO:1900138
GO:1900364	negative regulation of mRNA polyadenylation	1/287	1/2082	0.137848	0.397392	0.368932	ZC3H14	1	7.25	http://amigo.geneontology.org/amigo/term/GO:1900364
GO:1901020	negative regulation of calcium ion transmembrane transporter activity	1/287	1/2082	0.137848	0.397392	0.368932	YWHAE	1	7.25	http://amigo.geneontology.org/amigo/term/GO:1901020
GO:1901069	guanosine-containing compound catabolic process	1/287	1/2082	0.137848	0.397392	0.368932	HPRT1	1	7.25	http://amigo.geneontology.org/amigo/term/GO:1901069
GO:1901071	glucosamine-containing compound metabolic process	1/287	1/2082	0.137848	0.397392	0.368932	CHST3	1	7.25	http://amigo.geneontology.org/amigo/term/GO:1901071
GO:1901246	regulation of lung ciliated cell differentiation	1/287	1/2082	0.137848	0.397392	0.368932	APOA1	1	7.25	http://amigo.geneontology.org/amigo/term/GO:1901246
GO:1901247	negative regulation of lung ciliated cell differentiation	1/287	1/2082	0.137848	0.397392	0.368932	APOA1	1	7.25	http://amigo.geneontology.org/amigo/term/GO:1901247
GO:1901532	regulation of hematopoietic progenitor cell differentiation	1/287	1/2082	0.137848	0.397392	0.368932	HSPA9	1	7.25	http://amigo.geneontology.org/amigo/term/GO:1901532
GO:1901533	negative regulation of hematopoietic progenitor cell differentiation	1/287	1/2082	0.137848	0.397392	0.368932	HSPA9	1	7.25	http://amigo.geneontology.org/amigo/term/GO:1901533
GO:1901552	positive regulation of endothelial cell development	1/287	1/2082	0.137848	0.397392	0.368932	CDH5	1	7.25	http://amigo.geneontology.org/amigo/term/GO:1901552
GO:1901797	negative regulation of signal transduction by p53 class mediator	1/287	1/2082	0.137848	0.397392	0.368932	MIF	1	7.25	http://amigo.geneontology.org/amigo/term/GO:1901797
GO:1902036	regulation of hematopoietic stem cell differentiation	1/287	1/2082	0.137848	0.397392	0.368932	HSPA9	1	7.25	http://amigo.geneontology.org/amigo/term/GO:1902036
GO:1902037	negative regulation of hematopoietic stem cell differentiation	1/287	1/2082	0.137848	0.397392	0.368932	HSPA9	1	7.25	http://amigo.geneontology.org/amigo/term/GO:1902037
GO:1902165	regulation of intrinsic apoptotic signaling pathway in response to DNA damage by p53 class mediator	1/287	1/2082	0.137848	0.397392	0.368932	MIF	1	7.25	http://amigo.geneontology.org/amigo/term/GO:1902165
GO:1902166	negative regulation of intrinsic apoptotic signaling pathway in response to DNA damage by p53 class mediator	1/287	1/2082	0.137848	0.397392	0.368932	MIF	1	7.25	http://amigo.geneontology.org/amigo/term/GO:1902166
GO:1902175	regulation of oxidative stress-induced intrinsic apoptotic signaling pathway	1/287	1/2082	0.137848	0.397392	0.368932	HSPB1	1	7.25	http://amigo.geneontology.org/amigo/term/GO:1902175
GO:1902176	negative regulation of oxidative stress-induced intrinsic apoptotic signaling pathway	1/287	1/2082	0.137848	0.397392	0.368932	HSPB1	1	7.25	http://amigo.geneontology.org/amigo/term/GO:1902176
GO:1902229	regulation of intrinsic apoptotic signaling pathway in response to DNA damage	1/287	1/2082	0.137848	0.397392	0.368932	MIF	1	7.25	http://amigo.geneontology.org/amigo/term/GO:1902229
GO:1902230	negative regulation of intrinsic apoptotic signaling pathway in response to DNA damage	1/287	1/2082	0.137848	0.397392	0.368932	MIF	1	7.25	http://amigo.geneontology.org/amigo/term/GO:1902230
GO:1902254	negative regulation of intrinsic apoptotic signaling pathway by p53 class mediator	1/287	1/2082	0.137848	0.397392	0.368932	MIF	1	7.25	http://amigo.geneontology.org/amigo/term/GO:1902254
GO:1902292	cell cycle DNA replication initiation	1/287	1/2082	0.137848	0.397392	0.368932	MCM3	1	7.25	http://amigo.geneontology.org/amigo/term/GO:1902292
GO:1902299	pre-replicative complex assembly involved in cell cycle DNA replication	1/287	1/2082	0.137848	0.397392	0.368932	MCM3	1	7.25	http://amigo.geneontology.org/amigo/term/GO:1902299
GO:1902308	regulation of peptidyl-serine dephosphorylation	1/287	1/2082	0.137848	0.397392	0.368932	YWHAE	1	7.25	http://amigo.geneontology.org/amigo/term/GO:1902308
GO:1902309	negative regulation of peptidyl-serine dephosphorylation	1/287	1/2082	0.137848	0.397392	0.368932	YWHAE	1	7.25	http://amigo.geneontology.org/amigo/term/GO:1902309
GO:1902315	nuclear cell cycle DNA replication initiation	1/287	1/2082	0.137848	0.397392	0.368932	MCM3	1	7.25	http://amigo.geneontology.org/amigo/term/GO:1902315
GO:1902396	protein localization to bicellular tight junction	1/287	1/2082	0.137848	0.397392	0.368932	CDH5	1	7.25	http://amigo.geneontology.org/amigo/term/GO:1902396
GO:1902474	positive regulation of protein localization to synapse	1/287	1/2082	0.137848	0.397392	0.368932	DBN1	1	7.25	http://amigo.geneontology.org/amigo/term/GO:1902474
GO:1902685	positive regulation of receptor localization to synapse	1/287	1/2082	0.137848	0.397392	0.368932	DBN1	1	7.25	http://amigo.geneontology.org/amigo/term/GO:1902685
GO:1902897	regulation of postsynaptic density protein 95 clustering	1/287	1/2082	0.137848	0.397392	0.368932	CDH2	1	7.25	http://amigo.geneontology.org/amigo/term/GO:1902897
GO:1902975	mitotic DNA replication initiation	1/287	1/2082	0.137848	0.397392	0.368932	MCM3	1	7.25	http://amigo.geneontology.org/amigo/term/GO:1902975
GO:1902994	regulation of phospholipid efflux	1/287	1/2082	0.137848	0.397392	0.368932	APOA1	1	7.25	http://amigo.geneontology.org/amigo/term/GO:1902994
GO:1902995	positive regulation of phospholipid efflux	1/287	1/2082	0.137848	0.397392	0.368932	APOA1	1	7.25	http://amigo.geneontology.org/amigo/term/GO:1902995
GO:1903142	positive regulation of establishment of endothelial barrier	1/287	1/2082	0.137848	0.397392	0.368932	CDH5	1	7.25	http://amigo.geneontology.org/amigo/term/GO:1903142
GO:1903170	negative regulation of calcium ion transmembrane transport	1/287	1/2082	0.137848	0.397392	0.368932	YWHAE	1	7.25	http://amigo.geneontology.org/amigo/term/GO:1903170
GO:1903189	glyoxal metabolic process	1/287	1/2082	0.137848	0.397392	0.368932	PARK7	1	7.25	http://amigo.geneontology.org/amigo/term/GO:1903189
GO:1903846	positive regulation of cellular response to transforming growth factor beta stimulus	1/287	1/2082	0.137848	0.397392	0.368932	HSP90AB1	1	7.25	http://amigo.geneontology.org/amigo/term/GO:1903846
GO:1903912	negative regulation of endoplasmic reticulum stress-induced eIF2 alpha phosphorylation	1/287	1/2082	0.137848	0.397392	0.368932	DNAJC3	1	7.25	http://amigo.geneontology.org/amigo/term/GO:1903912
GO:1904398	positive regulation of neuromuscular junction development	1/287	1/2082	0.137848	0.397392	0.368932	AGRN	1	7.25	http://amigo.geneontology.org/amigo/term/GO:1904398
GO:1904432	regulation of ferrous iron binding	1/287	1/2082	0.137848	0.397392	0.368932	B2M	1	7.25	http://amigo.geneontology.org/amigo/term/GO:1904432
GO:1904434	positive regulation of ferrous iron binding	1/287	1/2082	0.137848	0.397392	0.368932	B2M	1	7.25	http://amigo.geneontology.org/amigo/term/GO:1904434
GO:1904435	regulation of transferrin receptor binding	1/287	1/2082	0.137848	0.397392	0.368932	B2M	1	7.25	http://amigo.geneontology.org/amigo/term/GO:1904435
GO:1904437	positive regulation of transferrin receptor binding	1/287	1/2082	0.137848	0.397392	0.368932	B2M	1	7.25	http://amigo.geneontology.org/amigo/term/GO:1904437
GO:1904478	regulation of intestinal absorption	1/287	1/2082	0.137848	0.397392	0.368932	APOA1	1	7.25	http://amigo.geneontology.org/amigo/term/GO:1904478
GO:1904702	regulation of protein localization to adherens junction	1/287	1/2082	0.137848	0.397392	0.368932	VCL	1	7.25	http://amigo.geneontology.org/amigo/term/GO:1904702
GO:1904729	regulation of intestinal lipid absorption	1/287	1/2082	0.137848	0.397392	0.368932	APOA1	1	7.25	http://amigo.geneontology.org/amigo/term/GO:1904729
GO:1904764	chaperone-mediated autophagy translocation complex disassembly	1/287	1/2082	0.137848	0.397392	0.368932	HSPA8	1	7.25	http://amigo.geneontology.org/amigo/term/GO:1904764
GO:1904932	negative regulation of cartilage condensation	1/287	1/2082	0.137848	0.397392	0.368932	MMP2	1	7.25	http://amigo.geneontology.org/amigo/term/GO:1904932
GO:1905071	tight junction disassembly	1/287	1/2082	0.137848	0.397392	0.368932	TGFBR2	1	7.25	http://amigo.geneontology.org/amigo/term/GO:1905071
GO:1905073	regulation of tight junction disassembly	1/287	1/2082	0.137848	0.397392	0.368932	TGFBR2	1	7.25	http://amigo.geneontology.org/amigo/term/GO:1905073
GO:1905075	positive regulation of tight junction disassembly	1/287	1/2082	0.137848	0.397392	0.368932	TGFBR2	1	7.25	http://amigo.geneontology.org/amigo/term/GO:1905075
GO:1905146	lysosomal protein catabolic process	1/287	1/2082	0.137848	0.397392	0.368932	LAMP2	1	7.25	http://amigo.geneontology.org/amigo/term/GO:1905146
GO:1905522	negative regulation of macrophage migration	1/287	1/2082	0.137848	0.397392	0.368932	MIF	1	7.25	http://amigo.geneontology.org/amigo/term/GO:1905522
GO:1905523	positive regulation of macrophage migration	1/287	1/2082	0.137848	0.397392	0.368932	MSTN	1	7.25	http://amigo.geneontology.org/amigo/term/GO:1905523
GO:1905581	positive regulation of low-density lipoprotein particle clearance	1/287	1/2082	0.137848	0.397392	0.368932	ANXA2	1	7.25	http://amigo.geneontology.org/amigo/term/GO:1905581
GO:1905595	regulation of low-density lipoprotein particle receptor binding	1/287	1/2082	0.137848	0.397392	0.368932	ANXA2	1	7.25	http://amigo.geneontology.org/amigo/term/GO:1905595
GO:1905597	positive regulation of low-density lipoprotein particle receptor binding	1/287	1/2082	0.137848	0.397392	0.368932	ANXA2	1	7.25	http://amigo.geneontology.org/amigo/term/GO:1905597
GO:1905599	positive regulation of low-density lipoprotein receptor activity	1/287	1/2082	0.137848	0.397392	0.368932	ANXA2	1	7.25	http://amigo.geneontology.org/amigo/term/GO:1905599
GO:1905600	regulation of receptor-mediated endocytosis involved in cholesterol transport	1/287	1/2082	0.137848	0.397392	0.368932	ANXA2	1	7.25	http://amigo.geneontology.org/amigo/term/GO:1905600
GO:1905602	positive regulation of receptor-mediated endocytosis involved in cholesterol transport	1/287	1/2082	0.137848	0.397392	0.368932	ANXA2	1	7.25	http://amigo.geneontology.org/amigo/term/GO:1905602
GO:1905874	regulation of postsynaptic density organization	1/287	1/2082	0.137848	0.397392	0.368932	CDH2	1	7.25	http://amigo.geneontology.org/amigo/term/GO:1905874
GO:1905912	regulation of calcium ion export across plasma membrane	1/287	1/2082	0.137848	0.397392	0.368932	YWHAE	1	7.25	http://amigo.geneontology.org/amigo/term/GO:1905912
GO:1905913	negative regulation of calcium ion export across plasma membrane	1/287	1/2082	0.137848	0.397392	0.368932	YWHAE	1	7.25	http://amigo.geneontology.org/amigo/term/GO:1905913
GO:1990034	calcium ion export across plasma membrane	1/287	1/2082	0.137848	0.397392	0.368932	YWHAE	1	7.25	http://amigo.geneontology.org/amigo/term/GO:1990034
GO:1990314	cellular response to insulin-like growth factor stimulus	1/287	1/2082	0.137848	0.397392	0.368932	MMP2	1	7.25	http://amigo.geneontology.org/amigo/term/GO:1990314
GO:1990428	miRNA transport	1/287	1/2082	0.137848	0.397392	0.368932	YBX1	1	7.25	http://amigo.geneontology.org/amigo/term/GO:1990428
GO:1990832	slow axonal transport	1/287	1/2082	0.137848	0.397392	0.368932	HSPA8	1	7.25	http://amigo.geneontology.org/amigo/term/GO:1990832
GO:2000143	negative regulation of DNA-templated transcription, initiation	1/287	1/2082	0.137848	0.397392	0.368932	HMGB1	1	7.25	http://amigo.geneontology.org/amigo/term/GO:2000143
GO:2000169	regulation of peptidyl-cysteine S-nitrosylation	1/287	1/2082	0.137848	0.397392	0.368932	TXN	1	7.25	http://amigo.geneontology.org/amigo/term/GO:2000169
GO:2000170	positive regulation of peptidyl-cysteine S-nitrosylation	1/287	1/2082	0.137848	0.397392	0.368932	TXN	1	7.25	http://amigo.geneontology.org/amigo/term/GO:2000170
GO:2000193	positive regulation of fatty acid transport	1/287	1/2082	0.137848	0.397392	0.368932	MIF	1	7.25	http://amigo.geneontology.org/amigo/term/GO:2000193
GO:2000272	negative regulation of signaling receptor activity	1/287	1/2082	0.137848	0.397392	0.368932	LY6E	1	7.25	http://amigo.geneontology.org/amigo/term/GO:2000272
GO:2000277	positive regulation of oxidative phosphorylation uncoupler activity	1/287	1/2082	0.137848	0.397392	0.368932	PARK7	1	7.25	http://amigo.geneontology.org/amigo/term/GO:2000277
GO:2000425	regulation of apoptotic cell clearance	1/287	1/2082	0.137848	0.397392	0.368932	HMGB1	1	7.25	http://amigo.geneontology.org/amigo/term/GO:2000425
GO:2000426	negative regulation of apoptotic cell clearance	1/287	1/2082	0.137848	0.397392	0.368932	HMGB1	1	7.25	http://amigo.geneontology.org/amigo/term/GO:2000426
GO:2000435	negative regulation of protein neddylation	1/287	1/2082	0.137848	0.397392	0.368932	RPL5	1	7.25	http://amigo.geneontology.org/amigo/term/GO:2000435
GO:2000465	regulation of glycogen (starch) synthase activity	1/287	1/2082	0.137848	0.397392	0.368932	IGF2	1	7.25	http://amigo.geneontology.org/amigo/term/GO:2000465
GO:2000467	positive regulation of glycogen (starch) synthase activity	1/287	1/2082	0.137848	0.397392	0.368932	IGF2	1	7.25	http://amigo.geneontology.org/amigo/term/GO:2000467
GO:2000516	positive regulation of CD4-positive, alpha-beta T cell activation	1/287	1/2082	0.137848	0.397392	0.368932	ANXA1	1	7.25	http://amigo.geneontology.org/amigo/term/GO:2000516
GO:2000561	regulation of CD4-positive, alpha-beta T cell proliferation	1/287	1/2082	0.137848	0.397392	0.368932	TWSG1	1	7.25	http://amigo.geneontology.org/amigo/term/GO:2000561
GO:2000562	negative regulation of CD4-positive, alpha-beta T cell proliferation	1/287	1/2082	0.137848	0.397392	0.368932	TWSG1	1	7.25	http://amigo.geneontology.org/amigo/term/GO:2000562
GO:2000644	regulation of receptor catabolic process	1/287	1/2082	0.137848	0.397392	0.368932	ANXA2	1	7.25	http://amigo.geneontology.org/amigo/term/GO:2000644
GO:2000645	negative regulation of receptor catabolic process	1/287	1/2082	0.137848	0.397392	0.368932	ANXA2	1	7.25	http://amigo.geneontology.org/amigo/term/GO:2000645
GO:2000773	negative regulation of cellular senescence	1/287	1/2082	0.137848	0.397392	0.368932	YBX1	1	7.25	http://amigo.geneontology.org/amigo/term/GO:2000773
GO:2000774	positive regulation of cellular senescence	1/287	1/2082	0.137848	0.397392	0.368932	B2M	1	7.25	http://amigo.geneontology.org/amigo/term/GO:2000774
GO:2000807	regulation of synaptic vesicle clustering	1/287	1/2082	0.137848	0.397392	0.368932	CDH2	1	7.25	http://amigo.geneontology.org/amigo/term/GO:2000807
GO:2000809	positive regulation of synaptic vesicle clustering	1/287	1/2082	0.137848	0.397392	0.368932	CDH2	1	7.25	http://amigo.geneontology.org/amigo/term/GO:2000809
GO:2000812	regulation of barbed-end actin filament capping	1/287	1/2082	0.137848	0.397392	0.368932	MTPN	1	7.25	http://amigo.geneontology.org/amigo/term/GO:2000812
GO:2000818	negative regulation of myoblast proliferation	1/287	1/2082	0.137848	0.397392	0.368932	MSTN	1	7.25	http://amigo.geneontology.org/amigo/term/GO:2000818
GO:2000819	regulation of nucleotide-excision repair	1/287	1/2082	0.137848	0.397392	0.368932	HMGB1	1	7.25	http://amigo.geneontology.org/amigo/term/GO:2000819
GO:2000878	positive regulation of oligopeptide transport	1/287	1/2082	0.137848	0.397392	0.368932	CA2	1	7.25	http://amigo.geneontology.org/amigo/term/GO:2000878
GO:2000880	positive regulation of dipeptide transport	1/287	1/2082	0.137848	0.397392	0.368932	CA2	1	7.25	http://amigo.geneontology.org/amigo/term/GO:2000880
GO:2000978	negative regulation of forebrain neuron differentiation	1/287	1/2082	0.137848	0.397392	0.368932	B2M	1	7.25	http://amigo.geneontology.org/amigo/term/GO:2000978
GO:2001138	regulation of phospholipid transport	1/287	1/2082	0.137848	0.397392	0.368932	APOA1	1	7.25	http://amigo.geneontology.org/amigo/term/GO:2001138
GO:2001140	positive regulation of phospholipid transport	1/287	1/2082	0.137848	0.397392	0.368932	APOA1	1	7.25	http://amigo.geneontology.org/amigo/term/GO:2001140
GO:2001148	regulation of dipeptide transmembrane transport	1/287	1/2082	0.137848	0.397392	0.368932	CA2	1	7.25	http://amigo.geneontology.org/amigo/term/GO:2001148
GO:2001150	positive regulation of dipeptide transmembrane transport	1/287	1/2082	0.137848	0.397392	0.368932	CA2	1	7.25	http://amigo.geneontology.org/amigo/term/GO:2001150
GO:2001200	positive regulation of dendritic cell differentiation	1/287	1/2082	0.137848	0.397392	0.368932	HMGB1	1	7.25	http://amigo.geneontology.org/amigo/term/GO:2001200
GO:2001279	regulation of unsaturated fatty acid biosynthetic process	1/287	1/2082	0.137848	0.397392	0.368932	ANXA1	1	7.25	http://amigo.geneontology.org/amigo/term/GO:2001279
GO:2001280	positive regulation of unsaturated fatty acid biosynthetic process	1/287	1/2082	0.137848	0.397392	0.368932	ANXA1	1	7.25	http://amigo.geneontology.org/amigo/term/GO:2001280
GO:0051603	proteolysis involved in cellular protein catabolic process	11/287	56/2082	0.13826	0.397392	0.368932	HSPA5/HSP90AB1/CTSB/PSMA7/HSP90B1/PSME3/PSMA1/PSMC1/PPP2CB/RPL5/NSFL1C	11	1.42	http://amigo.geneontology.org/amigo/term/GO:0051603
GO:0031346	positive regulation of cell projection organization	7/287	32/2082	0.140843	0.397392	0.368932	AGRN/NRP1/MSTN/DBN1/ACTR3/CDC42/TWF2	7	1.59	http://amigo.geneontology.org/amigo/term/GO:0031346
GO:0002040	sprouting angiogenesis	4/287	15/2082	0.140844	0.397392	0.368932	CDH13/RECK/ANXA1/HMGB1	4	1.93	http://amigo.geneontology.org/amigo/term/GO:0002040
GO:0007229	integrin-mediated signaling pathway	4/287	15/2082	0.140844	0.397392	0.368932	APOA1/ITGB1/NME2/ITGAV	4	1.93	http://amigo.geneontology.org/amigo/term/GO:0007229
GO:0030856	regulation of epithelial cell differentiation	4/287	15/2082	0.140844	0.397392	0.368932	APOA1/VCL/CDH5/NME2	4	1.93	http://amigo.geneontology.org/amigo/term/GO:0030856
GO:0042180	cellular ketone metabolic process	4/287	15/2082	0.140844	0.397392	0.368932	APOA1/TPI1/PARK7/ANXA1	4	1.93	http://amigo.geneontology.org/amigo/term/GO:0042180
GO:0050920	regulation of chemotaxis	4/287	15/2082	0.140844	0.397392	0.368932	MSTN/CDH13/HMGB1/MIF	4	1.93	http://amigo.geneontology.org/amigo/term/GO:0050920
GO:0060389	pathway-restricted SMAD protein phosphorylation	4/287	15/2082	0.140844	0.397392	0.368932	MSTN/TWSG1/TGFB1/STRAP	4	1.93	http://amigo.geneontology.org/amigo/term/GO:0060389
GO:0061025	membrane fusion	4/287	15/2082	0.140844	0.397392	0.368932	GAPDH/ANXA1/SEC22B/NSFL1C	4	1.93	http://amigo.geneontology.org/amigo/term/GO:0061025
GO:1903034	regulation of response to wounding	4/287	15/2082	0.140844	0.397392	0.368932	PTPRS/ANXA1/HMGB1/ANXA2	4	1.93	http://amigo.geneontology.org/amigo/term/GO:1903034
GO:0001502	cartilage condensation	2/287	5/2082	0.142659	0.397392	0.368932	MMP2/CDH2	2	2.9	http://amigo.geneontology.org/amigo/term/GO:0001502
GO:0001516	prostaglandin biosynthetic process	2/287	5/2082	0.142659	0.397392	0.368932	ANXA1/MIF	2	2.9	http://amigo.geneontology.org/amigo/term/GO:0001516
GO:0002287	alpha-beta T cell activation involved in immune response	2/287	5/2082	0.142659	0.397392	0.368932	ANXA1/HMGB1	2	2.9	http://amigo.geneontology.org/amigo/term/GO:0002287
GO:0002293	alpha-beta T cell differentiation involved in immune response	2/287	5/2082	0.142659	0.397392	0.368932	ANXA1/HMGB1	2	2.9	http://amigo.geneontology.org/amigo/term/GO:0002293
GO:0002294	CD4-positive, alpha-beta T cell differentiation involved in immune response	2/287	5/2082	0.142659	0.397392	0.368932	ANXA1/HMGB1	2	2.9	http://amigo.geneontology.org/amigo/term/GO:0002294
GO:0002456	T cell mediated immunity	2/287	5/2082	0.142659	0.397392	0.368932	B2M/HMGB1	2	2.9	http://amigo.geneontology.org/amigo/term/GO:0002456
GO:0002690	positive regulation of leukocyte chemotaxis	2/287	5/2082	0.142659	0.397392	0.368932	MSTN/HMGB1	2	2.9	http://amigo.geneontology.org/amigo/term/GO:0002690
GO:0002705	positive regulation of leukocyte mediated immunity	2/287	5/2082	0.142659	0.397392	0.368932	TFRC/B2M	2	2.9	http://amigo.geneontology.org/amigo/term/GO:0002705
GO:0002708	positive regulation of lymphocyte mediated immunity	2/287	5/2082	0.142659	0.397392	0.368932	TFRC/B2M	2	2.9	http://amigo.geneontology.org/amigo/term/GO:0002708
GO:0002833	positive regulation of response to biotic stimulus	2/287	5/2082	0.142659	0.397392	0.368932	HMGB1/MIF	2	2.9	http://amigo.geneontology.org/amigo/term/GO:0002833
GO:0003018	vascular process in circulatory system	2/287	5/2082	0.142659	0.397392	0.368932	AGT/CDH5	2	2.9	http://amigo.geneontology.org/amigo/term/GO:0003018
GO:0006023	aminoglycan biosynthetic process	2/287	5/2082	0.142659	0.397392	0.368932	CHST3/UGDH	2	2.9	http://amigo.geneontology.org/amigo/term/GO:0006023
GO:0006024	glycosaminoglycan biosynthetic process	2/287	5/2082	0.142659	0.397392	0.368932	CHST3/UGDH	2	2.9	http://amigo.geneontology.org/amigo/term/GO:0006024
GO:0006189	'de novo' IMP biosynthetic process	2/287	5/2082	0.142659	0.397392	0.368932	ATIC/PAICS	2	2.9	http://amigo.geneontology.org/amigo/term/GO:0006189
GO:0006536	glutamate metabolic process	2/287	5/2082	0.142659	0.397392	0.368932	GOT1/GLUD2	2	2.9	http://amigo.geneontology.org/amigo/term/GO:0006536
GO:0006692	prostanoid metabolic process	2/287	5/2082	0.142659	0.397392	0.368932	ANXA1/MIF	2	2.9	http://amigo.geneontology.org/amigo/term/GO:0006692
GO:0006693	prostaglandin metabolic process	2/287	5/2082	0.142659	0.397392	0.368932	ANXA1/MIF	2	2.9	http://amigo.geneontology.org/amigo/term/GO:0006693
GO:0006754	ATP biosynthetic process	2/287	5/2082	0.142659	0.397392	0.368932	CKB/ATP5B	2	2.9	http://amigo.geneontology.org/amigo/term/GO:0006754
GO:0010633	negative regulation of epithelial cell migration	2/287	5/2082	0.142659	0.397392	0.368932	HMGB1/STRAP	2	2.9	http://amigo.geneontology.org/amigo/term/GO:0010633
GO:0010669	epithelial structure maintenance	2/287	5/2082	0.142659	0.397392	0.368932	RBP4A/STRAP	2	2.9	http://amigo.geneontology.org/amigo/term/GO:0010669
GO:0014812	muscle cell migration	2/287	5/2082	0.142659	0.397392	0.368932	MSTN/ANXA1	2	2.9	http://amigo.geneontology.org/amigo/term/GO:0014812
GO:0021602	cranial nerve morphogenesis	2/287	5/2082	0.142659	0.397392	0.368932	CDH2/CTNNA2	2	2.9	http://amigo.geneontology.org/amigo/term/GO:0021602
GO:0022616	DNA strand elongation	2/287	5/2082	0.142659	0.397392	0.368932	PCNA/MCM3	2	2.9	http://amigo.geneontology.org/amigo/term/GO:0022616
GO:0030168	platelet activation	2/287	5/2082	0.142659	0.397392	0.368932	FGA/FGB	2	2.9	http://amigo.geneontology.org/amigo/term/GO:0030168
GO:0030201	heparan sulfate proteoglycan metabolic process	2/287	5/2082	0.142659	0.397392	0.368932	HPSE/UGDH	2	2.9	http://amigo.geneontology.org/amigo/term/GO:0030201
GO:0030216	keratinocyte differentiation	2/287	5/2082	0.142659	0.397392	0.368932	NME2/ANXA1	2	2.9	http://amigo.geneontology.org/amigo/term/GO:0030216
GO:0030277	maintenance of gastrointestinal epithelium	2/287	5/2082	0.142659	0.397392	0.368932	RBP4A/STRAP	2	2.9	http://amigo.geneontology.org/amigo/term/GO:0030277
GO:0031115	negative regulation of microtubule polymerization	2/287	5/2082	0.142659	0.397392	0.368932	CDH5/MAPRE1	2	2.9	http://amigo.geneontology.org/amigo/term/GO:0031115
GO:0031638	zymogen activation	2/287	5/2082	0.142659	0.397392	0.368932	F9/ANXA2	2	2.9	http://amigo.geneontology.org/amigo/term/GO:0031638
GO:0032602	chemokine production	2/287	5/2082	0.142659	0.397392	0.368932	HMGB1/MIF	2	2.9	http://amigo.geneontology.org/amigo/term/GO:0032602
GO:0032642	regulation of chemokine production	2/287	5/2082	0.142659	0.397392	0.368932	HMGB1/MIF	2	2.9	http://amigo.geneontology.org/amigo/term/GO:0032642
GO:0032722	positive regulation of chemokine production	2/287	5/2082	0.142659	0.397392	0.368932	HMGB1/MIF	2	2.9	http://amigo.geneontology.org/amigo/term/GO:0032722
GO:0033028	myeloid cell apoptotic process	2/287	5/2082	0.142659	0.397392	0.368932	ANXA1/MIF	2	2.9	http://amigo.geneontology.org/amigo/term/GO:0033028
GO:0033260	nuclear DNA replication	2/287	5/2082	0.142659	0.397392	0.368932	PCNA/MCM3	2	2.9	http://amigo.geneontology.org/amigo/term/GO:0033260
GO:0035924	cellular response to vascular endothelial growth factor stimulus	2/287	5/2082	0.142659	0.397392	0.368932	NRP1/ANXA1	2	2.9	http://amigo.geneontology.org/amigo/term/GO:0035924
GO:0035987	endodermal cell differentiation	2/287	5/2082	0.142659	0.397392	0.368932	COL12A1/MMP2	2	2.9	http://amigo.geneontology.org/amigo/term/GO:0035987
GO:0042088	T-helper 1 type immune response	2/287	5/2082	0.142659	0.397392	0.368932	ANXA1/HMGB1	2	2.9	http://amigo.geneontology.org/amigo/term/GO:0042088
GO:0042093	T-helper cell differentiation	2/287	5/2082	0.142659	0.397392	0.368932	ANXA1/HMGB1	2	2.9	http://amigo.geneontology.org/amigo/term/GO:0042093
GO:0043094	cellular metabolic compound salvage	2/287	5/2082	0.142659	0.397392	0.368932	ADA/HPRT1	2	2.9	http://amigo.geneontology.org/amigo/term/GO:0043094
GO:0043113	receptor clustering	2/287	5/2082	0.142659	0.397392	0.368932	AGRN/CDH2	2	2.9	http://amigo.geneontology.org/amigo/term/GO:0043113
GO:0043536	positive regulation of blood vessel endothelial cell migration	2/287	5/2082	0.142659	0.397392	0.368932	ANXA1/HMGB1	2	2.9	http://amigo.geneontology.org/amigo/term/GO:0043536
GO:0044091	membrane biogenesis	2/287	5/2082	0.142659	0.397392	0.368932	CDH2/CAV1	2	2.9	http://amigo.geneontology.org/amigo/term/GO:0044091
GO:0046006	regulation of activated T cell proliferation	2/287	5/2082	0.142659	0.397392	0.368932	HMGB1/IGF2	2	2.9	http://amigo.geneontology.org/amigo/term/GO:0046006
GO:0046456	icosanoid biosynthetic process	2/287	5/2082	0.142659	0.397392	0.368932	ANXA1/MIF	2	2.9	http://amigo.geneontology.org/amigo/term/GO:0046456
GO:0046457	prostanoid biosynthetic process	2/287	5/2082	0.142659	0.397392	0.368932	ANXA1/MIF	2	2.9	http://amigo.geneontology.org/amigo/term/GO:0046457
GO:0046470	phosphatidylcholine metabolic process	2/287	5/2082	0.142659	0.397392	0.368932	APOA1/LCAT	2	2.9	http://amigo.geneontology.org/amigo/term/GO:0046470
GO:0048008	platelet-derived growth factor receptor signaling pathway	2/287	5/2082	0.142659	0.397392	0.368932	PDGFRA/SLC9A3R1	2	2.9	http://amigo.geneontology.org/amigo/term/GO:0048008
GO:0048661	positive regulation of smooth muscle cell proliferation	2/287	5/2082	0.142659	0.397392	0.368932	MMP2/CDH13	2	2.9	http://amigo.geneontology.org/amigo/term/GO:0048661
GO:0050798	activated T cell proliferation	2/287	5/2082	0.142659	0.397392	0.368932	HMGB1/IGF2	2	2.9	http://amigo.geneontology.org/amigo/term/GO:0050798
GO:0051014	actin filament severing	2/287	5/2082	0.142659	0.397392	0.368932	GSN/DSTN	2	2.9	http://amigo.geneontology.org/amigo/term/GO:0051014
GO:0051385	response to mineralocorticoid	2/287	5/2082	0.142659	0.397392	0.368932	SPINK5/EXFABP	2	2.9	http://amigo.geneontology.org/amigo/term/GO:0051385
GO:0051412	response to corticosterone	2/287	5/2082	0.142659	0.397392	0.368932	SPINK5/EXFABP	2	2.9	http://amigo.geneontology.org/amigo/term/GO:0051412
GO:0061082	myeloid leukocyte cytokine production	2/287	5/2082	0.142659	0.397392	0.368932	TGFBR2/MIF	2	2.9	http://amigo.geneontology.org/amigo/term/GO:0061082
GO:0070534	protein K63-linked ubiquitination	2/287	5/2082	0.142659	0.397392	0.368932	UBE2V2/PRPF19	2	2.9	http://amigo.geneontology.org/amigo/term/GO:0070534
GO:0070873	regulation of glycogen metabolic process	2/287	5/2082	0.142659	0.397392	0.368932	HMGB1/IGF2	2	2.9	http://amigo.geneontology.org/amigo/term/GO:0070873
GO:0070875	positive regulation of glycogen metabolic process	2/287	5/2082	0.142659	0.397392	0.368932	HMGB1/IGF2	2	2.9	http://amigo.geneontology.org/amigo/term/GO:0070875
GO:0071156	regulation of cell cycle arrest	2/287	5/2082	0.142659	0.397392	0.368932	HSP90AB1/MIF	2	2.9	http://amigo.geneontology.org/amigo/term/GO:0071156
GO:0071346	cellular response to interferon-gamma	2/287	5/2082	0.142659	0.397392	0.368932	GAPDH/ACTR3	2	2.9	http://amigo.geneontology.org/amigo/term/GO:0071346
GO:0071675	regulation of mononuclear cell migration	2/287	5/2082	0.142659	0.397392	0.368932	MSTN/HMGB1	2	2.9	http://amigo.geneontology.org/amigo/term/GO:0071675
GO:0071709	membrane assembly	2/287	5/2082	0.142659	0.397392	0.368932	CDH2/CAV1	2	2.9	http://amigo.geneontology.org/amigo/term/GO:0071709
GO:0071806	protein transmembrane transport	2/287	5/2082	0.142659	0.397392	0.368932	HSPA8/HSPD1	2	2.9	http://amigo.geneontology.org/amigo/term/GO:0071806
GO:0071887	leukocyte apoptotic process	2/287	5/2082	0.142659	0.397392	0.368932	ANXA1/MIF	2	2.9	http://amigo.geneontology.org/amigo/term/GO:0071887
GO:0120193	tight junction organization	2/287	5/2082	0.142659	0.397392	0.368932	CDH5/TGFBR2	2	2.9	http://amigo.geneontology.org/amigo/term/GO:0120193
GO:0140115	export across plasma membrane	2/287	5/2082	0.142659	0.397392	0.368932	YWHAE/ATP1A3	2	2.9	http://amigo.geneontology.org/amigo/term/GO:0140115
GO:1901388	regulation of transforming growth factor beta activation	2/287	5/2082	0.142659	0.397392	0.368932	HSP90AB1/ITGAV	2	2.9	http://amigo.geneontology.org/amigo/term/GO:1901388
GO:1902882	regulation of response to oxidative stress	2/287	5/2082	0.142659	0.397392	0.368932	TXN/HSPB1	2	2.9	http://amigo.geneontology.org/amigo/term/GO:1902882
GO:2000106	regulation of leukocyte apoptotic process	2/287	5/2082	0.142659	0.397392	0.368932	ANXA1/MIF	2	2.9	http://amigo.geneontology.org/amigo/term/GO:2000106
GO:0044267	cellular protein metabolic process	85/287	560/2082	0.147628	0.410904	0.381476	APOA1/SPINK5/HSPA5/FBLN1/AGRN/CDH5/HSP90AB1/MMP2/COL6A3/CST3/GAPDH/P4HB/YWHAB/YWHAE/EEF1A1/MSTN/PTPRG/EIF4A2/YBX1/CTSB/RPS4Y1/EEF2/PSMA7/TXN/HSP90B1/RAB6A/PGP/RELN/PARK7/TIMP2/RPLP0/UBE2V2/PTPRS/RECK/EEF1B2/RPL13/HMGB1/SERPINB10B/AXL/RPL26L1/CAV1/RPS13/PSME3/QSOX1/RPS17/PDGFRA/RPS12/RACK1/RNASE6/HSPB1/TGFBR2/EIF2S1/SUMO3/EIF4A3/EIF5A/PSMA1/PDIA3/CSNK2A1/DNAJC3/RPL22/RPSAP58/RPS15/CDK1/MIF/TWSG1/R…	85	1.1	http://amigo.geneontology.org/amigo/term/GO:0044267
GO:0003158	endothelium development	3/287	10/2082	0.148839	0.411315	0.381858	VCL/CDH5/ANXA2	3	2.18	http://amigo.geneontology.org/amigo/term/GO:0003158
GO:0022600	digestive system process	3/287	10/2082	0.148839	0.411315	0.381858	APOA1/RBP4A/STRAP	3	2.18	http://amigo.geneontology.org/amigo/term/GO:0022600
GO:0031016	pancreas development	3/287	10/2082	0.148839	0.411315	0.381858	CDH2/ANXA1/IGF2	3	2.18	http://amigo.geneontology.org/amigo/term/GO:0031016
GO:0048771	tissue remodeling	3/287	10/2082	0.148839	0.411315	0.381858	MMP2/SPP1/SPP2	3	2.18	http://amigo.geneontology.org/amigo/term/GO:0048771
GO:0051101	regulation of DNA binding	3/287	10/2082	0.148839	0.411315	0.381858	TXN/HMGB1/EDF1	3	2.18	http://amigo.geneontology.org/amigo/term/GO:0051101
GO:0061136	regulation of proteasomal protein catabolic process	3/287	10/2082	0.148839	0.411315	0.381858	HSP90AB1/PSME3/PSMC1	3	2.18	http://amigo.geneontology.org/amigo/term/GO:0061136
GO:0071634	regulation of transforming growth factor beta production	3/287	10/2082	0.148839	0.411315	0.381858	HSP90AB1/LUM/ITGAV	3	2.18	http://amigo.geneontology.org/amigo/term/GO:0071634
GO:0071674	mononuclear cell migration	3/287	10/2082	0.148839	0.411315	0.381858	MSTN/ANXA1/HMGB1	3	2.18	http://amigo.geneontology.org/amigo/term/GO:0071674
GO:1902414	protein localization to cell junction	3/287	10/2082	0.148839	0.411315	0.381858	VCL/CDH5/DBN1	3	2.18	http://amigo.geneontology.org/amigo/term/GO:1902414
GO:0000902	cell morphogenesis	21/287	121/2082	0.149796	0.413631	0.384008	FN1/APOA1/ACTG1/L1CAM/VCL/MYH9/CDH5/NRP1/TUBB3/CDH2/NEO1/DBN1/RELN/LAMB1/PTPRS/ANXA1/OLFM1/CTNNA2/CAPZB/ALCAM/CDC42	21	1.26	http://amigo.geneontology.org/amigo/term/GO:0000902
GO:0120035	regulation of plasma membrane bounded cell projection organization	11/287	57/2082	0.151472	0.417928	0.387997	AGRN/NRP1/MSTN/CDH2/DBN1/ACTR3/PTPRS/CAPZB/CDC42/PODXL/TWF2	11	1.4	http://amigo.geneontology.org/amigo/term/GO:0120035
GO:0001818	negative regulation of cytokine production	5/287	21/2082	0.152332	0.418644	0.388662	APOA1/HSP90AB1/HMGB1/TGFBR2/TWSG1	5	1.73	http://amigo.geneontology.org/amigo/term/GO:0001818
GO:0002440	production of molecular mediator of immune response	5/287	21/2082	0.152332	0.418644	0.388662	APOA1/TFRC/B2M/TGFBR2/MIF	5	1.73	http://amigo.geneontology.org/amigo/term/GO:0002440
GO:0002443	leukocyte mediated immunity	5/287	21/2082	0.152332	0.418644	0.388662	TFRC/MBL2/B2M/PRDX1/HMGB1	5	1.73	http://amigo.geneontology.org/amigo/term/GO:0002443
GO:0017148	negative regulation of translation	5/287	21/2082	0.152332	0.418644	0.388662	GAPDH/YBX1/RNASE6/EIF2S1/EIF4A3	5	1.73	http://amigo.geneontology.org/amigo/term/GO:0017148
GO:0033673	negative regulation of kinase activity	5/287	21/2082	0.152332	0.418644	0.388662	YWHAB/MSTN/CAV1/HSPB1/DNAJC3	5	1.73	http://amigo.geneontology.org/amigo/term/GO:0033673
GO:0048589	developmental growth	13/287	70/2082	0.15689	0.43083	0.399976	VCL/TTR/AGRN/RBP4A/EXFABP/MSTN/DBN1/PTPRS/ANXA1/OLFM1/ALCAM/IGF2/ANXA2	13	1.35	http://amigo.geneontology.org/amigo/term/GO:0048589
GO:0050673	epithelial cell proliferation	8/287	39/2082	0.158525	0.434975	0.403824	APOA1/B2M/NME2/CDH13/HMGB1/CAV1/STRAP/IGF2	8	1.49	http://amigo.geneontology.org/amigo/term/GO:0050673
GO:0016053	organic acid biosynthetic process	7/287	33/2082	0.158952	0.435117	0.403956	APOA1/GOT1/PARK7/UGDH/ANXA1/ASS1/MIF	7	1.54	http://amigo.geneontology.org/amigo/term/GO:0016053
GO:0046394	carboxylic acid biosynthetic process	7/287	33/2082	0.158952	0.435117	0.403956	APOA1/GOT1/PARK7/UGDH/ANXA1/ASS1/MIF	7	1.54	http://amigo.geneontology.org/amigo/term/GO:0046394
GO:0048872	homeostasis of number of cells	7/287	33/2082	0.158952	0.435117	0.403956	CDH2/HSPA9/PRDX1/ANXA1/HMGB1/SERPINB10B/MIF	7	1.54	http://amigo.geneontology.org/amigo/term/GO:0048872
GO:0051130	positive regulation of cellular component organization	17/287	96/2082	0.160501	0.439015	0.407574	APOA1/GSN/AGRN/CDH5/NRP1/B2M/MSTN/DBN1/ACTR3/DSTN/ANXA1/TGFBR2/EIF5A/IGF2/CDC42/ANXA2/TWF2	17	1.28	http://amigo.geneontology.org/amigo/term/GO:0051130
GO:0001775	cell activation	14/287	77/2082	0.164538	0.448998	0.416843	FGA/FGB/TFRC/HSPD1/PRDX1/ANXA1/LGALS1A/HMGB1/ADA/CAV1/TGFBR2/MIF/TWSG1/IGF2	14	1.32	http://amigo.geneontology.org/amigo/term/GO:0001775
GO:0040012	regulation of locomotion	14/287	77/2082	0.164538	0.448998	0.416843	VCL/CDH5/MSTN/CDH2/CDH13/LAMB1/RECK/ANXA1/HMGB1/TGFBR2/MIF/STRAP/SLC9A3R1/PODXL	14	1.32	http://amigo.geneontology.org/amigo/term/GO:0040012
GO:0051270	regulation of cellular component movement	14/287	77/2082	0.164538	0.448998	0.416843	VCL/CDH5/MSTN/CDH2/CDH13/LAMB1/RECK/ANXA1/HMGB1/TGFBR2/MIF/STRAP/SLC9A3R1/PODXL	14	1.32	http://amigo.geneontology.org/amigo/term/GO:0051270
GO:0000910	cytokinesis	4/287	16/2082	0.168552	0.458871	0.426009	MYH9/ACTR3/SEPT2L/CDC42	4	1.81	http://amigo.geneontology.org/amigo/term/GO:0000910
GO:0006611	protein export from nucleus	4/287	16/2082	0.168552	0.458871	0.426009	YWHAE/TXN/NPM1/RAN	4	1.81	http://amigo.geneontology.org/amigo/term/GO:0006611
GO:0030595	leukocyte chemotaxis	4/287	16/2082	0.168552	0.458871	0.426009	MSTN/ANXA1/HMGB1/MIF	4	1.81	http://amigo.geneontology.org/amigo/term/GO:0030595
GO:0007409	axonogenesis	13/287	71/2082	0.169573	0.460573	0.427588	ACTG1/L1CAM/VCL/NRP1/TUBB3/CDH2/NEO1/DBN1/RELN/PTPRS/OLFM1/CTNNA2/ALCAM	13	1.33	http://amigo.geneontology.org/amigo/term/GO:0007409
GO:0030334	regulation of cell migration	13/287	71/2082	0.169573	0.460573	0.427588	VCL/CDH5/MSTN/CDH2/CDH13/LAMB1/RECK/ANXA1/HMGB1/TGFBR2/MIF/STRAP/PODXL	13	1.33	http://amigo.geneontology.org/amigo/term/GO:0030334
GO:0055082	cellular chemical homeostasis	13/287	71/2082	0.169573	0.460573	0.427588	TF/TFRC/CDH5/CA2/YWHAE/ATP1A3/FTH1/HSP90B1/ATP2A2/HMGB1/CAV1/CALB1/ANXA2	13	1.33	http://amigo.geneontology.org/amigo/term/GO:0055082
GO:0009611	response to wounding	9/287	46/2082	0.172896	0.46923	0.435626	FGA/FGB/F10/F9/HPSE/PTPRS/ANXA1/HMGB1/ANXA2	9	1.42	http://amigo.geneontology.org/amigo/term/GO:0009611
GO:0016236	macroautophagy	5/287	22/2082	0.176273	0.476908	0.442754	PHB2/QSOX1/SEC22B/LAMP2/NSFL1C	5	1.65	http://amigo.geneontology.org/amigo/term/GO:0016236
GO:0032103	positive regulation of response to external stimulus	5/287	22/2082	0.176273	0.476908	0.442754	MSTN/CDH13/PARK7/HMGB1/MIF	5	1.65	http://amigo.geneontology.org/amigo/term/GO:0032103
GO:0032886	regulation of microtubule-based process	5/287	22/2082	0.176273	0.476908	0.442754	CDH5/STMN1/NPM1/MAPRE1/DCTN1	5	1.65	http://amigo.geneontology.org/amigo/term/GO:0032886
GO:1902600	proton transmembrane transport	5/287	22/2082	0.176273	0.476908	0.442754	ATP1A3/ATP5B/PARK7/ATP2A2/ATP6V1B2	5	1.65	http://amigo.geneontology.org/amigo/term/GO:1902600
GO:1901701	cellular response to oxygen-containing compound	14/287	78/2082	0.176954	0.478381	0.444121	PKLR/AGRN/CA2/MMP2/EXFABP/MSTN/TXN/PARK7/SOD1/PRDX1/ANXA1/HMGB1/MIF/IGF2	14	1.3	http://amigo.geneontology.org/amigo/term/GO:1901701
GO:0006323	DNA packaging	7/287	34/2082	0.17806	0.479509	0.445169	HIST1H2B8/HIST1H101/H1F0/HMGB1/SERPINB10B/RBBP4/HP1BP3	7	1.49	http://amigo.geneontology.org/amigo/term/GO:0006323
GO:0007369	gastrulation	7/287	34/2082	0.17806	0.479509	0.445169	APOA1/HSPA8/COL12A1/MMP2/UGDH/RACK1/TWSG1	7	1.49	http://amigo.geneontology.org/amigo/term/GO:0007369
GO:0050678	regulation of epithelial cell proliferation	7/287	34/2082	0.17806	0.479509	0.445169	B2M/NME2/CDH13/HMGB1/CAV1/STRAP/IGF2	7	1.49	http://amigo.geneontology.org/amigo/term/GO:0050678
GO:0050778	positive regulation of immune response	7/287	34/2082	0.17806	0.479509	0.445169	TFRC/MBL2/B2M/PARK7/ANXA1/HMGB1/COLEC11	7	1.49	http://amigo.geneontology.org/amigo/term/GO:0050778
GO:0090087	regulation of peptide transport	7/287	34/2082	0.17806	0.479509	0.445169	RBP4A/CA2/YWHAE/TXN/TGFBR2/TGFB1/DCTN1	7	1.49	http://amigo.geneontology.org/amigo/term/GO:0090087
GO:0031497	chromatin assembly	6/287	28/2082	0.178577	0.479788	0.445428	HIST1H2B8/HIST1H101/H1F0/HMGB1/RBBP4/HP1BP3	6	1.55	http://amigo.geneontology.org/amigo/term/GO:0031497
GO:0032943	mononuclear cell proliferation	6/287	28/2082	0.178577	0.479788	0.445428	TFRC/ANXA1/HMGB1/MIF/TWSG1/IGF2	6	1.55	http://amigo.geneontology.org/amigo/term/GO:0032943
GO:0046651	lymphocyte proliferation	6/287	28/2082	0.178577	0.479788	0.445428	TFRC/ANXA1/HMGB1/MIF/TWSG1/IGF2	6	1.55	http://amigo.geneontology.org/amigo/term/GO:0046651
GO:0031344	regulation of cell projection organization	11/287	59/2082	0.179752	0.482201	0.447667	AGRN/NRP1/MSTN/CDH2/DBN1/ACTR3/PTPRS/CAPZB/CDC42/PODXL/TWF2	11	1.35	http://amigo.geneontology.org/amigo/term/GO:0031344
GO:0080135	regulation of cellular response to stress	11/287	59/2082	0.179752	0.482201	0.447667	HSPA5/B2M/YBX1/TXN/PRDX1/PTPRS/HMGB1/HSPB1/PCNA/DNAJC3/MIF	11	1.35	http://amigo.geneontology.org/amigo/term/GO:0080135
GO:0008380	RNA splicing	10/287	53/2082	0.184785	0.490169	0.455065	YBX1/HNRNPKL/RPS13/EIF4A3/NCL/SRSF1/SRSF2/STRAP/PRPF19/SRRM1	10	1.37	http://amigo.geneontology.org/amigo/term/GO:0008380
GO:0006029	proteoglycan metabolic process	3/287	11/2082	0.184834	0.490169	0.455065	HPSE/CHST3/UGDH	3	1.98	http://amigo.geneontology.org/amigo/term/GO:0006029
GO:0006720	isoprenoid metabolic process	3/287	11/2082	0.184834	0.490169	0.455065	TTR/RBP4A/FDPS	3	1.98	http://amigo.geneontology.org/amigo/term/GO:0006720
GO:0006721	terpenoid metabolic process	3/287	11/2082	0.184834	0.490169	0.455065	TTR/RBP4A/FDPS	3	1.98	http://amigo.geneontology.org/amigo/term/GO:0006721
GO:0031110	regulation of microtubule polymerization or depolymerization	3/287	11/2082	0.184834	0.490169	0.455065	CDH5/STMN1/MAPRE1	3	1.98	http://amigo.geneontology.org/amigo/term/GO:0031110
GO:0032507	maintenance of protein location in cell	3/287	11/2082	0.184834	0.490169	0.455065	TXN/DBN1/TWF2	3	1.98	http://amigo.geneontology.org/amigo/term/GO:0032507
GO:0032640	tumor necrosis factor production	3/287	11/2082	0.184834	0.490169	0.455065	HMGB1/HSPB1/MIF	3	1.98	http://amigo.geneontology.org/amigo/term/GO:0032640
GO:0032680	regulation of tumor necrosis factor production	3/287	11/2082	0.184834	0.490169	0.455065	HMGB1/HSPB1/MIF	3	1.98	http://amigo.geneontology.org/amigo/term/GO:0032680
GO:0034637	cellular carbohydrate biosynthetic process	3/287	11/2082	0.184834	0.490169	0.455065	GOT1/PGP/IGF2	3	1.98	http://amigo.geneontology.org/amigo/term/GO:0034637
GO:0046631	alpha-beta T cell activation	3/287	11/2082	0.184834	0.490169	0.455065	ANXA1/HMGB1/TWSG1	3	1.98	http://amigo.geneontology.org/amigo/term/GO:0046631
GO:0060317	cardiac epithelial to mesenchymal transition	3/287	11/2082	0.184834	0.490169	0.455065	CDH5/OLFM1/TGFBR2	3	1.98	http://amigo.geneontology.org/amigo/term/GO:0060317
GO:0071706	tumor necrosis factor superfamily cytokine production	3/287	11/2082	0.184834	0.490169	0.455065	HMGB1/HSPB1/MIF	3	1.98	http://amigo.geneontology.org/amigo/term/GO:0071706
GO:1902107	positive regulation of leukocyte differentiation	3/287	11/2082	0.184834	0.490169	0.455065	ANXA1/HMGB1/TGFB1	3	1.98	http://amigo.geneontology.org/amigo/term/GO:1902107
GO:1903555	regulation of tumor necrosis factor superfamily cytokine production	3/287	11/2082	0.184834	0.490169	0.455065	HMGB1/HSPB1/MIF	3	1.98	http://amigo.geneontology.org/amigo/term/GO:1903555
GO:1903708	positive regulation of hemopoiesis	3/287	11/2082	0.184834	0.490169	0.455065	ANXA1/HMGB1/TGFB1	3	1.98	http://amigo.geneontology.org/amigo/term/GO:1903708
GO:0031400	negative regulation of protein modification process	8/287	41/2082	0.194184	0.502657	0.466658	MMP2/YWHAB/YWHAE/CAV1/HSPB1/DNAJC3/STRAP/RPL5	8	1.42	http://amigo.geneontology.org/amigo/term/GO:0031400
GO:0022613	ribonucleoprotein complex biogenesis	11/287	60/2082	0.194768	0.502657	0.466658	RPLP0/NPM1/RPL26L1/RAN/RPL7A/RPSAP58/RPS15/RPL35/STRAP/RPL5/RPL10L	11	1.33	http://amigo.geneontology.org/amigo/term/GO:0022613
GO:0002687	positive regulation of leukocyte migration	2/287	6/2082	0.195173	0.502657	0.466658	MSTN/HMGB1	2	2.42	http://amigo.geneontology.org/amigo/term/GO:0002687
GO:0002701	negative regulation of production of molecular mediator of immune response	2/287	6/2082	0.195173	0.502657	0.466658	APOA1/TGFBR2	2	2.42	http://amigo.geneontology.org/amigo/term/GO:0002701
GO:0002719	negative regulation of cytokine production involved in immune response	2/287	6/2082	0.195173	0.502657	0.466658	APOA1/TGFBR2	2	2.42	http://amigo.geneontology.org/amigo/term/GO:0002719
GO:0002821	positive regulation of adaptive immune response	2/287	6/2082	0.195173	0.502657	0.466658	TFRC/B2M	2	2.42	http://amigo.geneontology.org/amigo/term/GO:0002821
GO:0002824	positive regulation of adaptive immune response based on somatic recombination of immune receptors built from immunoglobulin superfamily domains	2/287	6/2082	0.195173	0.502657	0.466658	TFRC/B2M	2	2.42	http://amigo.geneontology.org/amigo/term/GO:0002824
GO:0005977	glycogen metabolic process	2/287	6/2082	0.195173	0.502657	0.466658	HMGB1/IGF2	2	2.42	http://amigo.geneontology.org/amigo/term/GO:0005977
GO:0006073	cellular glucan metabolic process	2/287	6/2082	0.195173	0.502657	0.466658	HMGB1/IGF2	2	2.42	http://amigo.geneontology.org/amigo/term/GO:0006073
GO:0006081	cellular aldehyde metabolic process	2/287	6/2082	0.195173	0.502657	0.466658	TPI1/PARK7	2	2.42	http://amigo.geneontology.org/amigo/term/GO:0006081
GO:0006298	mismatch repair	2/287	6/2082	0.195173	0.502657	0.466658	HMGB1/PCNA	2	2.42	http://amigo.geneontology.org/amigo/term/GO:0006298
GO:0006636	unsaturated fatty acid biosynthetic process	2/287	6/2082	0.195173	0.502657	0.466658	ANXA1/MIF	2	2.42	http://amigo.geneontology.org/amigo/term/GO:0006636
GO:0009994	oocyte differentiation	2/287	6/2082	0.195173	0.502657	0.466658	TTR/RBP4A	2	2.42	http://amigo.geneontology.org/amigo/term/GO:0009994
GO:0017015	regulation of transforming growth factor beta receptor signaling pathway	2/287	6/2082	0.195173	0.502657	0.466658	HSP90AB1/STRAP	2	2.42	http://amigo.geneontology.org/amigo/term/GO:0017015
GO:0019882	antigen processing and presentation	2/287	6/2082	0.195173	0.502657	0.466658	B2M/RAB6A	2	2.42	http://amigo.geneontology.org/amigo/term/GO:0019882
GO:0031111	negative regulation of microtubule polymerization or depolymerization	2/287	6/2082	0.195173	0.502657	0.466658	CDH5/MAPRE1	2	2.42	http://amigo.geneontology.org/amigo/term/GO:0031111
GO:0031113	regulation of microtubule polymerization	2/287	6/2082	0.195173	0.502657	0.466658	CDH5/MAPRE1	2	2.42	http://amigo.geneontology.org/amigo/term/GO:0031113
GO:0032481	positive regulation of type I interferon production	2/287	6/2082	0.195173	0.502657	0.466658	HSPD1/HMGB1	2	2.42	http://amigo.geneontology.org/amigo/term/GO:0032481
GO:0032755	positive regulation of interleukin-6 production	2/287	6/2082	0.195173	0.502657	0.466658	HSPD1/HMGB1	2	2.42	http://amigo.geneontology.org/amigo/term/GO:0032755
GO:0032881	regulation of polysaccharide metabolic process	2/287	6/2082	0.195173	0.502657	0.466658	HMGB1/IGF2	2	2.42	http://amigo.geneontology.org/amigo/term/GO:0032881
GO:0034341	response to interferon-gamma	2/287	6/2082	0.195173	0.502657	0.466658	GAPDH/ACTR3	2	2.42	http://amigo.geneontology.org/amigo/term/GO:0034341
GO:0036473	cell death in response to oxidative stress	2/287	6/2082	0.195173	0.502657	0.466658	TXN/HSPB1	2	2.42	http://amigo.geneontology.org/amigo/term/GO:0036473
GO:0036503	ERAD pathway	2/287	6/2082	0.195173	0.502657	0.466658	HSPA5/HSP90B1	2	2.42	http://amigo.geneontology.org/amigo/term/GO:0036503
GO:0043367	CD4-positive, alpha-beta T cell differentiation	2/287	6/2082	0.195173	0.502657	0.466658	ANXA1/HMGB1	2	2.42	http://amigo.geneontology.org/amigo/term/GO:0043367
GO:0043403	skeletal muscle tissue regeneration	2/287	6/2082	0.195173	0.502657	0.466658	MSTN/ANXA1	2	2.42	http://amigo.geneontology.org/amigo/term/GO:0043403
GO:0043535	regulation of blood vessel endothelial cell migration	2/287	6/2082	0.195173	0.502657	0.466658	ANXA1/HMGB1	2	2.42	http://amigo.geneontology.org/amigo/term/GO:0043535
GO:0044042	glucan metabolic process	2/287	6/2082	0.195173	0.502657	0.466658	HMGB1/IGF2	2	2.42	http://amigo.geneontology.org/amigo/term/GO:0044042
GO:0044275	cellular carbohydrate catabolic process	2/287	6/2082	0.195173	0.502657	0.466658	TPI1/HMGB1	2	2.42	http://amigo.geneontology.org/amigo/term/GO:0044275
GO:0044786	cell cycle DNA replication	2/287	6/2082	0.195173	0.502657	0.466658	PCNA/MCM3	2	2.42	http://amigo.geneontology.org/amigo/term/GO:0044786
GO:0046112	nucleobase biosynthetic process	2/287	6/2082	0.195173	0.502657	0.466658	ADA/HPRT1	2	2.42	http://amigo.geneontology.org/amigo/term/GO:0046112
GO:0048599	oocyte development	2/287	6/2082	0.195173	0.502657	0.466658	TTR/RBP4A	2	2.42	http://amigo.geneontology.org/amigo/term/GO:0048599
GO:0048701	embryonic cranial skeleton morphogenesis	2/287	6/2082	0.195173	0.502657	0.466658	PDGFRA/EIF4A3	2	2.42	http://amigo.geneontology.org/amigo/term/GO:0048701
GO:0051491	positive regulation of filopodium assembly	2/287	6/2082	0.195173	0.502657	0.466658	AGRN/NRP1	2	2.42	http://amigo.geneontology.org/amigo/term/GO:0051491
GO:1901655	cellular response to ketone	2/287	6/2082	0.195173	0.502657	0.466658	MSTN/PARK7	2	2.42	http://amigo.geneontology.org/amigo/term/GO:1901655
GO:1903036	positive regulation of response to wounding	2/287	6/2082	0.195173	0.502657	0.466658	ANXA1/HMGB1	2	2.42	http://amigo.geneontology.org/amigo/term/GO:1903036
GO:1903426	regulation of reactive oxygen species biosynthetic process	2/287	6/2082	0.195173	0.502657	0.466658	HSP90AA1/PARK7	2	2.42	http://amigo.geneontology.org/amigo/term/GO:1903426
GO:1903510	mucopolysaccharide metabolic process	2/287	6/2082	0.195173	0.502657	0.466658	CHST3/UGDH	2	2.42	http://amigo.geneontology.org/amigo/term/GO:1903510
GO:1903844	regulation of cellular response to transforming growth factor beta stimulus	2/287	6/2082	0.195173	0.502657	0.466658	HSP90AB1/STRAP	2	2.42	http://amigo.geneontology.org/amigo/term/GO:1903844
GO:1903900	regulation of viral life cycle	2/287	6/2082	0.195173	0.502657	0.466658	SPINK5/LGALS1A	2	2.42	http://amigo.geneontology.org/amigo/term/GO:1903900
GO:0001936	regulation of endothelial cell proliferation	4/287	17/2082	0.197982	0.506519	0.470244	CDH13/HMGB1/CAV1/IGF2	4	1.71	http://amigo.geneontology.org/amigo/term/GO:0001936
GO:0006342	chromatin silencing	4/287	17/2082	0.197982	0.506519	0.470244	HIST1H101/H1F0/HMGB1/H2AZ2	4	1.71	http://amigo.geneontology.org/amigo/term/GO:0006342
GO:0030010	establishment of cell polarity	4/287	17/2082	0.197982	0.506519	0.470244	CDH5/RACK1/DCTN1/CDC42	4	1.71	http://amigo.geneontology.org/amigo/term/GO:0030010
GO:0035304	regulation of protein dephosphorylation	4/287	17/2082	0.197982	0.506519	0.470244	CDH5/YWHAB/YWHAE/CSNK2A1	4	1.71	http://amigo.geneontology.org/amigo/term/GO:0035304
GO:0045216	cell-cell junction organization	4/287	17/2082	0.197982	0.506519	0.470244	VCL/CDH5/CDH2/TGFBR2	4	1.71	http://amigo.geneontology.org/amigo/term/GO:0045216
GO:0045814	negative regulation of gene expression, epigenetic	4/287	17/2082	0.197982	0.506519	0.470244	HIST1H101/H1F0/HMGB1/H2AZ2	4	1.71	http://amigo.geneontology.org/amigo/term/GO:0045814
GO:0050807	regulation of synapse organization	4/287	17/2082	0.197982	0.506519	0.470244	AGRN/CDH2/DBN1/CTNNA2	4	1.71	http://amigo.geneontology.org/amigo/term/GO:0050807
GO:0062013	positive regulation of small molecule metabolic process	4/287	17/2082	0.197982	0.506519	0.470244	APOA1/ANXA1/HMGB1/IGF2	4	1.71	http://amigo.geneontology.org/amigo/term/GO:0062013
GO:0070507	regulation of microtubule cytoskeleton organization	4/287	17/2082	0.197982	0.506519	0.470244	CDH5/STMN1/MAPRE1/DCTN1	4	1.71	http://amigo.geneontology.org/amigo/term/GO:0070507
GO:0006333	chromatin assembly or disassembly	6/287	29/2082	0.200865	0.510862	0.474276	HIST1H2B8/HIST1H101/H1F0/HMGB1/RBBP4/HP1BP3	6	1.5	http://amigo.geneontology.org/amigo/term/GO:0006333
GO:1902905	positive regulation of supramolecular fiber organization	5/287	23/2082	0.201527	0.510862	0.474276	APOA1/GSN/ACTR3/DSTN/TGFBR2	5	1.58	http://amigo.geneontology.org/amigo/term/GO:1902905
GO:0007017	microtubule-based process	14/287	80/2082	0.203129	0.510862	0.474276	HSPA8/CDH5/TUBA1A/GAPDH/TUBB4B/TUBB/TUBB3/TUBB1/STMN1/ACTR3/NPM1/NUDC/MAPRE1/DCTN1	14	1.27	http://amigo.geneontology.org/amigo/term/GO:0007017
GO:0009725	response to hormone	14/287	80/2082	0.203129	0.510862	0.474276	SPINK5/PKLR/RBP4A/CA2/MMP2/HSP90AA1/HSPA2/EXFABP/MSTN/TIMP2/ANXA1/HMGB1/TGFBR2/IGF2	14	1.27	http://amigo.geneontology.org/amigo/term/GO:0009725
GO:0048667	cell morphogenesis involved in neuron differentiation	14/287	80/2082	0.203129	0.510862	0.474276	ACTG1/L1CAM/VCL/NRP1/TUBB3/CDH2/NEO1/DBN1/RELN/PTPRS/OLFM1/CTNNA2/ALCAM/CDC42	14	1.27	http://amigo.geneontology.org/amigo/term/GO:0048667
GO:0044089	positive regulation of cellular component biogenesis	9/287	48/2082	0.207089	0.510862	0.474276	APOA1/GSN/AGRN/CDH5/NRP1/MSTN/ACTR3/TGFBR2/CDC42	9	1.36	http://amigo.geneontology.org/amigo/term/GO:0044089
GO:0051240	positive regulation of multicellular organismal process	21/287	127/2082	0.210198	0.510862	0.474276	TFRC/AGRN/CDH5/LUM/HSPD1/GAPDH/EXFABP/B2M/NME2/DBN1/ANXA1/HMGB1/OLFM1/RACK1/HSPB1/TGFBR2/MTPN/MIF/TGFB1/IGF2/ANXA2	21	1.2	http://amigo.geneontology.org/amigo/term/GO:0051240
GO:0006886	intracellular protein transport	13/287	74/2082	0.21054	0.510862	0.474276	HSPA8/HSPD1/YWHAB/YWHAE/YWHAQ/TXN/RAB6A/RAB5C/NPM1/RAN/ARF5/LAMP2/DCTN1	13	1.27	http://amigo.geneontology.org/amigo/term/GO:0006886
GO:0010563	negative regulation of phosphorus metabolic process	8/287	42/2082	0.213167	0.510862	0.474276	MMP2/YWHAB/YWHAE/MSTN/CAV1/HSPB1/DNAJC3/STRAP	8	1.38	http://amigo.geneontology.org/amigo/term/GO:0010563
GO:0045936	negative regulation of phosphate metabolic process	8/287	42/2082	0.213167	0.510862	0.474276	MMP2/YWHAB/YWHAE/MSTN/CAV1/HSPB1/DNAJC3/STRAP	8	1.38	http://amigo.geneontology.org/amigo/term/GO:0045936
GO:0051093	negative regulation of developmental process	14/287	81/2082	0.21685	0.510862	0.474276	APOA1/MMP2/B2M/MSTN/YBX1/HSPA9/PTPRS/ANXA1/HMGB1/THBS2/MIF/TWSG1/STRAP/IGF2	14	1.25	http://amigo.geneontology.org/amigo/term/GO:0051093
GO:0006820	anion transport	35/287	223/2082	0.217454	0.510862	0.474276	APOB/APOA1/MYH9/HSPA8/TFRC/RBP4A/CA2/HSPD1/CETP/ACTN4/EXFABP/YWHAB/YWHAE/YWHAQ/YBX1/TXN/RAB6A/PARK7/RAB5C/ANXA1/NPM1/ARCN1/RAN/ARF5/TGFBR2/EIF4A3/EIF5A/SEC22B/MIF/TGFB1/LAMP2/SLC9A3R1/DCTN1/RAB2A/ANXA2	35	1.14	http://amigo.geneontology.org/amigo/term/GO:0006820
GO:0002703	regulation of leukocyte mediated immunity	3/287	12/2082	0.222795	0.510862	0.474276	TFRC/B2M/HMGB1	3	1.81	http://amigo.geneontology.org/amigo/term/GO:0002703
GO:0007043	cell-cell junction assembly	3/287	12/2082	0.222795	0.510862	0.474276	VCL/CDH5/CDH2	3	1.81	http://amigo.geneontology.org/amigo/term/GO:0007043
GO:0010862	positive regulation of pathway-restricted SMAD protein phosphorylation	3/287	12/2082	0.222795	0.510862	0.474276	MSTN/TWSG1/TGFB1	3	1.81	http://amigo.geneontology.org/amigo/term/GO:0010862
GO:0010906	regulation of glucose metabolic process	3/287	12/2082	0.222795	0.510862	0.474276	PGP/HMGB1/IGF2	3	1.81	http://amigo.geneontology.org/amigo/term/GO:0010906
GO:0010952	positive regulation of peptidase activity	3/287	12/2082	0.222795	0.510862	0.474276	FBLN1/HMGB1/PSME3	3	1.81	http://amigo.geneontology.org/amigo/term/GO:0010952
GO:0015718	monocarboxylic acid transport	3/287	12/2082	0.222795	0.510862	0.474276	ANXA1/MIF/SLC9A3R1	3	1.81	http://amigo.geneontology.org/amigo/term/GO:0015718
GO:0030261	chromosome condensation	3/287	12/2082	0.222795	0.510862	0.474276	HIST1H101/H1F0/SERPINB10B	3	1.81	http://amigo.geneontology.org/amigo/term/GO:0030261
GO:0030323	respiratory tube development	3/287	12/2082	0.222795	0.510862	0.474276	APOA1/HMGB1/TGFBR2	3	1.81	http://amigo.geneontology.org/amigo/term/GO:0030323
GO:0030324	lung development	3/287	12/2082	0.222795	0.510862	0.474276	APOA1/HMGB1/TGFBR2	3	1.81	http://amigo.geneontology.org/amigo/term/GO:0030324
GO:0032368	regulation of lipid transport	3/287	12/2082	0.222795	0.510862	0.474276	APOA1/MIF/ANXA2	3	1.81	http://amigo.geneontology.org/amigo/term/GO:0032368
GO:0050680	negative regulation of epithelial cell proliferation	3/287	12/2082	0.222795	0.510862	0.474276	B2M/CAV1/STRAP	3	1.81	http://amigo.geneontology.org/amigo/term/GO:0050680
GO:0051896	regulation of protein kinase B signaling	3/287	12/2082	0.222795	0.510862	0.474276	MSTN/SLC9A3R1/IGF2	3	1.81	http://amigo.geneontology.org/amigo/term/GO:0051896
GO:0055088	lipid homeostasis	3/287	12/2082	0.222795	0.510862	0.474276	APOB/APOA1/EXFABP	3	1.81	http://amigo.geneontology.org/amigo/term/GO:0055088
GO:0002250	adaptive immune response	6/287	30/2082	0.224109	0.510862	0.474276	TFRC/MBL2/B2M/ANXA1/HMGB1/ALCAM	6	1.45	http://amigo.geneontology.org/amigo/term/GO:0002250
GO:0051223	regulation of protein transport	6/287	30/2082	0.224109	0.510862	0.474276	RBP4A/YWHAE/TXN/TGFBR2/TGFB1/DCTN1	6	1.45	http://amigo.geneontology.org/amigo/term/GO:0051223
GO:1901698	response to nitrogen compound	13/287	75/2082	0.225094	0.510862	0.474276	PKLR/HSPA5/AGRN/CA2/MMP2/HSP90AA1/HSPA2/MSTN/TXN/CDH13/HSP90B1/ANXA1/IGF2	13	1.26	http://amigo.geneontology.org/amigo/term/GO:1901698
GO:0002262	myeloid cell homeostasis	5/287	24/2082	0.227912	0.510862	0.474276	HSPA9/PRDX1/ANXA1/HMGB1/SERPINB10B	5	1.51	http://amigo.geneontology.org/amigo/term/GO:0002262
GO:0007163	establishment or maintenance of cell polarity	5/287	24/2082	0.227912	0.510862	0.474276	CDH5/ACTR3/RACK1/DCTN1/CDC42	5	1.51	http://amigo.geneontology.org/amigo/term/GO:0007163
GO:0032102	negative regulation of response to external stimulus	5/287	24/2082	0.227912	0.510862	0.474276	APOA1/CDH5/PTPRS/MIF/ANXA2	5	1.51	http://amigo.geneontology.org/amigo/term/GO:0032102
GO:0051495	positive regulation of cytoskeleton organization	5/287	24/2082	0.227912	0.510862	0.474276	APOA1/GSN/ACTR3/DSTN/TGFBR2	5	1.51	http://amigo.geneontology.org/amigo/term/GO:0051495
GO:0050684	regulation of mRNA processing	4/287	18/2082	0.228821	0.510862	0.474276	HNRNPKL/EIF4A3/NCL/ZC3H14	4	1.61	http://amigo.geneontology.org/amigo/term/GO:0050684
GO:0050803	regulation of synapse structure or activity	4/287	18/2082	0.228821	0.510862	0.474276	AGRN/CDH2/DBN1/CTNNA2	4	1.61	http://amigo.geneontology.org/amigo/term/GO:0050803
GO:0006470	protein dephosphorylation	8/287	43/2082	0.232831	0.510862	0.474276	CDH5/YWHAB/YWHAE/PTPRG/PGP/PTPRS/CSNK2A1/PPP2CB	8	1.35	http://amigo.geneontology.org/amigo/term/GO:0006470
GO:0043270	positive regulation of ion transport	8/287	43/2082	0.232831	0.510862	0.474276	APOA1/RBP4A/CA2/YWHAE/TGFBR2/MIF/DCTN1/ANXA2	8	1.35	http://amigo.geneontology.org/amigo/term/GO:0043270
GO:0000226	microtubule cytoskeleton organization	12/287	69/2082	0.233776	0.510862	0.474276	CDH5/TUBA1A/GAPDH/TUBB4B/TUBB/TUBB3/TUBB1/STMN1/NPM1/NUDC/MAPRE1/DCTN1	12	1.26	http://amigo.geneontology.org/amigo/term/GO:0000226
GO:0033993	response to lipid	12/287	69/2082	0.233776	0.510862	0.474276	TF/SPINK5/RBP4A/HSP90AA1/HSPA2/EXFABP/MSTN/ANXA1/HMGB1/TGFBR2/MIF/HMGB2	12	1.26	http://amigo.geneontology.org/amigo/term/GO:0033993
GO:0044070	regulation of anion transport	10/287	56/2082	0.23489	0.510862	0.474276	APOA1/RBP4A/CA2/YWHAE/TXN/TGFBR2/MIF/TGFB1/DCTN1/ANXA2	10	1.3	http://amigo.geneontology.org/amigo/term/GO:0044070
GO:0061564	axon development	13/287	76/2082	0.240055	0.510862	0.474276	ACTG1/L1CAM/VCL/NRP1/TUBB3/CDH2/NEO1/DBN1/RELN/PTPRS/OLFM1/CTNNA2/ALCAM	13	1.24	http://amigo.geneontology.org/amigo/term/GO:0061564
GO:0080134	regulation of response to stress	16/287	96/2082	0.240517	0.510862	0.474276	APOA1/HSPA5/CDH5/B2M/YBX1/TXN/PARK7/PRDX1/PTPRS/ANXA1/HMGB1/HSPB1/PCNA/DNAJC3/MIF/ANXA2	16	1.21	http://amigo.geneontology.org/amigo/term/GO:0080134
GO:0000375	RNA splicing, via transesterification reactions	7/287	37/2082	0.240575	0.510862	0.474276	HNRNPKL/EIF4A3/NCL/SRSF1/SRSF2/STRAP/PRPF19	7	1.37	http://amigo.geneontology.org/amigo/term/GO:0000375
GO:0000377	RNA splicing, via transesterification reactions with bulged adenosine as nucleophile	7/287	37/2082	0.240575	0.510862	0.474276	HNRNPKL/EIF4A3/NCL/SRSF1/SRSF2/STRAP/PRPF19	7	1.37	http://amigo.geneontology.org/amigo/term/GO:0000377
GO:0000398	mRNA splicing, via spliceosome	7/287	37/2082	0.240575	0.510862	0.474276	HNRNPKL/EIF4A3/NCL/SRSF1/SRSF2/STRAP/PRPF19	7	1.37	http://amigo.geneontology.org/amigo/term/GO:0000398
GO:0001932	regulation of protein phosphorylation	20/287	123/2082	0.241549	0.510862	0.474276	APOA1/AGRN/CDH5/MMP2/YWHAB/MSTN/TXN/RELN/HMGB1/CAV1/RACK1/HSPB1/DNAJC3/MIF/TWSG1/TGFB1/STRAP/SLC9A3R1/IGF2/CDC42	20	1.18	http://amigo.geneontology.org/amigo/term/GO:0001932
GO:0072359	circulatory system development	20/287	123/2082	0.241549	0.510862	0.474276	MYH9/CDH5/NRP1/MMP2/EXFABP/CDH2/HPSE/CDH13/ATP5B/RECK/ANXA1/HMGB1/THBS2/RSFR/OLFM1/RNASE6/TGFBR2/NRXN1/ANXA2/ITGAV	20	1.18	http://amigo.geneontology.org/amigo/term/GO:0072359
GO:0022618	ribonucleoprotein complex assembly	6/287	31/2082	0.248183	0.510862	0.474276	RPLP0/RPSAP58/RPS15/STRAP/RPL5/RPL10L	6	1.4	http://amigo.geneontology.org/amigo/term/GO:0022618
GO:0070661	leukocyte proliferation	6/287	31/2082	0.248183	0.510862	0.474276	TFRC/ANXA1/HMGB1/MIF/TWSG1/IGF2	6	1.4	http://amigo.geneontology.org/amigo/term/GO:0070661
GO:0001706	endoderm formation	2/287	7/2082	0.249538	0.510862	0.474276	COL12A1/MMP2	2	2.07	http://amigo.geneontology.org/amigo/term/GO:0001706
GO:0002292	T cell differentiation involved in immune response	2/287	7/2082	0.249538	0.510862	0.474276	ANXA1/HMGB1	2	2.07	http://amigo.geneontology.org/amigo/term/GO:0002292
GO:0006112	energy reserve metabolic process	2/287	7/2082	0.249538	0.510862	0.474276	HMGB1/IGF2	2	2.07	http://amigo.geneontology.org/amigo/term/GO:0006112
GO:0006284	base-excision repair	2/287	7/2082	0.249538	0.510862	0.474276	HMGB1/PCNA	2	2.07	http://amigo.geneontology.org/amigo/term/GO:0006284
GO:0006446	regulation of translational initiation	2/287	7/2082	0.249538	0.510862	0.474276	EIF2S1/DNAJC3	2	2.07	http://amigo.geneontology.org/amigo/term/GO:0006446
GO:0006509	membrane protein ectodomain proteolysis	2/287	7/2082	0.249538	0.510862	0.474276	MYH9/TIMP2	2	2.07	http://amigo.geneontology.org/amigo/term/GO:0006509
GO:0006690	icosanoid metabolic process	2/287	7/2082	0.249538	0.510862	0.474276	ANXA1/MIF	2	2.07	http://amigo.geneontology.org/amigo/term/GO:0006690
GO:0006695	cholesterol biosynthetic process	2/287	7/2082	0.249538	0.510862	0.474276	APOA1/FDPS	2	2.07	http://amigo.geneontology.org/amigo/term/GO:0006695
GO:0007009	plasma membrane organization	2/287	7/2082	0.249538	0.510862	0.474276	CAV1/BIN2	2	2.07	http://amigo.geneontology.org/amigo/term/GO:0007009
GO:0010507	negative regulation of autophagy	2/287	7/2082	0.249538	0.510862	0.474276	QSOX1/SEC22B	2	2.07	http://amigo.geneontology.org/amigo/term/GO:0010507
GO:0010565	regulation of cellular ketone metabolic process	2/287	7/2082	0.249538	0.510862	0.474276	APOA1/ANXA1	2	2.07	http://amigo.geneontology.org/amigo/term/GO:0010565
GO:0010769	regulation of cell morphogenesis involved in differentiation	2/287	7/2082	0.249538	0.510862	0.474276	APOA1/DBN1	2	2.07	http://amigo.geneontology.org/amigo/term/GO:0010769
GO:0010770	positive regulation of cell morphogenesis involved in differentiation	2/287	7/2082	0.249538	0.510862	0.474276	APOA1/DBN1	2	2.07	http://amigo.geneontology.org/amigo/term/GO:0010770
GO:0016584	nucleosome positioning	2/287	7/2082	0.249538	0.510862	0.474276	HIST1H101/H1F0	2	2.07	http://amigo.geneontology.org/amigo/term/GO:0016584
GO:0030890	positive regulation of B cell proliferation	2/287	7/2082	0.249538	0.510862	0.474276	TFRC/MIF	2	2.07	http://amigo.geneontology.org/amigo/term/GO:0030890
GO:0031936	negative regulation of chromatin silencing	2/287	7/2082	0.249538	0.510862	0.474276	HIST1H101/H1F0	2	2.07	http://amigo.geneontology.org/amigo/term/GO:0031936
GO:0032092	positive regulation of protein binding	2/287	7/2082	0.249538	0.510862	0.474276	B2M/ANXA2	2	2.07	http://amigo.geneontology.org/amigo/term/GO:0032092
GO:0033619	membrane protein proteolysis	2/287	7/2082	0.249538	0.510862	0.474276	MYH9/TIMP2	2	2.07	http://amigo.geneontology.org/amigo/term/GO:0033619
GO:0034332	adherens junction organization	2/287	7/2082	0.249538	0.510862	0.474276	VCL/CDH5	2	2.07	http://amigo.geneontology.org/amigo/term/GO:0034332
GO:0035272	exocrine system development	2/287	7/2082	0.249538	0.510862	0.474276	TWSG1/IGF2	2	2.07	http://amigo.geneontology.org/amigo/term/GO:0035272
GO:0038061	NIK/NF-kappaB signaling	2/287	7/2082	0.249538	0.510862	0.474276	PRDX1/HMGB1	2	2.07	http://amigo.geneontology.org/amigo/term/GO:0038061
GO:0042572	retinol metabolic process	2/287	7/2082	0.249538	0.510862	0.474276	TTR/RBP4A	2	2.07	http://amigo.geneontology.org/amigo/term/GO:0042572
GO:0043243	positive regulation of protein-containing complex disassembly	2/287	7/2082	0.249538	0.510862	0.474276	DSTN/EIF5A	2	2.07	http://amigo.geneontology.org/amigo/term/GO:0043243
GO:0043297	apical junction assembly	2/287	7/2082	0.249538	0.510862	0.474276	VCL/CDH5	2	2.07	http://amigo.geneontology.org/amigo/term/GO:0043297
GO:0043903	regulation of biological process involved in symbiotic interaction	2/287	7/2082	0.249538	0.510862	0.474276	SPINK5/LGALS1A	2	2.07	http://amigo.geneontology.org/amigo/term/GO:0043903
GO:0044272	sulfur compound biosynthetic process	2/287	7/2082	0.249538	0.510862	0.474276	CHST3/UGDH	2	2.07	http://amigo.geneontology.org/amigo/term/GO:0044272
GO:0045010	actin nucleation	2/287	7/2082	0.249538	0.510862	0.474276	GSN/ACTR3	2	2.07	http://amigo.geneontology.org/amigo/term/GO:0045010
GO:0045580	regulation of T cell differentiation	2/287	7/2082	0.249538	0.510862	0.474276	ANXA1/HMGB1	2	2.07	http://amigo.geneontology.org/amigo/term/GO:0045580
GO:0046889	positive regulation of lipid biosynthetic process	2/287	7/2082	0.249538	0.510862	0.474276	APOA1/ANXA1	2	2.07	http://amigo.geneontology.org/amigo/term/GO:0046889
GO:0048660	regulation of smooth muscle cell proliferation	2/287	7/2082	0.249538	0.510862	0.474276	MMP2/CDH13	2	2.07	http://amigo.geneontology.org/amigo/term/GO:0048660
GO:0050792	regulation of viral process	2/287	7/2082	0.249538	0.510862	0.474276	SPINK5/LGALS1A	2	2.07	http://amigo.geneontology.org/amigo/term/GO:0050792
GO:0051492	regulation of stress fiber assembly	2/287	7/2082	0.249538	0.510862	0.474276	APOA1/TGFBR2	2	2.07	http://amigo.geneontology.org/amigo/term/GO:0051492
GO:0051496	positive regulation of stress fiber assembly	2/287	7/2082	0.249538	0.510862	0.474276	APOA1/TGFBR2	2	2.07	http://amigo.geneontology.org/amigo/term/GO:0051496
GO:0060969	negative regulation of gene silencing	2/287	7/2082	0.249538	0.510862	0.474276	HIST1H101/H1F0	2	2.07	http://amigo.geneontology.org/amigo/term/GO:0060969
GO:0060997	dendritic spine morphogenesis	2/287	7/2082	0.249538	0.510862	0.474276	DBN1/CDC42	2	2.07	http://amigo.geneontology.org/amigo/term/GO:0060997
GO:0061462	protein localization to lysosome	2/287	7/2082	0.249538	0.510862	0.474276	HSPA8/LAMP2	2	2.07	http://amigo.geneontology.org/amigo/term/GO:0061462
GO:0099175	regulation of postsynapse organization	2/287	7/2082	0.249538	0.510862	0.474276	CDH2/DBN1	2	2.07	http://amigo.geneontology.org/amigo/term/GO:0099175
GO:0110020	regulation of actomyosin structure organization	2/287	7/2082	0.249538	0.510862	0.474276	APOA1/TGFBR2	2	2.07	http://amigo.geneontology.org/amigo/term/GO:0110020
GO:1902106	negative regulation of leukocyte differentiation	2/287	7/2082	0.249538	0.510862	0.474276	ANXA1/HMGB1	2	2.07	http://amigo.geneontology.org/amigo/term/GO:1902106
GO:1902653	secondary alcohol biosynthetic process	2/287	7/2082	0.249538	0.510862	0.474276	APOA1/FDPS	2	2.07	http://amigo.geneontology.org/amigo/term/GO:1902653
GO:1903035	negative regulation of response to wounding	2/287	7/2082	0.249538	0.510862	0.474276	PTPRS/ANXA2	2	2.07	http://amigo.geneontology.org/amigo/term/GO:1903035
GO:1903409	reactive oxygen species biosynthetic process	2/287	7/2082	0.249538	0.510862	0.474276	HSP90AA1/PARK7	2	2.07	http://amigo.geneontology.org/amigo/term/GO:1903409
GO:2000379	positive regulation of reactive oxygen species metabolic process	2/287	7/2082	0.249538	0.510862	0.474276	HSP90AA1/TGFBR2	2	2.07	http://amigo.geneontology.org/amigo/term/GO:2000379
GO:0031175	neuron projection development	19/287	117/2082	0.250936	0.510862	0.474276	ACTG1/L1CAM/VCL/AGRN/NRP1/CNTN1/TUBB3/CDH2/NEO1/DBN1/STMN1/RELN/LAMB1/PTPRS/OLFM1/CTNNA2/ALCAM/CDC42/TWF2	19	1.18	http://amigo.geneontology.org/amigo/term/GO:0031175
GO:0051049	regulation of transport	19/287	117/2082	0.250936	0.510862	0.474276	APOA1/RBP4A/CA2/MBL2/B2M/YWHAE/CDH2/TXN/CDH13/PARK7/RAB5C/ANXA1/HMGB1/TGFBR2/MIF/TGFB1/SEPT2L/DCTN1/ANXA2	19	1.18	http://amigo.geneontology.org/amigo/term/GO:0051049
GO:0009888	tissue development	33/287	213/2082	0.251531	0.510862	0.474276	APOA1/VCL/ACTA2/CDH5/COL12A1/NRP1/CA2/MMP2/SPP1/MATN3/TUBB4B/EXFABP/ACTN1/NME2/MSTN/CDH2/YBX1/KRT14/MEPE/LAMB1/ANXA1/OLFM1/TGFBR2/PCNA/TAGLN/CTNNA2/TWSG1/CALB1/STRAP/IGF2/CDC42/ANXA2/PODXL	33	1.12	http://amigo.geneontology.org/amigo/term/GO:0009888
GO:0051239	regulation of multicellular organismal process	34/287	220/2082	0.252264	0.510862	0.474276	APOA1/VCL/TFRC/AGRN/CDH5/HSP90AB1/MMP2/SPP1/LUM/HSPD1/GAPDH/EXFABP/B2M/NME2/HSPA9/DBN1/PTPRS/RECK/ANXA1/HMGB1/THBS2/OLFM1/RACK1/HSPB1/TGFBR2/MTPN/MIF/TWSG1/TGFB1/STRAP/TNNC2/IGF2/ANXA2/ITGAV	34	1.12	http://amigo.geneontology.org/amigo/term/GO:0051239
GO:0030335	positive regulation of cell migration	8/287	44/2082	0.253105	0.510862	0.474276	CDH5/MSTN/CDH13/LAMB1/ANXA1/HMGB1/TGFBR2/PODXL	8	1.32	http://amigo.geneontology.org/amigo/term/GO:0030335
GO:0034249	negative regulation of cellular amide metabolic process	5/287	25/2082	0.255235	0.510862	0.474276	GAPDH/YBX1/RNASE6/EIF2S1/EIF4A3	5	1.45	http://amigo.geneontology.org/amigo/term/GO:0034249
GO:0022603	regulation of anatomical structure morphogenesis	13/287	77/2082	0.255394	0.510862	0.474276	FN1/APOA1/MYH9/CDH5/CDH2/DBN1/PTPRS/RECK/ANXA1/HMGB1/THBS2/RACK1/CAPZB	13	1.22	http://amigo.geneontology.org/amigo/term/GO:0022603
GO:0051241	negative regulation of multicellular organismal process	13/287	77/2082	0.255394	0.510862	0.474276	APOA1/HSP90AB1/MMP2/B2M/HSPA9/PTPRS/ANXA1/HMGB1/THBS2/TGFBR2/TWSG1/STRAP/ANXA2	13	1.22	http://amigo.geneontology.org/amigo/term/GO:0051241
GO:0065009	regulation of molecular function	42/287	276/2082	0.255565	0.510862	0.474276	APOA1/SPINK5/FBLN1/AGRN/COL6A3/HSP90AA1/CST3/GAPDH/B2M/YWHAB/CALM1/YWHAE/MSTN/CTSB/TXN/RELN/PARK7/TIMP2/RECK/EEF1B2/ANXA1/NPM1/HMGB1/SERPINB10B/AXL/LY6E/CAV1/PSME3/PDGFRA/HSPB1/MTPN/PCNA/CSNK2A1/DNAJC3/MIF/SLC9A3R1/APOV1/IGF2/RPL5/CDC42/ANXA2/EDF1	42	1.1	http://amigo.geneontology.org/amigo/term/GO:0065009
GO:0000050	urea cycle	1/287	2/2082	0.256751	0.510862	0.474276	ASS1	1	3.63	http://amigo.geneontology.org/amigo/term/GO:0000050
GO:0000413	protein peptidyl-prolyl isomerization	1/287	2/2082	0.256751	0.510862	0.474276	PPIB	1	3.63	http://amigo.geneontology.org/amigo/term/GO:0000413
GO:0001504	neurotransmitter uptake	1/287	2/2082	0.256751	0.510862	0.474276	PARK7	1	3.63	http://amigo.geneontology.org/amigo/term/GO:0001504
GO:0001773	myeloid dendritic cell activation	1/287	2/2082	0.256751	0.510862	0.474276	HMGB1	1	3.63	http://amigo.geneontology.org/amigo/term/GO:0001773
GO:0001782	B cell homeostasis	1/287	2/2082	0.256751	0.510862	0.474276	MIF	1	3.63	http://amigo.geneontology.org/amigo/term/GO:0001782
GO:0001783	B cell apoptotic process	1/287	2/2082	0.256751	0.510862	0.474276	MIF	1	3.63	http://amigo.geneontology.org/amigo/term/GO:0001783
GO:0001919	regulation of receptor recycling	1/287	2/2082	0.256751	0.510862	0.474276	ANXA2	1	3.63	http://amigo.geneontology.org/amigo/term/GO:0001919
GO:0001921	positive regulation of receptor recycling	1/287	2/2082	0.256751	0.510862	0.474276	ANXA2	1	3.63	http://amigo.geneontology.org/amigo/term/GO:0001921
GO:0002228	natural killer cell mediated immunity	1/287	2/2082	0.256751	0.510862	0.474276	PRDX1	1	3.63	http://amigo.geneontology.org/amigo/term/GO:0002228
GO:0002270	plasmacytoid dendritic cell activation	1/287	2/2082	0.256751	0.510862	0.474276	HMGB1	1	3.63	http://amigo.geneontology.org/amigo/term/GO:0002270
GO:0002369	T cell cytokine production	1/287	2/2082	0.256751	0.510862	0.474276	B2M	1	3.63	http://amigo.geneontology.org/amigo/term/GO:0002369
GO:0002455	humoral immune response mediated by circulating immunoglobulin	1/287	2/2082	0.256751	0.510862	0.474276	MBL2	1	3.63	http://amigo.geneontology.org/amigo/term/GO:0002455
GO:0002474	antigen processing and presentation of peptide antigen via MHC class I	1/287	2/2082	0.256751	0.510862	0.474276	B2M	1	3.63	http://amigo.geneontology.org/amigo/term/GO:0002474
GO:0002711	positive regulation of T cell mediated immunity	1/287	2/2082	0.256751	0.510862	0.474276	B2M	1	3.63	http://amigo.geneontology.org/amigo/term/GO:0002711
GO:0002724	regulation of T cell cytokine production	1/287	2/2082	0.256751	0.510862	0.474276	B2M	1	3.63	http://amigo.geneontology.org/amigo/term/GO:0002724
GO:0002726	positive regulation of T cell cytokine production	1/287	2/2082	0.256751	0.510862	0.474276	B2M	1	3.63	http://amigo.geneontology.org/amigo/term/GO:0002726
GO:0002829	negative regulation of type 2 immune response	1/287	2/2082	0.256751	0.510862	0.474276	ANXA1	1	3.63	http://amigo.geneontology.org/amigo/term/GO:0002829
GO:0002861	regulation of inflammatory response to antigenic stimulus	1/287	2/2082	0.256751	0.510862	0.474276	PARK7	1	3.63	http://amigo.geneontology.org/amigo/term/GO:0002861
GO:0002902	regulation of B cell apoptotic process	1/287	2/2082	0.256751	0.510862	0.474276	MIF	1	3.63	http://amigo.geneontology.org/amigo/term/GO:0002902
GO:0003032	detection of oxygen	1/287	2/2082	0.256751	0.510862	0.474276	TGFBR2	1	3.63	http://amigo.geneontology.org/amigo/term/GO:0003032
GO:0003157	endocardium development	1/287	2/2082	0.256751	0.510862	0.474276	ANXA2	1	3.63	http://amigo.geneontology.org/amigo/term/GO:0003157
GO:0003309	type B pancreatic cell differentiation	1/287	2/2082	0.256751	0.510862	0.474276	CDH2	1	3.63	http://amigo.geneontology.org/amigo/term/GO:0003309
GO:0003348	cardiac endothelial cell differentiation	1/287	2/2082	0.256751	0.510862	0.474276	ANXA2	1	3.63	http://amigo.geneontology.org/amigo/term/GO:0003348
GO:0006103	2-oxoglutarate metabolic process	1/287	2/2082	0.256751	0.510862	0.474276	GOT1	1	3.63	http://amigo.geneontology.org/amigo/term/GO:0006103
GO:0006195	purine nucleotide catabolic process	1/287	2/2082	0.256751	0.510862	0.474276	HPRT1	1	3.63	http://amigo.geneontology.org/amigo/term/GO:0006195
GO:0006241	CTP biosynthetic process	1/287	2/2082	0.256751	0.510862	0.474276	NME2	1	3.63	http://amigo.geneontology.org/amigo/term/GO:0006241
GO:0006404	RNA import into nucleus	1/287	2/2082	0.256751	0.510862	0.474276	RAN	1	3.63	http://amigo.geneontology.org/amigo/term/GO:0006404
GO:0006516	glycoprotein catabolic process	1/287	2/2082	0.256751	0.510862	0.474276	HPSE	1	3.63	http://amigo.geneontology.org/amigo/term/GO:0006516
GO:0006626	protein targeting to mitochondrion	1/287	2/2082	0.256751	0.510862	0.474276	HSPD1	1	3.63	http://amigo.geneontology.org/amigo/term/GO:0006626
GO:0006662	glycerol ether metabolic process	1/287	2/2082	0.256751	0.510862	0.474276	TXN	1	3.63	http://amigo.geneontology.org/amigo/term/GO:0006662
GO:0006958	complement activation, classical pathway	1/287	2/2082	0.256751	0.510862	0.474276	MBL2	1	3.63	http://amigo.geneontology.org/amigo/term/GO:0006958
GO:0007097	nuclear migration	1/287	2/2082	0.256751	0.510862	0.474276	DCTN1	1	3.63	http://amigo.geneontology.org/amigo/term/GO:0007097
GO:0007187	G protein-coupled receptor signaling pathway, coupled to cyclic nucleotide second messenger	1/287	2/2082	0.256751	0.510862	0.474276	ANXA1	1	3.63	http://amigo.geneontology.org/amigo/term/GO:0007187
GO:0007614	short-term memory	1/287	2/2082	0.256751	0.510862	0.474276	CALB1	1	3.63	http://amigo.geneontology.org/amigo/term/GO:0007614
GO:0008356	asymmetric cell division	1/287	2/2082	0.256751	0.510862	0.474276	ACTR3	1	3.63	http://amigo.geneontology.org/amigo/term/GO:0008356
GO:0008582	regulation of synaptic growth at neuromuscular junction	1/287	2/2082	0.256751	0.510862	0.474276	AGRN	1	3.63	http://amigo.geneontology.org/amigo/term/GO:0008582
GO:0009065	glutamine family amino acid catabolic process	1/287	2/2082	0.256751	0.510862	0.474276	GLUD2	1	3.63	http://amigo.geneontology.org/amigo/term/GO:0009065
GO:0009133	nucleoside diphosphate biosynthetic process	1/287	2/2082	0.256751	0.510862	0.474276	AK1	1	3.63	http://amigo.geneontology.org/amigo/term/GO:0009133
GO:0009166	nucleotide catabolic process	1/287	2/2082	0.256751	0.510862	0.474276	HPRT1	1	3.63	http://amigo.geneontology.org/amigo/term/GO:0009166
GO:0009188	ribonucleoside diphosphate biosynthetic process	1/287	2/2082	0.256751	0.510862	0.474276	AK1	1	3.63	http://amigo.geneontology.org/amigo/term/GO:0009188
GO:0009208	pyrimidine ribonucleoside triphosphate metabolic process	1/287	2/2082	0.256751	0.510862	0.474276	NME2	1	3.63	http://amigo.geneontology.org/amigo/term/GO:0009208
GO:0009209	pyrimidine ribonucleoside triphosphate biosynthetic process	1/287	2/2082	0.256751	0.510862	0.474276	NME2	1	3.63	http://amigo.geneontology.org/amigo/term/GO:0009209
GO:0010611	regulation of cardiac muscle hypertrophy	1/287	2/2082	0.256751	0.510862	0.474276	MTPN	1	3.63	http://amigo.geneontology.org/amigo/term/GO:0010611
GO:0010613	positive regulation of cardiac muscle hypertrophy	1/287	2/2082	0.256751	0.510862	0.474276	MTPN	1	3.63	http://amigo.geneontology.org/amigo/term/GO:0010613
GO:0010644	cell communication by electrical coupling	1/287	2/2082	0.256751	0.510862	0.474276	DBN1	1	3.63	http://amigo.geneontology.org/amigo/term/GO:0010644
GO:0010719	negative regulation of epithelial to mesenchymal transition	1/287	2/2082	0.256751	0.510862	0.474276	STRAP	1	3.63	http://amigo.geneontology.org/amigo/term/GO:0010719
GO:0010755	regulation of plasminogen activation	1/287	2/2082	0.256751	0.510862	0.474276	ANXA2	1	3.63	http://amigo.geneontology.org/amigo/term/GO:0010755
GO:0010872	regulation of cholesterol esterification	1/287	2/2082	0.256751	0.510862	0.474276	APOA1	1	3.63	http://amigo.geneontology.org/amigo/term/GO:0010872
GO:0010873	positive regulation of cholesterol esterification	1/287	2/2082	0.256751	0.510862	0.474276	APOA1	1	3.63	http://amigo.geneontology.org/amigo/term/GO:0010873
GO:0014742	positive regulation of muscle hypertrophy	1/287	2/2082	0.256751	0.510862	0.474276	MTPN	1	3.63	http://amigo.geneontology.org/amigo/term/GO:0014742
GO:0014743	regulation of muscle hypertrophy	1/287	2/2082	0.256751	0.510862	0.474276	MTPN	1	3.63	http://amigo.geneontology.org/amigo/term/GO:0014743
GO:0015732	prostaglandin transport	1/287	2/2082	0.256751	0.510862	0.474276	MIF	1	3.63	http://amigo.geneontology.org/amigo/term/GO:0015732
GO:0015872	dopamine transport	1/287	2/2082	0.256751	0.510862	0.474276	PARK7	1	3.63	http://amigo.geneontology.org/amigo/term/GO:0015872
GO:0015914	phospholipid transport	1/287	2/2082	0.256751	0.510862	0.474276	APOA1	1	3.63	http://amigo.geneontology.org/amigo/term/GO:0015914
GO:0016601	Rac protein signal transduction	1/287	2/2082	0.256751	0.510862	0.474276	CDH13	1	3.63	http://amigo.geneontology.org/amigo/term/GO:0016601
GO:0018206	peptidyl-methionine modification	1/287	2/2082	0.256751	0.510862	0.474276	APOA1	1	3.63	http://amigo.geneontology.org/amigo/term/GO:0018206
GO:0018904	ether metabolic process	1/287	2/2082	0.256751	0.510862	0.474276	TXN	1	3.63	http://amigo.geneontology.org/amigo/term/GO:0018904
GO:0019433	triglyceride catabolic process	1/287	2/2082	0.256751	0.510862	0.474276	APOA1	1	3.63	http://amigo.geneontology.org/amigo/term/GO:0019433
GO:0019627	urea metabolic process	1/287	2/2082	0.256751	0.510862	0.474276	ASS1	1	3.63	http://amigo.geneontology.org/amigo/term/GO:0019627
GO:0021546	rhombomere development	1/287	2/2082	0.256751	0.510862	0.474276	NRP1	1	3.63	http://amigo.geneontology.org/amigo/term/GO:0021546
GO:0021680	cerebellar Purkinje cell layer development	1/287	2/2082	0.256751	0.510862	0.474276	AGTPBP1	1	3.63	http://amigo.geneontology.org/amigo/term/GO:0021680
GO:0021692	cerebellar Purkinje cell layer morphogenesis	1/287	2/2082	0.256751	0.510862	0.474276	AGTPBP1	1	3.63	http://amigo.geneontology.org/amigo/term/GO:0021692
GO:0021694	cerebellar Purkinje cell layer formation	1/287	2/2082	0.256751	0.510862	0.474276	AGTPBP1	1	3.63	http://amigo.geneontology.org/amigo/term/GO:0021694
GO:0021702	cerebellar Purkinje cell differentiation	1/287	2/2082	0.256751	0.510862	0.474276	AGTPBP1	1	3.63	http://amigo.geneontology.org/amigo/term/GO:0021702
GO:0021772	olfactory bulb development	1/287	2/2082	0.256751	0.510862	0.474276	AGTPBP1	1	3.63	http://amigo.geneontology.org/amigo/term/GO:0021772
GO:0021988	olfactory lobe development	1/287	2/2082	0.256751	0.510862	0.474276	AGTPBP1	1	3.63	http://amigo.geneontology.org/amigo/term/GO:0021988
GO:0030043	actin filament fragmentation	1/287	2/2082	0.256751	0.510862	0.474276	DSTN	1	3.63	http://amigo.geneontology.org/amigo/term/GO:0030043
GO:0030220	platelet formation	1/287	2/2082	0.256751	0.510862	0.474276	MYH9	1	3.63	http://amigo.geneontology.org/amigo/term/GO:0030220
GO:0030225	macrophage differentiation	1/287	2/2082	0.256751	0.510862	0.474276	TGFB1	1	3.63	http://amigo.geneontology.org/amigo/term/GO:0030225
GO:0030388	fructose 1,6-bisphosphate metabolic process	1/287	2/2082	0.256751	0.510862	0.474276	ALDOC	1	3.63	http://amigo.geneontology.org/amigo/term/GO:0030388
GO:0030859	polarized epithelial cell differentiation	1/287	2/2082	0.256751	0.510862	0.474276	CDC42	1	3.63	http://amigo.geneontology.org/amigo/term/GO:0030859
GO:0031215	shell calcification	1/287	2/2082	0.256751	0.510862	0.474276	MEPE	1	3.63	http://amigo.geneontology.org/amigo/term/GO:0031215
GO:0031663	lipopolysaccharide-mediated signaling pathway	1/287	2/2082	0.256751	0.510862	0.474276	MIF	1	3.63	http://amigo.geneontology.org/amigo/term/GO:0031663
GO:0032201	telomere maintenance via semi-conservative replication	1/287	2/2082	0.256751	0.510862	0.474276	PCNA	1	3.63	http://amigo.geneontology.org/amigo/term/GO:0032201
GO:0032261	purine nucleotide salvage	1/287	2/2082	0.256751	0.510862	0.474276	HPRT1	1	3.63	http://amigo.geneontology.org/amigo/term/GO:0032261
GO:0032264	IMP salvage	1/287	2/2082	0.256751	0.510862	0.474276	HPRT1	1	3.63	http://amigo.geneontology.org/amigo/term/GO:0032264
GO:0032303	regulation of icosanoid secretion	1/287	2/2082	0.256751	0.510862	0.474276	MIF	1	3.63	http://amigo.geneontology.org/amigo/term/GO:0032303
GO:0032310	prostaglandin secretion	1/287	2/2082	0.256751	0.510862	0.474276	MIF	1	3.63	http://amigo.geneontology.org/amigo/term/GO:0032310
GO:0032377	regulation of intracellular lipid transport	1/287	2/2082	0.256751	0.510862	0.474276	ANXA2	1	3.63	http://amigo.geneontology.org/amigo/term/GO:0032377
GO:0032379	positive regulation of intracellular lipid transport	1/287	2/2082	0.256751	0.510862	0.474276	ANXA2	1	3.63	http://amigo.geneontology.org/amigo/term/GO:0032379
GO:0032380	regulation of intracellular sterol transport	1/287	2/2082	0.256751	0.510862	0.474276	ANXA2	1	3.63	http://amigo.geneontology.org/amigo/term/GO:0032380
GO:0032382	positive regulation of intracellular sterol transport	1/287	2/2082	0.256751	0.510862	0.474276	ANXA2	1	3.63	http://amigo.geneontology.org/amigo/term/GO:0032382
GO:0032383	regulation of intracellular cholesterol transport	1/287	2/2082	0.256751	0.510862	0.474276	ANXA2	1	3.63	http://amigo.geneontology.org/amigo/term/GO:0032383
GO:0032385	positive regulation of intracellular cholesterol transport	1/287	2/2082	0.256751	0.510862	0.474276	ANXA2	1	3.63	http://amigo.geneontology.org/amigo/term/GO:0032385
GO:0032410	negative regulation of transporter activity	1/287	2/2082	0.256751	0.510862	0.474276	YWHAE	1	3.63	http://amigo.geneontology.org/amigo/term/GO:0032410
GO:0032413	negative regulation of ion transmembrane transporter activity	1/287	2/2082	0.256751	0.510862	0.474276	YWHAE	1	3.63	http://amigo.geneontology.org/amigo/term/GO:0032413
GO:0032429	regulation of phospholipase A2 activity	1/287	2/2082	0.256751	0.510862	0.474276	ANXA1	1	3.63	http://amigo.geneontology.org/amigo/term/GO:0032429
GO:0032435	negative regulation of proteasomal ubiquitin-dependent protein catabolic process	1/287	2/2082	0.256751	0.510862	0.474276	HSP90AB1	1	3.63	http://amigo.geneontology.org/amigo/term/GO:0032435
GO:0032438	melanosome organization	1/287	2/2082	0.256751	0.510862	0.474276	PMEL	1	3.63	http://amigo.geneontology.org/amigo/term/GO:0032438
GO:0032467	positive regulation of cytokinesis	1/287	2/2082	0.256751	0.510862	0.474276	CDC42	1	3.63	http://amigo.geneontology.org/amigo/term/GO:0032467
GO:0032530	regulation of microvillus organization	1/287	2/2082	0.256751	0.510862	0.474276	PODXL	1	3.63	http://amigo.geneontology.org/amigo/term/GO:0032530
GO:0032613	interleukin-10 production	1/287	2/2082	0.256751	0.510862	0.474276	HMGB1	1	3.63	http://amigo.geneontology.org/amigo/term/GO:0032613
GO:0032648	regulation of interferon-beta production	1/287	2/2082	0.256751	0.510862	0.474276	HMGB1	1	3.63	http://amigo.geneontology.org/amigo/term/GO:0032648
GO:0032653	regulation of interleukin-10 production	1/287	2/2082	0.256751	0.510862	0.474276	HMGB1	1	3.63	http://amigo.geneontology.org/amigo/term/GO:0032653
GO:0032691	negative regulation of interleukin-1 beta production	1/287	2/2082	0.256751	0.510862	0.474276	APOA1	1	3.63	http://amigo.geneontology.org/amigo/term/GO:0032691
GO:0032692	negative regulation of interleukin-1 production	1/287	2/2082	0.256751	0.510862	0.474276	APOA1	1	3.63	http://amigo.geneontology.org/amigo/term/GO:0032692
GO:0032728	positive regulation of interferon-beta production	1/287	2/2082	0.256751	0.510862	0.474276	HMGB1	1	3.63	http://amigo.geneontology.org/amigo/term/GO:0032728
GO:0032733	positive regulation of interleukin-10 production	1/287	2/2082	0.256751	0.510862	0.474276	HMGB1	1	3.63	http://amigo.geneontology.org/amigo/term/GO:0032733
GO:0032801	receptor catabolic process	1/287	2/2082	0.256751	0.510862	0.474276	ANXA2	1	3.63	http://amigo.geneontology.org/amigo/term/GO:0032801
GO:0032847	regulation of cellular pH reduction	1/287	2/2082	0.256751	0.510862	0.474276	CA2	1	3.63	http://amigo.geneontology.org/amigo/term/GO:0032847
GO:0032892	positive regulation of organic acid transport	1/287	2/2082	0.256751	0.510862	0.474276	MIF	1	3.63	http://amigo.geneontology.org/amigo/term/GO:0032892
GO:0033189	response to vitamin A	1/287	2/2082	0.256751	0.510862	0.474276	RBP4A	1	3.63	http://amigo.geneontology.org/amigo/term/GO:0033189
GO:0033209	tumor necrosis factor-mediated signaling pathway	1/287	2/2082	0.256751	0.510862	0.474276	APOA1	1	3.63	http://amigo.geneontology.org/amigo/term/GO:0033209
GO:0033344	cholesterol efflux	1/287	2/2082	0.256751	0.510862	0.474276	APOA1	1	3.63	http://amigo.geneontology.org/amigo/term/GO:0033344
GO:0034063	stress granule assembly	1/287	2/2082	0.256751	0.510862	0.474276	EIF2S1	1	3.63	http://amigo.geneontology.org/amigo/term/GO:0034063
GO:0034109	homotypic cell-cell adhesion	1/287	2/2082	0.256751	0.510862	0.474276	FGB	1	3.63	http://amigo.geneontology.org/amigo/term/GO:0034109
GO:0034113	heterotypic cell-cell adhesion	1/287	2/2082	0.256751	0.510862	0.474276	APOA1	1	3.63	http://amigo.geneontology.org/amigo/term/GO:0034113
GO:0034114	regulation of heterotypic cell-cell adhesion	1/287	2/2082	0.256751	0.510862	0.474276	APOA1	1	3.63	http://amigo.geneontology.org/amigo/term/GO:0034114
GO:0034115	negative regulation of heterotypic cell-cell adhesion	1/287	2/2082	0.256751	0.510862	0.474276	APOA1	1	3.63	http://amigo.geneontology.org/amigo/term/GO:0034115
GO:0034121	regulation of toll-like receptor signaling pathway	1/287	2/2082	0.256751	0.510862	0.474276	HMGB1	1	3.63	http://amigo.geneontology.org/amigo/term/GO:0034121
GO:0034123	positive regulation of toll-like receptor signaling pathway	1/287	2/2082	0.256751	0.510862	0.474276	HMGB1	1	3.63	http://amigo.geneontology.org/amigo/term/GO:0034123
GO:0034142	toll-like receptor 4 signaling pathway	1/287	2/2082	0.256751	0.510862	0.474276	HMGB1	1	3.63	http://amigo.geneontology.org/amigo/term/GO:0034142
GO:0034309	primary alcohol biosynthetic process	1/287	2/2082	0.256751	0.510862	0.474276	PARK7	1	3.63	http://amigo.geneontology.org/amigo/term/GO:0034309
GO:0034333	adherens junction assembly	1/287	2/2082	0.256751	0.510862	0.474276	VCL	1	3.63	http://amigo.geneontology.org/amigo/term/GO:0034333
GO:0034633	retinol transport	1/287	2/2082	0.256751	0.510862	0.474276	RBP4A	1	3.63	http://amigo.geneontology.org/amigo/term/GO:0034633
GO:0034635	glutathione transport	1/287	2/2082	0.256751	0.510862	0.474276	SLC9A3R1	1	3.63	http://amigo.geneontology.org/amigo/term/GO:0034635
GO:0035249	synaptic transmission, glutamatergic	1/287	2/2082	0.256751	0.510862	0.474276	CDH2	1	3.63	http://amigo.geneontology.org/amigo/term/GO:0035249
GO:0035672	oligopeptide transmembrane transport	1/287	2/2082	0.256751	0.510862	0.474276	CA2	1	3.63	http://amigo.geneontology.org/amigo/term/GO:0035672
GO:0035883	enteroendocrine cell differentiation	1/287	2/2082	0.256751	0.510862	0.474276	CDH2	1	3.63	http://amigo.geneontology.org/amigo/term/GO:0035883
GO:0036344	platelet morphogenesis	1/287	2/2082	0.256751	0.510862	0.474276	MYH9	1	3.63	http://amigo.geneontology.org/amigo/term/GO:0036344
GO:0036498	IRE1-mediated unfolded protein response	1/287	2/2082	0.256751	0.510862	0.474276	HSPA5	1	3.63	http://amigo.geneontology.org/amigo/term/GO:0036498
GO:0038166	angiotensin-activated signaling pathway	1/287	2/2082	0.256751	0.510862	0.474276	CA2	1	3.63	http://amigo.geneontology.org/amigo/term/GO:0038166
GO:0042267	natural killer cell mediated cytotoxicity	1/287	2/2082	0.256751	0.510862	0.474276	PRDX1	1	3.63	http://amigo.geneontology.org/amigo/term/GO:0042267
GO:0042310	vasoconstriction	1/287	2/2082	0.256751	0.510862	0.474276	AGT	1	3.63	http://amigo.geneontology.org/amigo/term/GO:0042310
GO:0042776	mitochondrial ATP synthesis coupled proton transport	1/287	2/2082	0.256751	0.510862	0.474276	ATP5B	1	3.63	http://amigo.geneontology.org/amigo/term/GO:0042776
GO:0042939	tripeptide transport	1/287	2/2082	0.256751	0.510862	0.474276	SLC9A3R1	1	3.63	http://amigo.geneontology.org/amigo/term/GO:0042939
GO:0043114	regulation of vascular permeability	1/287	2/2082	0.256751	0.510862	0.474276	CDH5	1	3.63	http://amigo.geneontology.org/amigo/term/GO:0043114
GO:0043171	peptide catabolic process	1/287	2/2082	0.256751	0.510862	0.474276	ANPEP	1	3.63	http://amigo.geneontology.org/amigo/term/GO:0043171
GO:0043173	nucleotide salvage	1/287	2/2082	0.256751	0.510862	0.474276	HPRT1	1	3.63	http://amigo.geneontology.org/amigo/term/GO:0043173
GO:0043249	erythrocyte maturation	1/287	2/2082	0.256751	0.510862	0.474276	SERPINB10B	1	3.63	http://amigo.geneontology.org/amigo/term/GO:0043249
GO:0043516	regulation of DNA damage response, signal transduction by p53 class mediator	1/287	2/2082	0.256751	0.510862	0.474276	MIF	1	3.63	http://amigo.geneontology.org/amigo/term/GO:0043516
GO:0043537	negative regulation of blood vessel endothelial cell migration	1/287	2/2082	0.256751	0.510862	0.474276	HMGB1	1	3.63	http://amigo.geneontology.org/amigo/term/GO:0043537
GO:0043567	regulation of insulin-like growth factor receptor signaling pathway	1/287	2/2082	0.256751	0.510862	0.474276	IGFBP2	1	3.63	http://amigo.geneontology.org/amigo/term/GO:0043567
GO:0043649	dicarboxylic acid catabolic process	1/287	2/2082	0.256751	0.510862	0.474276	GLUD2	1	3.63	http://amigo.geneontology.org/amigo/term/GO:0043649
GO:0043902	positive regulation of multi-organism process	1/287	2/2082	0.256751	0.510862	0.474276	MIF	1	3.63	http://amigo.geneontology.org/amigo/term/GO:0043902
GO:0043968	histone H2A acetylation	1/287	2/2082	0.256751	0.510862	0.474276	MEAF6	1	3.63	http://amigo.geneontology.org/amigo/term/GO:0043968
GO:0043981	histone H4-K5 acetylation	1/287	2/2082	0.256751	0.510862	0.474276	MEAF6	1	3.63	http://amigo.geneontology.org/amigo/term/GO:0043981
GO:0043982	histone H4-K8 acetylation	1/287	2/2082	0.256751	0.510862	0.474276	MEAF6	1	3.63	http://amigo.geneontology.org/amigo/term/GO:0043982
GO:0043983	histone H4-K12 acetylation	1/287	2/2082	0.256751	0.510862	0.474276	MEAF6	1	3.63	http://amigo.geneontology.org/amigo/term/GO:0043983
GO:0044033	multi-organism metabolic process	1/287	2/2082	0.256751	0.510862	0.474276	LYZ	1	3.63	http://amigo.geneontology.org/amigo/term/GO:0044033
GO:0044035	multi-organism catabolic process	1/287	2/2082	0.256751	0.510862	0.474276	LYZ	1	3.63	http://amigo.geneontology.org/amigo/term/GO:0044035
GO:0044040	multi-organism carbohydrate metabolic process	1/287	2/2082	0.256751	0.510862	0.474276	LYZ	1	3.63	http://amigo.geneontology.org/amigo/term/GO:0044040
GO:0044041	multi-organism carbohydrate catabolic process	1/287	2/2082	0.256751	0.510862	0.474276	LYZ	1	3.63	http://amigo.geneontology.org/amigo/term/GO:0044041
GO:0044154	histone H3-K14 acetylation	1/287	2/2082	0.256751	0.510862	0.474276	MEAF6	1	3.63	http://amigo.geneontology.org/amigo/term/GO:0044154
GO:0044278	cell wall disruption in other organism	1/287	2/2082	0.256751	0.510862	0.474276	LYZ	1	3.63	http://amigo.geneontology.org/amigo/term/GO:0044278
GO:0044854	plasma membrane raft assembly	1/287	2/2082	0.256751	0.510862	0.474276	CAV1	1	3.63	http://amigo.geneontology.org/amigo/term/GO:0044854
GO:0044857	plasma membrane raft organization	1/287	2/2082	0.256751	0.510862	0.474276	CAV1	1	3.63	http://amigo.geneontology.org/amigo/term/GO:0044857
GO:0045064	T-helper 2 cell differentiation	1/287	2/2082	0.256751	0.510862	0.474276	ANXA1	1	3.63	http://amigo.geneontology.org/amigo/term/GO:0045064
GO:0045071	negative regulation of viral genome replication	1/287	2/2082	0.256751	0.510862	0.474276	SPINK5	1	3.63	http://amigo.geneontology.org/amigo/term/GO:0045071
GO:0045110	intermediate filament bundle assembly	1/287	2/2082	0.256751	0.510862	0.474276	KRT14	1	3.63	http://amigo.geneontology.org/amigo/term/GO:0045110
GO:0045124	regulation of bone resorption	1/287	2/2082	0.256751	0.510862	0.474276	SPP1	1	3.63	http://amigo.geneontology.org/amigo/term/GO:0045124
GO:0045337	farnesyl diphosphate biosynthetic process	1/287	2/2082	0.256751	0.510862	0.474276	FDPS	1	3.63	http://amigo.geneontology.org/amigo/term/GO:0045337
GO:0045338	farnesyl diphosphate metabolic process	1/287	2/2082	0.256751	0.510862	0.474276	FDPS	1	3.63	http://amigo.geneontology.org/amigo/term/GO:0045338
GO:0045618	positive regulation of keratinocyte differentiation	1/287	2/2082	0.256751	0.510862	0.474276	NME2	1	3.63	http://amigo.geneontology.org/amigo/term/GO:0045618
GO:0045649	regulation of macrophage differentiation	1/287	2/2082	0.256751	0.510862	0.474276	TGFB1	1	3.63	http://amigo.geneontology.org/amigo/term/GO:0045649
GO:0045740	positive regulation of DNA replication	1/287	2/2082	0.256751	0.510862	0.474276	PCNA	1	3.63	http://amigo.geneontology.org/amigo/term/GO:0045740
GO:0045780	positive regulation of bone resorption	1/287	2/2082	0.256751	0.510862	0.474276	SPP1	1	3.63	http://amigo.geneontology.org/amigo/term/GO:0045780
GO:0045901	positive regulation of translational elongation	1/287	2/2082	0.256751	0.510862	0.474276	EIF5A	1	3.63	http://amigo.geneontology.org/amigo/term/GO:0045901
GO:0045947	negative regulation of translational initiation	1/287	2/2082	0.256751	0.510862	0.474276	EIF2S1	1	3.63	http://amigo.geneontology.org/amigo/term/GO:0045947
GO:0046036	CTP metabolic process	1/287	2/2082	0.256751	0.510862	0.474276	NME2	1	3.63	http://amigo.geneontology.org/amigo/term/GO:0046036
GO:0046083	adenine metabolic process	1/287	2/2082	0.256751	0.510862	0.474276	HPRT1	1	3.63	http://amigo.geneontology.org/amigo/term/GO:0046083
GO:0046084	adenine biosynthetic process	1/287	2/2082	0.256751	0.510862	0.474276	HPRT1	1	3.63	http://amigo.geneontology.org/amigo/term/GO:0046084
GO:0046085	adenosine metabolic process	1/287	2/2082	0.256751	0.510862	0.474276	ADA	1	3.63	http://amigo.geneontology.org/amigo/term/GO:0046085
GO:0046184	aldehyde biosynthetic process	1/287	2/2082	0.256751	0.510862	0.474276	TPI1	1	3.63	http://amigo.geneontology.org/amigo/term/GO:0046184
GO:0046628	positive regulation of insulin receptor signaling pathway	1/287	2/2082	0.256751	0.510862	0.474276	IGF2	1	3.63	http://amigo.geneontology.org/amigo/term/GO:0046628
GO:0046633	alpha-beta T cell proliferation	1/287	2/2082	0.256751	0.510862	0.474276	TWSG1	1	3.63	http://amigo.geneontology.org/amigo/term/GO:0046633
GO:0046638	positive regulation of alpha-beta T cell differentiation	1/287	2/2082	0.256751	0.510862	0.474276	ANXA1	1	3.63	http://amigo.geneontology.org/amigo/term/GO:0046638
GO:0046640	regulation of alpha-beta T cell proliferation	1/287	2/2082	0.256751	0.510862	0.474276	TWSG1	1	3.63	http://amigo.geneontology.org/amigo/term/GO:0046640
GO:0046717	acid secretion	1/287	2/2082	0.256751	0.510862	0.474276	SLC9A3R1	1	3.63	http://amigo.geneontology.org/amigo/term/GO:0046717
GO:0046864	isoprenoid transport	1/287	2/2082	0.256751	0.510862	0.474276	RBP4A	1	3.63	http://amigo.geneontology.org/amigo/term/GO:0046864
GO:0046865	terpenoid transport	1/287	2/2082	0.256751	0.510862	0.474276	RBP4A	1	3.63	http://amigo.geneontology.org/amigo/term/GO:0046865
GO:0046881	positive regulation of follicle-stimulating hormone secretion	1/287	2/2082	0.256751	0.510862	0.474276	TGFB1	1	3.63	http://amigo.geneontology.org/amigo/term/GO:0046881
GO:0046940	nucleoside monophosphate phosphorylation	1/287	2/2082	0.256751	0.510862	0.474276	AK1	1	3.63	http://amigo.geneontology.org/amigo/term/GO:0046940
GO:0048009	insulin-like growth factor receptor signaling pathway	1/287	2/2082	0.256751	0.510862	0.474276	IGFBP2	1	3.63	http://amigo.geneontology.org/amigo/term/GO:0048009
GO:0048026	positive regulation of mRNA splicing, via spliceosome	1/287	2/2082	0.256751	0.510862	0.474276	NCL	1	3.63	http://amigo.geneontology.org/amigo/term/GO:0048026
GO:0048268	clathrin coat assembly	1/287	2/2082	0.256751	0.510862	0.474276	TLN1	1	3.63	http://amigo.geneontology.org/amigo/term/GO:0048268
GO:0048525	negative regulation of viral process	1/287	2/2082	0.256751	0.510862	0.474276	SPINK5	1	3.63	http://amigo.geneontology.org/amigo/term/GO:0048525
GO:0048671	negative regulation of collateral sprouting	1/287	2/2082	0.256751	0.510862	0.474276	PTPRS	1	3.63	http://amigo.geneontology.org/amigo/term/GO:0048671
GO:0048814	regulation of dendrite morphogenesis	1/287	2/2082	0.256751	0.510862	0.474276	DBN1	1	3.63	http://amigo.geneontology.org/amigo/term/GO:0048814
GO:0050775	positive regulation of dendrite morphogenesis	1/287	2/2082	0.256751	0.510862	0.474276	DBN1	1	3.63	http://amigo.geneontology.org/amigo/term/GO:0050775
GO:0050818	regulation of coagulation	1/287	2/2082	0.256751	0.510862	0.474276	ANXA2	1	3.63	http://amigo.geneontology.org/amigo/term/GO:0050818
GO:0050819	negative regulation of coagulation	1/287	2/2082	0.256751	0.510862	0.474276	ANXA2	1	3.63	http://amigo.geneontology.org/amigo/term/GO:0050819
GO:0050850	positive regulation of calcium-mediated signaling	1/287	2/2082	0.256751	0.510862	0.474276	CDH13	1	3.63	http://amigo.geneontology.org/amigo/term/GO:0050850
GO:0050905	neuromuscular process	1/287	2/2082	0.256751	0.510862	0.474276	AGTPBP1	1	3.63	http://amigo.geneontology.org/amigo/term/GO:0050905
GO:0050926	regulation of positive chemotaxis	1/287	2/2082	0.256751	0.510862	0.474276	CDH13	1	3.63	http://amigo.geneontology.org/amigo/term/GO:0050926
GO:0050927	positive regulation of positive chemotaxis	1/287	2/2082	0.256751	0.510862	0.474276	CDH13	1	3.63	http://amigo.geneontology.org/amigo/term/GO:0050927
GO:0050994	regulation of lipid catabolic process	1/287	2/2082	0.256751	0.510862	0.474276	APOA1	1	3.63	http://amigo.geneontology.org/amigo/term/GO:0050994
GO:0050996	positive regulation of lipid catabolic process	1/287	2/2082	0.256751	0.510862	0.474276	APOA1	1	3.63	http://amigo.geneontology.org/amigo/term/GO:0050996
GO:0051029	rRNA transport	1/287	2/2082	0.256751	0.510862	0.474276	NPM1	1	3.63	http://amigo.geneontology.org/amigo/term/GO:0051029
GO:0051123	RNA polymerase II preinitiation complex assembly	1/287	2/2082	0.256751	0.510862	0.474276	HMGB1	1	3.63	http://amigo.geneontology.org/amigo/term/GO:0051123
GO:0051124	synaptic growth at neuromuscular junction	1/287	2/2082	0.256751	0.510862	0.474276	AGRN	1	3.63	http://amigo.geneontology.org/amigo/term/GO:0051124
GO:0051444	negative regulation of ubiquitin-protein transferase activity	1/287	2/2082	0.256751	0.510862	0.474276	RPL5	1	3.63	http://amigo.geneontology.org/amigo/term/GO:0051444
GO:0051639	actin filament network formation	1/287	2/2082	0.256751	0.510862	0.474276	DMD	1	3.63	http://amigo.geneontology.org/amigo/term/GO:0051639
GO:0051647	nucleus localization	1/287	2/2082	0.256751	0.510862	0.474276	DCTN1	1	3.63	http://amigo.geneontology.org/amigo/term/GO:0051647
GO:0051672	catabolism by organism of cell wall peptidoglycan in other organism	1/287	2/2082	0.256751	0.510862	0.474276	LYZ	1	3.63	http://amigo.geneontology.org/amigo/term/GO:0051672
GO:0052126	movement in host environment	1/287	2/2082	0.256751	0.510862	0.474276	LGALS1A	1	3.63	http://amigo.geneontology.org/amigo/term/GO:0052126
GO:0055090	acylglycerol homeostasis	1/287	2/2082	0.256751	0.510862	0.474276	APOA1	1	3.63	http://amigo.geneontology.org/amigo/term/GO:0055090
GO:0055091	phospholipid homeostasis	1/287	2/2082	0.256751	0.510862	0.474276	APOA1	1	3.63	http://amigo.geneontology.org/amigo/term/GO:0055091
GO:0055095	lipoprotein particle mediated signaling	1/287	2/2082	0.256751	0.510862	0.474276	CDH13	1	3.63	http://amigo.geneontology.org/amigo/term/GO:0055095
GO:0055096	low-density lipoprotein particle mediated signaling	1/287	2/2082	0.256751	0.510862	0.474276	CDH13	1	3.63	http://amigo.geneontology.org/amigo/term/GO:0055096
GO:0060343	trabecula formation	1/287	2/2082	0.256751	0.510862	0.474276	MMP2	1	3.63	http://amigo.geneontology.org/amigo/term/GO:0060343
GO:0060346	bone trabecula formation	1/287	2/2082	0.256751	0.510862	0.474276	MMP2	1	3.63	http://amigo.geneontology.org/amigo/term/GO:0060346
GO:0060394	negative regulation of pathway-restricted SMAD protein phosphorylation	1/287	2/2082	0.256751	0.510862	0.474276	STRAP	1	3.63	http://amigo.geneontology.org/amigo/term/GO:0060394
GO:0060956	endocardial cell differentiation	1/287	2/2082	0.256751	0.510862	0.474276	ANXA2	1	3.63	http://amigo.geneontology.org/amigo/term/GO:0060956
GO:0061003	positive regulation of dendritic spine morphogenesis	1/287	2/2082	0.256751	0.510862	0.474276	DBN1	1	3.63	http://amigo.geneontology.org/amigo/term/GO:0061003
GO:0061015	snRNA import into nucleus	1/287	2/2082	0.256751	0.510862	0.474276	RAN	1	3.63	http://amigo.geneontology.org/amigo/term/GO:0061015
GO:0061141	lung ciliated cell differentiation	1/287	2/2082	0.256751	0.510862	0.474276	APOA1	1	3.63	http://amigo.geneontology.org/amigo/term/GO:0061141
GO:0061383	trabecula morphogenesis	1/287	2/2082	0.256751	0.510862	0.474276	MMP2	1	3.63	http://amigo.geneontology.org/amigo/term/GO:0061383
GO:0061430	bone trabecula morphogenesis	1/287	2/2082	0.256751	0.510862	0.474276	MMP2	1	3.63	http://amigo.geneontology.org/amigo/term/GO:0061430
GO:0062207	regulation of pattern recognition receptor signaling pathway	1/287	2/2082	0.256751	0.510862	0.474276	HMGB1	1	3.63	http://amigo.geneontology.org/amigo/term/GO:0062207
GO:0062208	positive regulation of pattern recognition receptor signaling pathway	1/287	2/2082	0.256751	0.510862	0.474276	HMGB1	1	3.63	http://amigo.geneontology.org/amigo/term/GO:0062208
GO:0070050	neuron cellular homeostasis	1/287	2/2082	0.256751	0.510862	0.474276	CALB1	1	3.63	http://amigo.geneontology.org/amigo/term/GO:0070050
GO:0070229	negative regulation of lymphocyte apoptotic process	1/287	2/2082	0.256751	0.510862	0.474276	MIF	1	3.63	http://amigo.geneontology.org/amigo/term/GO:0070229
GO:0070262	peptidyl-serine dephosphorylation	1/287	2/2082	0.256751	0.510862	0.474276	YWHAE	1	3.63	http://amigo.geneontology.org/amigo/term/GO:0070262
GO:0070293	renal absorption	1/287	2/2082	0.256751	0.510862	0.474276	SLC9A3R1	1	3.63	http://amigo.geneontology.org/amigo/term/GO:0070293
GO:0070328	triglyceride homeostasis	1/287	2/2082	0.256751	0.510862	0.474276	APOA1	1	3.63	http://amigo.geneontology.org/amigo/term/GO:0070328
GO:0070417	cellular response to cold	1/287	2/2082	0.256751	0.510862	0.474276	DNAJC3	1	3.63	http://amigo.geneontology.org/amigo/term/GO:0070417
GO:0070483	detection of hypoxia	1/287	2/2082	0.256751	0.510862	0.474276	TGFBR2	1	3.63	http://amigo.geneontology.org/amigo/term/GO:0070483
GO:0070527	platelet aggregation	1/287	2/2082	0.256751	0.510862	0.474276	FGB	1	3.63	http://amigo.geneontology.org/amigo/term/GO:0070527
GO:0070585	protein localization to mitochondrion	1/287	2/2082	0.256751	0.510862	0.474276	HSPD1	1	3.63	http://amigo.geneontology.org/amigo/term/GO:0070585
GO:0070587	regulation of cell-cell adhesion involved in gastrulation	1/287	2/2082	0.256751	0.510862	0.474276	APOA1	1	3.63	http://amigo.geneontology.org/amigo/term/GO:0070587
GO:0070836	caveola assembly	1/287	2/2082	0.256751	0.510862	0.474276	CAV1	1	3.63	http://amigo.geneontology.org/amigo/term/GO:0070836
GO:0071340	skeletal muscle acetylcholine-gated channel clustering	1/287	2/2082	0.256751	0.510862	0.474276	AGRN	1	3.63	http://amigo.geneontology.org/amigo/term/GO:0071340
GO:0071404	cellular response to low-density lipoprotein particle stimulus	1/287	2/2082	0.256751	0.510862	0.474276	CDH13	1	3.63	http://amigo.geneontology.org/amigo/term/GO:0071404
GO:0071492	cellular response to UV-A	1/287	2/2082	0.256751	0.510862	0.474276	MMP2	1	3.63	http://amigo.geneontology.org/amigo/term/GO:0071492
GO:0071711	basement membrane organization	1/287	2/2082	0.256751	0.510862	0.474276	LAMB1	1	3.63	http://amigo.geneontology.org/amigo/term/GO:0071711
GO:0071941	nitrogen cycle metabolic process	1/287	2/2082	0.256751	0.510862	0.474276	ASS1	1	3.63	http://amigo.geneontology.org/amigo/term/GO:0071941
GO:0072234	metanephric nephron tubule development	1/287	2/2082	0.256751	0.510862	0.474276	CALB1	1	3.63	http://amigo.geneontology.org/amigo/term/GO:0072234
GO:0072337	modified amino acid transport	1/287	2/2082	0.256751	0.510862	0.474276	SLC9A3R1	1	3.63	http://amigo.geneontology.org/amigo/term/GO:0072337
GO:0072344	rescue of stalled ribosome	1/287	2/2082	0.256751	0.510862	0.474276	RACK1	1	3.63	http://amigo.geneontology.org/amigo/term/GO:0072344
GO:0072655	establishment of protein localization to mitochondrion	1/287	2/2082	0.256751	0.510862	0.474276	HSPD1	1	3.63	http://amigo.geneontology.org/amigo/term/GO:0072655
GO:0090131	mesenchyme migration	1/287	2/2082	0.256751	0.510862	0.474276	ACTA2	1	3.63	http://amigo.geneontology.org/amigo/term/GO:0090131
GO:0090237	regulation of arachidonic acid secretion	1/287	2/2082	0.256751	0.510862	0.474276	MIF	1	3.63	http://amigo.geneontology.org/amigo/term/GO:0090237
GO:0090647	modulation of age-related behavioral decline	1/287	2/2082	0.256751	0.510862	0.474276	B2M	1	3.63	http://amigo.geneontology.org/amigo/term/GO:0090647
GO:0097064	ncRNA export from nucleus	1/287	2/2082	0.256751	0.510862	0.474276	NPM1	1	3.63	http://amigo.geneontology.org/amigo/term/GO:0097064
GO:0097150	neuronal stem cell population maintenance	1/287	2/2082	0.256751	0.510862	0.474276	CDH2	1	3.63	http://amigo.geneontology.org/amigo/term/GO:0097150
GO:0097320	plasma membrane tubulation	1/287	2/2082	0.256751	0.510862	0.474276	BIN2	1	3.63	http://amigo.geneontology.org/amigo/term/GO:0097320
GO:0099509	regulation of presynaptic cytosolic calcium ion concentration	1/287	2/2082	0.256751	0.510862	0.474276	CALB1	1	3.63	http://amigo.geneontology.org/amigo/term/GO:0099509
GO:0099563	modification of synaptic structure	1/287	2/2082	0.256751	0.510862	0.474276	CDC42	1	3.63	http://amigo.geneontology.org/amigo/term/GO:0099563
GO:0110095	cellular detoxification of aldehyde	1/287	2/2082	0.256751	0.510862	0.474276	PARK7	1	3.63	http://amigo.geneontology.org/amigo/term/GO:0110095
GO:0110096	cellular response to aldehyde	1/287	2/2082	0.256751	0.510862	0.474276	PARK7	1	3.63	http://amigo.geneontology.org/amigo/term/GO:0110096
GO:0120033	negative regulation of plasma membrane bounded cell projection assembly	1/287	2/2082	0.256751	0.510862	0.474276	CAPZB	1	3.63	http://amigo.geneontology.org/amigo/term/GO:0120033
GO:1900078	positive regulation of cellular response to insulin stimulus	1/287	2/2082	0.256751	0.510862	0.474276	IGF2	1	3.63	http://amigo.geneontology.org/amigo/term/GO:1900078
GO:1900101	regulation of endoplasmic reticulum unfolded protein response	1/287	2/2082	0.256751	0.510862	0.474276	HSPA5	1	3.63	http://amigo.geneontology.org/amigo/term/GO:1900101
GO:1900102	negative regulation of endoplasmic reticulum unfolded protein response	1/287	2/2082	0.256751	0.510862	0.474276	HSPA5	1	3.63	http://amigo.geneontology.org/amigo/term/GO:1900102
GO:1900121	negative regulation of receptor binding	1/287	2/2082	0.256751	0.510862	0.474276	B2M	1	3.63	http://amigo.geneontology.org/amigo/term/GO:1900121
GO:1900262	regulation of DNA-directed DNA polymerase activity	1/287	2/2082	0.256751	0.510862	0.474276	PCNA	1	3.63	http://amigo.geneontology.org/amigo/term/GO:1900262
GO:1900264	positive regulation of DNA-directed DNA polymerase activity	1/287	2/2082	0.256751	0.510862	0.474276	PCNA	1	3.63	http://amigo.geneontology.org/amigo/term/GO:1900264
GO:1901016	regulation of potassium ion transmembrane transporter activity	1/287	2/2082	0.256751	0.510862	0.474276	YWHAE	1	3.63	http://amigo.geneontology.org/amigo/term/GO:1901016
GO:1901019	regulation of calcium ion transmembrane transporter activity	1/287	2/2082	0.256751	0.510862	0.474276	YWHAE	1	3.63	http://amigo.geneontology.org/amigo/term/GO:1901019
GO:1901031	regulation of response to reactive oxygen species	1/287	2/2082	0.256751	0.510862	0.474276	TXN	1	3.63	http://amigo.geneontology.org/amigo/term/GO:1901031
GO:1901032	negative regulation of response to reactive oxygen species	1/287	2/2082	0.256751	0.510862	0.474276	TXN	1	3.63	http://amigo.geneontology.org/amigo/term/GO:1901032
GO:1901343	negative regulation of vasculature development	1/287	2/2082	0.256751	0.510862	0.474276	THBS2	1	3.63	http://amigo.geneontology.org/amigo/term/GO:1901343
GO:1901389	negative regulation of transforming growth factor beta activation	1/287	2/2082	0.256751	0.510862	0.474276	HSP90AB1	1	3.63	http://amigo.geneontology.org/amigo/term/GO:1901389
GO:1901799	negative regulation of proteasomal protein catabolic process	1/287	2/2082	0.256751	0.510862	0.474276	HSP90AB1	1	3.63	http://amigo.geneontology.org/amigo/term/GO:1901799
GO:1901889	negative regulation of cell junction assembly	1/287	2/2082	0.256751	0.510862	0.474276	MMP2	1	3.63	http://amigo.geneontology.org/amigo/term/GO:1901889
GO:1902026	regulation of cartilage condensation	1/287	2/2082	0.256751	0.510862	0.474276	MMP2	1	3.63	http://amigo.geneontology.org/amigo/term/GO:1902026
GO:1902253	regulation of intrinsic apoptotic signaling pathway by p53 class mediator	1/287	2/2082	0.256751	0.510862	0.474276	MIF	1	3.63	http://amigo.geneontology.org/amigo/term/GO:1902253
GO:1902473	regulation of protein localization to synapse	1/287	2/2082	0.256751	0.510862	0.474276	DBN1	1	3.63	http://amigo.geneontology.org/amigo/term/GO:1902473
GO:1902683	regulation of receptor localization to synapse	1/287	2/2082	0.256751	0.510862	0.474276	DBN1	1	3.63	http://amigo.geneontology.org/amigo/term/GO:1902683
GO:1902883	negative regulation of response to oxidative stress	1/287	2/2082	0.256751	0.510862	0.474276	TXN	1	3.63	http://amigo.geneontology.org/amigo/term/GO:1902883
GO:1902902	negative regulation of autophagosome assembly	1/287	2/2082	0.256751	0.510862	0.474276	SEC22B	1	3.63	http://amigo.geneontology.org/amigo/term/GO:1902902
GO:1902990	mitotic telomere maintenance via semi-conservative replication	1/287	2/2082	0.256751	0.510862	0.474276	PCNA	1	3.63	http://amigo.geneontology.org/amigo/term/GO:1902990
GO:1903205	regulation of hydrogen peroxide-induced cell death	1/287	2/2082	0.256751	0.510862	0.474276	TXN	1	3.63	http://amigo.geneontology.org/amigo/term/GO:1903205
GO:1903206	negative regulation of hydrogen peroxide-induced cell death	1/287	2/2082	0.256751	0.510862	0.474276	TXN	1	3.63	http://amigo.geneontology.org/amigo/term/GO:1903206
GO:1903894	regulation of IRE1-mediated unfolded protein response	1/287	2/2082	0.256751	0.510862	0.474276	HSPA5	1	3.63	http://amigo.geneontology.org/amigo/term/GO:1903894
GO:1903895	negative regulation of IRE1-mediated unfolded protein response	1/287	2/2082	0.256751	0.510862	0.474276	HSPA5	1	3.63	http://amigo.geneontology.org/amigo/term/GO:1903895
GO:1903902	positive regulation of viral life cycle	1/287	2/2082	0.256751	0.510862	0.474276	LGALS1A	1	3.63	http://amigo.geneontology.org/amigo/term/GO:1903902
GO:1904063	negative regulation of cation transmembrane transport	1/287	2/2082	0.256751	0.510862	0.474276	YWHAE	1	3.63	http://amigo.geneontology.org/amigo/term/GO:1904063
GO:1904396	regulation of neuromuscular junction development	1/287	2/2082	0.256751	0.510862	0.474276	AGRN	1	3.63	http://amigo.geneontology.org/amigo/term/GO:1904396
GO:1904667	negative regulation of ubiquitin protein ligase activity	1/287	2/2082	0.256751	0.510862	0.474276	RPL5	1	3.63	http://amigo.geneontology.org/amigo/term/GO:1904667
GO:1904683	regulation of metalloendopeptidase activity	1/287	2/2082	0.256751	0.510862	0.474276	RECK	1	3.63	http://amigo.geneontology.org/amigo/term/GO:1904683
GO:1904684	negative regulation of metalloendopeptidase activity	1/287	2/2082	0.256751	0.510862	0.474276	RECK	1	3.63	http://amigo.geneontology.org/amigo/term/GO:1904684
GO:1904707	positive regulation of vascular associated smooth muscle cell proliferation	1/287	2/2082	0.256751	0.510862	0.474276	MMP2	1	3.63	http://amigo.geneontology.org/amigo/term/GO:1904707
GO:1904825	protein localization to microtubule plus-end	1/287	2/2082	0.256751	0.510862	0.474276	MAPRE1	1	3.63	http://amigo.geneontology.org/amigo/term/GO:1904825
GO:1905048	regulation of metallopeptidase activity	1/287	2/2082	0.256751	0.510862	0.474276	RECK	1	3.63	http://amigo.geneontology.org/amigo/term/GO:1905048
GO:1905049	negative regulation of metallopeptidase activity	1/287	2/2082	0.256751	0.510862	0.474276	RECK	1	3.63	http://amigo.geneontology.org/amigo/term/GO:1905049
GO:1905725	protein localization to microtubule end	1/287	2/2082	0.256751	0.510862	0.474276	MAPRE1	1	3.63	http://amigo.geneontology.org/amigo/term/GO:1905725
GO:1990000	amyloid fibril formation	1/287	2/2082	0.256751	0.510862	0.474276	B2M	1	3.63	http://amigo.geneontology.org/amigo/term/GO:1990000
GO:1990791	dorsal root ganglion development	1/287	2/2082	0.256751	0.510862	0.474276	TUBB4B	1	3.63	http://amigo.geneontology.org/amigo/term/GO:1990791
GO:2000108	positive regulation of leukocyte apoptotic process	1/287	2/2082	0.256751	0.510862	0.474276	ANXA1	1	3.63	http://amigo.geneontology.org/amigo/term/GO:2000108
GO:2000181	negative regulation of blood vessel morphogenesis	1/287	2/2082	0.256751	0.510862	0.474276	THBS2	1	3.63	http://amigo.geneontology.org/amigo/term/GO:2000181
GO:2000275	regulation of oxidative phosphorylation uncoupler activity	1/287	2/2082	0.256751	0.510862	0.474276	PARK7	1	3.63	http://amigo.geneontology.org/amigo/term/GO:2000275
GO:2000434	regulation of protein neddylation	1/287	2/2082	0.256751	0.510862	0.474276	RPL5	1	3.63	http://amigo.geneontology.org/amigo/term/GO:2000434
GO:2000737	negative regulation of stem cell differentiation	1/287	2/2082	0.256751	0.510862	0.474276	HSPA9	1	3.63	http://amigo.geneontology.org/amigo/term/GO:2000737
GO:2000785	regulation of autophagosome assembly	1/287	2/2082	0.256751	0.510862	0.474276	SEC22B	1	3.63	http://amigo.geneontology.org/amigo/term/GO:2000785
GO:2000977	regulation of forebrain neuron differentiation	1/287	2/2082	0.256751	0.510862	0.474276	B2M	1	3.63	http://amigo.geneontology.org/amigo/term/GO:2000977
GO:2001198	regulation of dendritic cell differentiation	1/287	2/2082	0.256751	0.510862	0.474276	HMGB1	1	3.63	http://amigo.geneontology.org/amigo/term/GO:2001198
GO:2001225	regulation of chloride transport	1/287	2/2082	0.256751	0.510862	0.474276	CA2	1	3.63	http://amigo.geneontology.org/amigo/term/GO:2001225
GO:0048812	neuron projection morphogenesis	14/287	84/2082	0.260274	0.515607	0.478681	ACTG1/L1CAM/VCL/NRP1/TUBB3/CDH2/NEO1/DBN1/RELN/PTPRS/OLFM1/CTNNA2/ALCAM/CDC42	14	1.21	http://amigo.geneontology.org/amigo/term/GO:0048812
GO:0001894	tissue homeostasis	4/287	19/2082	0.260754	0.515607	0.478681	RBP4A/SPP1/MBL2/STRAP	4	1.53	http://amigo.geneontology.org/amigo/term/GO:0001894
GO:0045765	regulation of angiogenesis	4/287	19/2082	0.260754	0.515607	0.478681	CDH5/RECK/HMGB1/THBS2	4	1.53	http://amigo.geneontology.org/amigo/term/GO:0045765
GO:0051222	positive regulation of protein transport	4/287	19/2082	0.260754	0.515607	0.478681	RBP4A/YWHAE/TGFBR2/DCTN1	4	1.53	http://amigo.geneontology.org/amigo/term/GO:0051222
GO:0071695	anatomical structure maturation	4/287	19/2082	0.260754	0.515607	0.478681	CDH5/MMP2/RECK/SERPINB10B	4	1.53	http://amigo.geneontology.org/amigo/term/GO:0071695
GO:0072330	monocarboxylic acid biosynthetic process	4/287	19/2082	0.260754	0.515607	0.478681	APOA1/PARK7/ANXA1/MIF	4	1.53	http://amigo.geneontology.org/amigo/term/GO:0072330
GO:1904951	positive regulation of establishment of protein localization	4/287	19/2082	0.260754	0.515607	0.478681	RBP4A/YWHAE/TGFBR2/DCTN1	4	1.53	http://amigo.geneontology.org/amigo/term/GO:1904951
GO:0001938	positive regulation of endothelial cell proliferation	3/287	13/2082	0.262098	0.515607	0.478681	CDH13/HMGB1/IGF2	3	1.67	http://amigo.geneontology.org/amigo/term/GO:0001938
GO:0002695	negative regulation of leukocyte activation	3/287	13/2082	0.262098	0.515607	0.478681	ANXA1/HMGB1/TWSG1	3	1.67	http://amigo.geneontology.org/amigo/term/GO:0002695
GO:0007050	cell cycle arrest	3/287	13/2082	0.262098	0.515607	0.478681	HSP90AB1/AK1/MIF	3	1.67	http://amigo.geneontology.org/amigo/term/GO:0007050
GO:0019751	polyol metabolic process	3/287	13/2082	0.262098	0.515607	0.478681	TPI1/GOT1/PGP	3	1.67	http://amigo.geneontology.org/amigo/term/GO:0019751
GO:0045834	positive regulation of lipid metabolic process	3/287	13/2082	0.262098	0.515607	0.478681	APOA1/ANXA1/CDC42	3	1.67	http://amigo.geneontology.org/amigo/term/GO:0045834
GO:0048813	dendrite morphogenesis	3/287	13/2082	0.262098	0.515607	0.478681	DBN1/CTNNA2/CDC42	3	1.67	http://amigo.geneontology.org/amigo/term/GO:0048813
GO:0050866	negative regulation of cell activation	3/287	13/2082	0.262098	0.515607	0.478681	ANXA1/HMGB1/TWSG1	3	1.67	http://amigo.geneontology.org/amigo/term/GO:0050866
GO:0051017	actin filament bundle assembly	3/287	13/2082	0.262098	0.515607	0.478681	APOA1/TGFBR2/DMD	3	1.67	http://amigo.geneontology.org/amigo/term/GO:0051017
GO:0051250	negative regulation of lymphocyte activation	3/287	13/2082	0.262098	0.515607	0.478681	ANXA1/HMGB1/TWSG1	3	1.67	http://amigo.geneontology.org/amigo/term/GO:0051250
GO:0060996	dendritic spine development	3/287	13/2082	0.262098	0.515607	0.478681	DBN1/PTPRS/CDC42	3	1.67	http://amigo.geneontology.org/amigo/term/GO:0060996
GO:0061572	actin filament bundle organization	3/287	13/2082	0.262098	0.515607	0.478681	APOA1/TGFBR2/DMD	3	1.67	http://amigo.geneontology.org/amigo/term/GO:0061572
GO:1905952	regulation of lipid localization	3/287	13/2082	0.262098	0.515607	0.478681	APOA1/MIF/ANXA2	3	1.67	http://amigo.geneontology.org/amigo/term/GO:1905952
GO:2000377	regulation of reactive oxygen species metabolic process	3/287	13/2082	0.262098	0.515607	0.478681	HSP90AA1/PARK7/TGFBR2	3	1.67	http://amigo.geneontology.org/amigo/term/GO:2000377
GO:0006874	cellular calcium ion homeostasis	7/287	38/2082	0.262841	0.516777	0.479768	CDH5/YWHAE/ATP2A2/HMGB1/CAV1/CALB1/ANXA2	7	1.34	http://amigo.geneontology.org/amigo/term/GO:0006874
GO:0046649	lymphocyte activation	10/287	58/2082	0.270832	0.532188	0.494075	TFRC/HSPD1/ANXA1/LGALS1A/HMGB1/ADA/CAV1/MIF/TWSG1/IGF2	10	1.25	http://amigo.geneontology.org/amigo/term/GO:0046649
GO:0043434	response to peptide hormone	6/287	32/2082	0.272954	0.535451	0.497104	PKLR/CA2/MMP2/MSTN/ANXA1/IGF2	6	1.36	http://amigo.geneontology.org/amigo/term/GO:0043434
GO:0070201	regulation of establishment of protein localization	6/287	32/2082	0.272954	0.535451	0.497104	RBP4A/YWHAE/TXN/TGFBR2/TGFB1/DCTN1	6	1.36	http://amigo.geneontology.org/amigo/term/GO:0070201
GO:0071826	ribonucleoprotein complex subunit organization	6/287	32/2082	0.272954	0.535451	0.497104	RPLP0/RPSAP58/RPS15/STRAP/RPL5/RPL10L	6	1.36	http://amigo.geneontology.org/amigo/term/GO:0071826
GO:0034329	cell junction assembly	8/287	45/2082	0.273914	0.537032	0.498572	VCL/AGRN/CDH5/MMP2/CDH1/SDK2/CDH2/CDC42	8	1.29	http://amigo.geneontology.org/amigo/term/GO:0034329
GO:0120039	plasma membrane bounded cell projection morphogenesis	14/287	85/2082	0.27542	0.53968	0.50103	ACTG1/L1CAM/VCL/NRP1/TUBB3/CDH2/NEO1/DBN1/RELN/PTPRS/OLFM1/CTNNA2/ALCAM/CDC42	14	1.19	http://amigo.geneontology.org/amigo/term/GO:0120039
GO:0016049	cell growth	9/287	52/2082	0.282542	0.553325	0.513698	VCL/TTR/RBP4A/EXFABP/DBN1/PTPRS/OLFM1/MTPN/ALCAM	9	1.26	http://amigo.geneontology.org/amigo/term/GO:0016049
GO:0060560	developmental growth involved in morphogenesis	5/287	26/2082	0.283303	0.55388	0.514213	VCL/DBN1/PTPRS/OLFM1/ALCAM	5	1.4	http://amigo.geneontology.org/amigo/term/GO:0060560
GO:0071375	cellular response to peptide hormone stimulus	5/287	26/2082	0.283303	0.55388	0.514213	PKLR/CA2/MMP2/MSTN/IGF2	5	1.4	http://amigo.geneontology.org/amigo/term/GO:0071375
GO:0072594	establishment of protein localization to organelle	5/287	26/2082	0.283303	0.55388	0.514213	HSPA8/HSPD1/RAN/LAMP2/LAMP1	5	1.4	http://amigo.geneontology.org/amigo/term/GO:0072594
GO:0055074	calcium ion homeostasis	7/287	39/2082	0.28566	0.558176	0.518201	CDH5/YWHAE/ATP2A2/HMGB1/CAV1/CALB1/ANXA2	7	1.3	http://amigo.geneontology.org/amigo/term/GO:0055074
GO:0016311	dephosphorylation	10/287	59/2082	0.28942	0.564888	0.524433	CDH5/ALPL/YWHAB/YWHAE/MINPP1/PTPRG/PGP/PTPRS/CSNK2A1/PPP2CB	10	1.23	http://amigo.geneontology.org/amigo/term/GO:0016311
GO:0071103	DNA conformation change	10/287	59/2082	0.28942	0.564888	0.524433	HIST1H2B8/HIST1H101/ANXA1/H1F0/HMGB1/SERPINB10B/RBBP4/MCM3/HMGB2/HP1BP3	10	1.23	http://amigo.geneontology.org/amigo/term/GO:0071103
GO:0048858	cell projection morphogenesis	14/287	86/2082	0.290856	0.567372	0.526739	ACTG1/L1CAM/VCL/NRP1/TUBB3/CDH2/NEO1/DBN1/RELN/PTPRS/OLFM1/CTNNA2/ALCAM/CDC42	14	1.18	http://amigo.geneontology.org/amigo/term/GO:0048858
GO:0006469	negative regulation of protein kinase activity	4/287	20/2082	0.293472	0.569604	0.528811	YWHAB/CAV1/HSPB1/DNAJC3	4	1.45	http://amigo.geneontology.org/amigo/term/GO:0006469
GO:0007416	synapse assembly	4/287	20/2082	0.293472	0.569604	0.528811	AGRN/CDH1/SDK2/CDH2	4	1.45	http://amigo.geneontology.org/amigo/term/GO:0007416
GO:0008361	regulation of cell size	4/287	20/2082	0.293472	0.569604	0.528811	DBN1/PTPRS/OLFM1/MTPN	4	1.45	http://amigo.geneontology.org/amigo/term/GO:0008361
GO:0010810	regulation of cell-substrate adhesion	4/287	20/2082	0.293472	0.569604	0.528811	APOA1/VCL/MMP2/CDH13	4	1.45	http://amigo.geneontology.org/amigo/term/GO:0010810
GO:0021700	developmental maturation	4/287	20/2082	0.293472	0.569604	0.528811	CDH5/MMP2/RECK/SERPINB10B	4	1.45	http://amigo.geneontology.org/amigo/term/GO:0021700
GO:0043484	regulation of RNA splicing	4/287	20/2082	0.293472	0.569604	0.528811	HNRNPKL/RPS13/EIF4A3/NCL	4	1.45	http://amigo.geneontology.org/amigo/term/GO:0043484
GO:0045445	myoblast differentiation	4/287	20/2082	0.293472	0.569604	0.528811	APOA1/EXFABP/MSTN/LGALS1A	4	1.45	http://amigo.geneontology.org/amigo/term/GO:0045445
GO:0051168	nuclear export	4/287	20/2082	0.293472	0.569604	0.528811	YWHAE/TXN/NPM1/RAN	4	1.45	http://amigo.geneontology.org/amigo/term/GO:0051168
GO:1901342	regulation of vasculature development	4/287	20/2082	0.293472	0.569604	0.528811	CDH5/RECK/HMGB1/THBS2	4	1.45	http://amigo.geneontology.org/amigo/term/GO:1901342
GO:0045321	leukocyte activation	11/287	66/2082	0.294997	0.571965	0.531003	TFRC/HSPD1/PRDX1/ANXA1/LGALS1A/HMGB1/ADA/CAV1/MIF/TWSG1/IGF2	11	1.21	http://amigo.geneontology.org/amigo/term/GO:0045321
GO:0006511	ubiquitin-dependent protein catabolic process	8/287	46/2082	0.295181	0.571965	0.531003	HSPA5/HSP90AB1/PSMA7/HSP90B1/PSMA1/PPP2CB/RPL5/NSFL1C	8	1.26	http://amigo.geneontology.org/amigo/term/GO:0006511
GO:2000147	positive regulation of cell motility	8/287	46/2082	0.295181	0.571965	0.531003	CDH5/MSTN/CDH13/LAMB1/ANXA1/HMGB1/TGFBR2/PODXL	8	1.26	http://amigo.geneontology.org/amigo/term/GO:2000147
GO:0040007	growth	16/287	100/2082	0.296781	0.574516	0.533371	VCL/TTR/AGRN/RBP4A/EXFABP/MSTN/DBN1/PTPRS/ANXA1/OLFM1/TGFBR2/MTPN/ALCAM/IGF2/IGFBP2/ANXA2	16	1.16	http://amigo.geneontology.org/amigo/term/GO:0040007
GO:0001952	regulation of cell-matrix adhesion	3/287	14/2082	0.302171	0.574516	0.533371	VCL/MMP2/CDH13	3	1.55	http://amigo.geneontology.org/amigo/term/GO:0001952
GO:0008360	regulation of cell shape	3/287	14/2082	0.302171	0.574516	0.533371	FN1/MYH9/ANXA1	3	1.55	http://amigo.geneontology.org/amigo/term/GO:0008360
GO:0010717	regulation of epithelial to mesenchymal transition	3/287	14/2082	0.302171	0.574516	0.533371	OLFM1/TGFBR2/STRAP	3	1.55	http://amigo.geneontology.org/amigo/term/GO:0010717
GO:0015849	organic acid transport	3/287	14/2082	0.302171	0.574516	0.533371	EXFABP/ANXA1/MIF	3	1.55	http://amigo.geneontology.org/amigo/term/GO:0015849
GO:0030516	regulation of axon extension	3/287	14/2082	0.302171	0.574516	0.533371	DBN1/PTPRS/OLFM1	3	1.55	http://amigo.geneontology.org/amigo/term/GO:0030516
GO:0031109	microtubule polymerization or depolymerization	3/287	14/2082	0.302171	0.574516	0.533371	CDH5/STMN1/MAPRE1	3	1.55	http://amigo.geneontology.org/amigo/term/GO:0031109
GO:0048024	regulation of mRNA splicing, via spliceosome	3/287	14/2082	0.302171	0.574516	0.533371	HNRNPKL/EIF4A3/NCL	3	1.55	http://amigo.geneontology.org/amigo/term/GO:0048024
GO:0071482	cellular response to light stimulus	3/287	14/2082	0.302171	0.574516	0.533371	MMP2/EIF2S1/PCNA	3	1.55	http://amigo.geneontology.org/amigo/term/GO:0071482
GO:0097305	response to alcohol	3/287	14/2082	0.302171	0.574516	0.533371	SPINK5/EXFABP/TGFBR2	3	1.55	http://amigo.geneontology.org/amigo/term/GO:0097305
GO:0034097	response to cytokine	9/287	53/2082	0.302538	0.574516	0.533371	APOA1/HSPD1/GAPDH/EXFABP/ACTR3/TIMP2/ANXA1/HMGB1/PDIA3	9	1.23	http://amigo.geneontology.org/amigo/term/GO:0034097
GO:0006301	postreplication repair	2/287	8/2082	0.304252	0.574516	0.533371	UBE2V2/PCNA	2	1.81	http://amigo.geneontology.org/amigo/term/GO:0006301
GO:0006641	triglyceride metabolic process	2/287	8/2082	0.304252	0.574516	0.533371	APOB/APOA1	2	1.81	http://amigo.geneontology.org/amigo/term/GO:0006641
GO:0006906	vesicle fusion	2/287	8/2082	0.304252	0.574516	0.533371	ANXA1/SEC22B	2	1.81	http://amigo.geneontology.org/amigo/term/GO:0006906
GO:0010595	positive regulation of endothelial cell migration	2/287	8/2082	0.304252	0.574516	0.533371	ANXA1/HMGB1	2	1.81	http://amigo.geneontology.org/amigo/term/GO:0010595
GO:0010676	positive regulation of cellular carbohydrate metabolic process	2/287	8/2082	0.304252	0.574516	0.533371	HMGB1/IGF2	2	1.81	http://amigo.geneontology.org/amigo/term/GO:0010676
GO:0010907	positive regulation of glucose metabolic process	2/287	8/2082	0.304252	0.574516	0.533371	HMGB1/IGF2	2	1.81	http://amigo.geneontology.org/amigo/term/GO:0010907
GO:0016064	immunoglobulin mediated immune response	2/287	8/2082	0.304252	0.574516	0.533371	TFRC/MBL2	2	1.81	http://amigo.geneontology.org/amigo/term/GO:0016064
GO:0019058	viral life cycle	2/287	8/2082	0.304252	0.574516	0.533371	SPINK5/LGALS1A	2	1.81	http://amigo.geneontology.org/amigo/term/GO:0019058
GO:0030888	regulation of B cell proliferation	2/287	8/2082	0.304252	0.574516	0.533371	TFRC/MIF	2	1.81	http://amigo.geneontology.org/amigo/term/GO:0030888
GO:0031935	regulation of chromatin silencing	2/287	8/2082	0.304252	0.574516	0.533371	HIST1H101/H1F0	2	1.81	http://amigo.geneontology.org/amigo/term/GO:0031935
GO:0032231	regulation of actin filament bundle assembly	2/287	8/2082	0.304252	0.574516	0.533371	APOA1/TGFBR2	2	1.81	http://amigo.geneontology.org/amigo/term/GO:0032231
GO:0032233	positive regulation of actin filament bundle assembly	2/287	8/2082	0.304252	0.574516	0.533371	APOA1/TGFBR2	2	1.81	http://amigo.geneontology.org/amigo/term/GO:0032233
GO:0032332	positive regulation of chondrocyte differentiation	2/287	8/2082	0.304252	0.574516	0.533371	EXFABP/ANXA2	2	1.81	http://amigo.geneontology.org/amigo/term/GO:0032332
GO:0032479	regulation of type I interferon production	2/287	8/2082	0.304252	0.574516	0.533371	HSPD1/HMGB1	2	1.81	http://amigo.geneontology.org/amigo/term/GO:0032479
GO:0032606	type I interferon production	2/287	8/2082	0.304252	0.574516	0.533371	HSPD1/HMGB1	2	1.81	http://amigo.geneontology.org/amigo/term/GO:0032606
GO:0032675	regulation of interleukin-6 production	2/287	8/2082	0.304252	0.574516	0.533371	HSPD1/HMGB1	2	1.81	http://amigo.geneontology.org/amigo/term/GO:0032675
GO:0033559	unsaturated fatty acid metabolic process	2/287	8/2082	0.304252	0.574516	0.533371	ANXA1/MIF	2	1.81	http://amigo.geneontology.org/amigo/term/GO:0033559
GO:0035308	negative regulation of protein dephosphorylation	2/287	8/2082	0.304252	0.574516	0.533371	YWHAB/YWHAE	2	1.81	http://amigo.geneontology.org/amigo/term/GO:0035308
GO:0042632	cholesterol homeostasis	2/287	8/2082	0.304252	0.574516	0.533371	APOB/APOA1	2	1.81	http://amigo.geneontology.org/amigo/term/GO:0042632
GO:0046173	polyol biosynthetic process	2/287	8/2082	0.304252	0.574516	0.533371	GOT1/PGP	2	1.81	http://amigo.geneontology.org/amigo/term/GO:0046173
GO:0046579	positive regulation of Ras protein signal transduction	2/287	8/2082	0.304252	0.574516	0.533371	APOA1/SHOC2	2	1.81	http://amigo.geneontology.org/amigo/term/GO:0046579
GO:0046632	alpha-beta T cell differentiation	2/287	8/2082	0.304252	0.574516	0.533371	ANXA1/HMGB1	2	1.81	http://amigo.geneontology.org/amigo/term/GO:0046632
GO:0046785	microtubule polymerization	2/287	8/2082	0.304252	0.574516	0.533371	CDH5/MAPRE1	2	1.81	http://amigo.geneontology.org/amigo/term/GO:0046785
GO:0048659	smooth muscle cell proliferation	2/287	8/2082	0.304252	0.574516	0.533371	MMP2/CDH13	2	1.81	http://amigo.geneontology.org/amigo/term/GO:0048659
GO:0055092	sterol homeostasis	2/287	8/2082	0.304252	0.574516	0.533371	APOB/APOA1	2	1.81	http://amigo.geneontology.org/amigo/term/GO:0055092
GO:0060325	face morphogenesis	2/287	8/2082	0.304252	0.574516	0.533371	MMP2/TGFBR2	2	1.81	http://amigo.geneontology.org/amigo/term/GO:0060325
GO:0060998	regulation of dendritic spine development	2/287	8/2082	0.304252	0.574516	0.533371	DBN1/PTPRS	2	1.81	http://amigo.geneontology.org/amigo/term/GO:0060998
GO:0070839	metal ion export	2/287	8/2082	0.304252	0.574516	0.533371	YWHAE/ATP1A3	2	1.81	http://amigo.geneontology.org/amigo/term/GO:0070839
GO:0071166	ribonucleoprotein complex localization	2/287	8/2082	0.304252	0.574516	0.533371	NPM1/RAN	2	1.81	http://amigo.geneontology.org/amigo/term/GO:0071166
GO:0071426	ribonucleoprotein complex export from nucleus	2/287	8/2082	0.304252	0.574516	0.533371	NPM1/RAN	2	1.81	http://amigo.geneontology.org/amigo/term/GO:0071426
GO:0072665	protein localization to vacuole	2/287	8/2082	0.304252	0.574516	0.533371	HSPA8/LAMP2	2	1.81	http://amigo.geneontology.org/amigo/term/GO:0072665
GO:0085029	extracellular matrix assembly	2/287	8/2082	0.304252	0.574516	0.533371	LAMB1/QSOX1	2	1.81	http://amigo.geneontology.org/amigo/term/GO:0085029
GO:0097061	dendritic spine organization	2/287	8/2082	0.304252	0.574516	0.533371	DBN1/CDC42	2	1.81	http://amigo.geneontology.org/amigo/term/GO:0097061
GO:1903312	negative regulation of mRNA metabolic process	2/287	8/2082	0.304252	0.574516	0.533371	YBX1/ZC3H14	2	1.81	http://amigo.geneontology.org/amigo/term/GO:1903312
GO:1990542	mitochondrial transmembrane transport	2/287	8/2082	0.304252	0.574516	0.533371	HSPD1/ATP5B	2	1.81	http://amigo.geneontology.org/amigo/term/GO:1990542
GO:2001243	negative regulation of intrinsic apoptotic signaling pathway	2/287	8/2082	0.304252	0.574516	0.533371	HSPB1/MIF	2	1.81	http://amigo.geneontology.org/amigo/term/GO:2001243
GO:0051247	positive regulation of protein metabolic process	22/287	142/2082	0.306621	0.578675	0.537232	FBLN1/AGRN/CDH5/MSTN/RPS4Y1/TXN/RELN/HMGB1/PSME3/RACK1/EIF4A3/EIF5A/MTPN/DNAJC3/SEC22B/MIF/TWSG1/TGFB1/PSMC1/IGF2/RPL5/CDC42	22	1.12	http://amigo.geneontology.org/amigo/term/GO:0051247
GO:0010564	regulation of cell cycle process	10/287	60/2082	0.30835	0.581623	0.539969	HSP90AB1/HSP90AA1/ANXA1/NPM1/PSME3/CDK1/MIF/DCTN1/IGF2/CDC42	10	1.21	http://amigo.geneontology.org/amigo/term/GO:0010564
GO:0010243	response to organonitrogen compound	11/287	67/2082	0.313018	0.590107	0.547846	PKLR/HSPA5/CA2/MMP2/HSP90AA1/HSPA2/MSTN/CDH13/HSP90B1/ANXA1/IGF2	11	1.19	http://amigo.geneontology.org/amigo/term/GO:0010243
GO:0006914	autophagy	8/287	47/2082	0.316828	0.596322	0.553615	HSPA8/PARK7/PHB2/HMGB1/QSOX1/SEC22B/LAMP2/NSFL1C	8	1.23	http://amigo.geneontology.org/amigo/term/GO:0006914
GO:0007178	transmembrane receptor protein serine/threonine kinase signaling pathway	8/287	47/2082	0.316828	0.596322	0.553615	CDH5/HSP90AB1/MSTN/NEO1/TGFBR2/TWSG1/TGFB1/STRAP	8	1.23	http://amigo.geneontology.org/amigo/term/GO:0007178
GO:0061919	process utilizing autophagic mechanism	8/287	47/2082	0.316828	0.596322	0.553615	HSPA8/PARK7/PHB2/HMGB1/QSOX1/SEC22B/LAMP2/NSFL1C	8	1.23	http://amigo.geneontology.org/amigo/term/GO:0061919
GO:0051234	establishment of localization	64/287	439/2082	0.317905	0.597184	0.554416	APOB/TF/APOA1/TLN1/MYH9/HBAD/HBBA/HSPA8/TFRC/TTR/RBP4A/HBA1/CA2/HSPA2/MBL2/HSPD1/CETP/ACTN4/EXFABP/B2M/YWHAB/YWHAE/CDH2/HBE/YWHAQ/ATP1A3/YBX1/FTH1/TXN/LRP1/CDH13/RAB6A/ATP5B/ACTR3/PARK7/ATP2A2/RAB5C/ANXA1/NPM1/ARCN1/HMGB1/AXL/RAN/ARF5/TGFBR2/ATP6V1B2/NUDC/BIN2/EIF4A3/EIF5A/MYO1C/SEC22B/MIF/TGFB1/LAMP2/CALB1/SDF4/SEPT2L/LAMP1/SLC9A3R1/DCTN1/CDC42/RAB2A/ANXA2	64	1.06	http://amigo.geneontology.org/amigo/term/GO:0051234
GO:0034613	cellular protein localization	22/287	143/2082	0.31917	0.597184	0.554416	VCL/HSPA8/AGRN/HSPD1/YWHAB/YWHAE/CDH2/YWHAQ/TXN/DBN1/RAB6A/RAB5C/NPM1/RAN/ARF5/MAPRE1/LAMP2/SEPT2L/LAMP1/SLC9A3R1/DCTN1/TWF2	22	1.12	http://amigo.geneontology.org/amigo/term/GO:0034613
GO:0050790	regulation of catalytic activity	36/287	241/2082	0.320155	0.597184	0.554416	APOA1/SPINK5/FBLN1/AGRN/COL6A3/HSP90AA1/CST3/GAPDH/YWHAB/CALM1/MSTN/CTSB/RELN/PARK7/TIMP2/RECK/EEF1B2/ANXA1/NPM1/HMGB1/SERPINB10B/AXL/CAV1/PSME3/PDGFRA/HSPB1/PCNA/CSNK2A1/DNAJC3/MIF/SLC9A3R1/APOV1/IGF2/RPL5/CDC42/ANXA2	36	1.08	http://amigo.geneontology.org/amigo/term/GO:0050790
GO:0032990	cell part morphogenesis	14/287	88/2082	0.322483	0.597184	0.554416	ACTG1/L1CAM/VCL/NRP1/TUBB3/CDH2/NEO1/DBN1/RELN/PTPRS/OLFM1/CTNNA2/ALCAM/CDC42	14	1.15	http://amigo.geneontology.org/amigo/term/GO:0032990
GO:0045787	positive regulation of cell cycle	6/287	34/2082	0.324051	0.597184	0.554416	HSP90AB1/HSP90AA1/ANXA1/MIF/IGF2/CDC42	6	1.28	http://amigo.geneontology.org/amigo/term/GO:0045787
GO:0048638	regulation of developmental growth	6/287	34/2082	0.324051	0.597184	0.554416	AGRN/MSTN/DBN1/PTPRS/OLFM1/IGF2	6	1.28	http://amigo.geneontology.org/amigo/term/GO:0048638
GO:0016358	dendrite development	4/287	21/2082	0.326681	0.597184	0.554416	DBN1/PTPRS/CTNNA2/CDC42	4	1.38	http://amigo.geneontology.org/amigo/term/GO:0016358
GO:0040029	regulation of gene expression, epigenetic	4/287	21/2082	0.326681	0.597184	0.554416	HIST1H101/H1F0/HMGB1/H2AZ2	4	1.38	http://amigo.geneontology.org/amigo/term/GO:0040029
GO:0097549	chromatin organization involved in negative regulation of transcription	4/287	21/2082	0.326681	0.597184	0.554416	HIST1H101/H1F0/HMGB1/H2AZ2	4	1.38	http://amigo.geneontology.org/amigo/term/GO:0097549
GO:0032880	regulation of protein localization	10/287	61/2082	0.32757	0.597184	0.554416	VCL/RBP4A/YWHAE/CDH2/TXN/DBN1/RACK1/TGFBR2/TGFB1/DCTN1	10	1.19	http://amigo.geneontology.org/amigo/term/GO:0032880
GO:0070727	cellular macromolecule localization	22/287	144/2082	0.331869	0.597184	0.554416	VCL/HSPA8/AGRN/HSPD1/YWHAB/YWHAE/CDH2/YWHAQ/TXN/DBN1/RAB6A/RAB5C/NPM1/RAN/ARF5/MAPRE1/LAMP2/SEPT2L/LAMP1/SLC9A3R1/DCTN1/TWF2	22	1.11	http://amigo.geneontology.org/amigo/term/GO:0070727
GO:0060249	anatomical structure homeostasis	7/287	41/2082	0.332557	0.597184	0.554416	RBP4A/SPP1/MBL2/MSTN/PCNA/CALB1/STRAP	7	1.24	http://amigo.geneontology.org/amigo/term/GO:0060249
GO:0019941	modification-dependent protein catabolic process	8/287	48/2082	0.338776	0.597184	0.554416	HSPA5/HSP90AB1/PSMA7/HSP90B1/PSMA1/PPP2CB/RPL5/NSFL1C	8	1.21	http://amigo.geneontology.org/amigo/term/GO:0019941
GO:0040017	positive regulation of locomotion	8/287	48/2082	0.338776	0.597184	0.554416	CDH5/MSTN/CDH13/LAMB1/ANXA1/HMGB1/TGFBR2/PODXL	8	1.21	http://amigo.geneontology.org/amigo/term/GO:0040017
GO:0043632	modification-dependent macromolecule catabolic process	8/287	48/2082	0.338776	0.597184	0.554416	HSPA5/HSP90AB1/PSMA7/HSP90B1/PSMA1/PPP2CB/RPL5/NSFL1C	8	1.21	http://amigo.geneontology.org/amigo/term/GO:0043632
GO:0051272	positive regulation of cellular component movement	8/287	48/2082	0.338776	0.597184	0.554416	CDH5/MSTN/CDH13/LAMB1/ANXA1/HMGB1/TGFBR2/PODXL	8	1.21	http://amigo.geneontology.org/amigo/term/GO:0051272
GO:0010033	response to organic substance	38/287	257/2082	0.338983	0.597184	0.554416	TF/APOA1/SPINK5/PKLR/HSPA5/HSPA8/AGRN/RBP4A/CDH5/NRP1/HSP90AB1/CA2/MMP2/HSP90AA1/HSPA2/HSPD1/GAPDH/EXFABP/MSTN/HSPA9/NEO1/CDH13/HSP90B1/ACTR3/PARK7/TIMP2/ANXA1/HMGB1/TGFBR2/PDIA3/DNAJC3/MIF/TWSG1/TGFB1/CALB1/STRAP/HMGB2/IGF2	38	1.07	http://amigo.geneontology.org/amigo/term/GO:0010033
GO:0006403	RNA localization	5/287	28/2082	0.340913	0.597184	0.554416	YBX1/NPM1/RAN/EIF4A3/EIF5A	5	1.3	http://amigo.geneontology.org/amigo/term/GO:0006403
GO:0008202	steroid metabolic process	5/287	28/2082	0.340913	0.597184	0.554416	APOB/APOA1/LCAT/CETP/FDPS	5	1.3	http://amigo.geneontology.org/amigo/term/GO:0008202
GO:0044262	cellular carbohydrate metabolic process	5/287	28/2082	0.340913	0.597184	0.554416	TPI1/GOT1/PGP/HMGB1/IGF2	5	1.3	http://amigo.geneontology.org/amigo/term/GO:0044262
GO:0050657	nucleic acid transport	5/287	28/2082	0.340913	0.597184	0.554416	YBX1/NPM1/RAN/EIF4A3/EIF5A	5	1.3	http://amigo.geneontology.org/amigo/term/GO:0050657
GO:0050658	RNA transport	5/287	28/2082	0.340913	0.597184	0.554416	YBX1/NPM1/RAN/EIF4A3/EIF5A	5	1.3	http://amigo.geneontology.org/amigo/term/GO:0050658
GO:0051236	establishment of RNA localization	5/287	28/2082	0.340913	0.597184	0.554416	YBX1/NPM1/RAN/EIF4A3/EIF5A	5	1.3	http://amigo.geneontology.org/amigo/term/GO:0051236
GO:0051480	regulation of cytosolic calcium ion concentration	5/287	28/2082	0.340913	0.597184	0.554416	YWHAE/HMGB1/CAV1/CALB1/ANXA2	5	1.3	http://amigo.geneontology.org/amigo/term/GO:0051480
GO:0006633	fatty acid biosynthetic process	3/287	15/2082	0.342503	0.597184	0.554416	APOA1/ANXA1/MIF	3	1.45	http://amigo.geneontology.org/amigo/term/GO:0006633
GO:0007266	Rho protein signal transduction	3/287	15/2082	0.342503	0.597184	0.554416	APOA1/CDH13/CDC42	3	1.45	http://amigo.geneontology.org/amigo/term/GO:0007266
GO:0009411	response to UV	3/287	15/2082	0.342503	0.597184	0.554416	MMP2/EIF2S1/PCNA	3	1.45	http://amigo.geneontology.org/amigo/term/GO:0009411
GO:0030510	regulation of BMP signaling pathway	3/287	15/2082	0.342503	0.597184	0.554416	CDH5/NEO1/TWSG1	3	1.45	http://amigo.geneontology.org/amigo/term/GO:0030510
GO:0032388	positive regulation of intracellular transport	3/287	15/2082	0.342503	0.597184	0.554416	YWHAE/DCTN1/ANXA2	3	1.45	http://amigo.geneontology.org/amigo/term/GO:0032388
GO:0043491	protein kinase B signaling	3/287	15/2082	0.342503	0.597184	0.554416	MSTN/SLC9A3R1/IGF2	3	1.45	http://amigo.geneontology.org/amigo/term/GO:0043491
GO:0050708	regulation of protein secretion	3/287	15/2082	0.342503	0.597184	0.554416	RBP4A/TGFBR2/TGFB1	3	1.45	http://amigo.geneontology.org/amigo/term/GO:0050708
GO:0060541	respiratory system development	3/287	15/2082	0.342503	0.597184	0.554416	APOA1/HMGB1/TGFBR2	3	1.45	http://amigo.geneontology.org/amigo/term/GO:0060541
GO:0048585	negative regulation of response to stimulus	20/287	131/2082	0.344222	0.597184	0.554416	APOA1/HSPA5/CDH5/DKK3/YWHAB/MSTN/CDH2/YBX1/TXN/PTPRS/ANXA1/ADA/RACK1/HSPB1/DNAJC3/MIF/TWSG1/STRAP/SLC9A3R1/ANXA2	20	1.11	http://amigo.geneontology.org/amigo/term/GO:0048585
GO:0006397	mRNA processing	10/287	62/2082	0.347027	0.597184	0.554416	YBX1/HNRNPKL/EIF4A3/NCL/SRSF1/SRSF2/STRAP/PRPF19/ZC3H14/SRRM1	10	1.17	http://amigo.geneontology.org/amigo/term/GO:0006397
GO:0050776	regulation of immune response	7/287	42/2082	0.356435	0.597184	0.554416	TFRC/MBL2/B2M/PARK7/ANXA1/HMGB1/COLEC11	7	1.21	http://amigo.geneontology.org/amigo/term/GO:0050776
GO:0048666	neuron development	20/287	132/2082	0.357812	0.597184	0.554416	ACTG1/L1CAM/VCL/AGRN/NRP1/CNTN1/TUBB3/CDH2/NEO1/DBN1/STMN1/RELN/LAMB1/PTPRS/UGDH/OLFM1/CTNNA2/ALCAM/CDC42/TWF2	20	1.1	http://amigo.geneontology.org/amigo/term/GO:0048666
GO:0000380	alternative mRNA splicing, via spliceosome	2/287	9/2082	0.35819	0.597184	0.554416	EIF4A3/SRSF1	2	1.61	http://amigo.geneontology.org/amigo/term/GO:0000380
GO:0001523	retinoid metabolic process	2/287	9/2082	0.35819	0.597184	0.554416	TTR/RBP4A	2	1.61	http://amigo.geneontology.org/amigo/term/GO:0001523
GO:0006638	neutral lipid metabolic process	2/287	9/2082	0.35819	0.597184	0.554416	APOB/APOA1	2	1.61	http://amigo.geneontology.org/amigo/term/GO:0006638
GO:0006639	acylglycerol metabolic process	2/287	9/2082	0.35819	0.597184	0.554416	APOB/APOA1	2	1.61	http://amigo.geneontology.org/amigo/term/GO:0006639
GO:0007041	lysosomal transport	2/287	9/2082	0.35819	0.597184	0.554416	HSPA8/LAMP2	2	1.61	http://amigo.geneontology.org/amigo/term/GO:0007041
GO:0008637	apoptotic mitochondrial changes	2/287	9/2082	0.35819	0.597184	0.554416	HSPD1/PPP2CB	2	1.61	http://amigo.geneontology.org/amigo/term/GO:0008637
GO:0009410	response to xenobiotic stimulus	2/287	9/2082	0.35819	0.597184	0.554416	S100A12/PCNA	2	1.61	http://amigo.geneontology.org/amigo/term/GO:0009410
GO:0010469	regulation of signaling receptor activity	2/287	9/2082	0.35819	0.597184	0.554416	AGRN/LY6E	2	1.61	http://amigo.geneontology.org/amigo/term/GO:0010469
GO:0010718	positive regulation of epithelial to mesenchymal transition	2/287	9/2082	0.35819	0.597184	0.554416	OLFM1/TGFBR2	2	1.61	http://amigo.geneontology.org/amigo/term/GO:0010718
GO:0016101	diterpenoid metabolic process	2/287	9/2082	0.35819	0.597184	0.554416	TTR/RBP4A	2	1.61	http://amigo.geneontology.org/amigo/term/GO:0016101
GO:0016126	sterol biosynthetic process	2/287	9/2082	0.35819	0.597184	0.554416	APOA1/FDPS	2	1.61	http://amigo.geneontology.org/amigo/term/GO:0016126
GO:0019724	B cell mediated immunity	2/287	9/2082	0.35819	0.597184	0.554416	TFRC/MBL2	2	1.61	http://amigo.geneontology.org/amigo/term/GO:0019724
GO:0030038	contractile actin filament bundle assembly	2/287	9/2082	0.35819	0.597184	0.554416	APOA1/TGFBR2	2	1.61	http://amigo.geneontology.org/amigo/term/GO:0030038
GO:0031532	actin cytoskeleton reorganization	2/287	9/2082	0.35819	0.597184	0.554416	MYH9/ANXA1	2	1.61	http://amigo.geneontology.org/amigo/term/GO:0031532
GO:0034446	substrate adhesion-dependent cell spreading	2/287	9/2082	0.35819	0.597184	0.554416	APOA1/LAMB1	2	1.61	http://amigo.geneontology.org/amigo/term/GO:0034446
GO:0043112	receptor metabolic process	2/287	9/2082	0.35819	0.597184	0.554416	TFRC/ANXA2	2	1.61	http://amigo.geneontology.org/amigo/term/GO:0043112
GO:0043149	stress fiber assembly	2/287	9/2082	0.35819	0.597184	0.554416	APOA1/TGFBR2	2	1.61	http://amigo.geneontology.org/amigo/term/GO:0043149
GO:0043966	histone H3 acetylation	2/287	9/2082	0.35819	0.597184	0.554416	MEAF6/PRPF19	2	1.61	http://amigo.geneontology.org/amigo/term/GO:0043966
GO:0044264	cellular polysaccharide metabolic process	2/287	9/2082	0.35819	0.597184	0.554416	HMGB1/IGF2	2	1.61	http://amigo.geneontology.org/amigo/term/GO:0044264
GO:0045639	positive regulation of myeloid cell differentiation	2/287	9/2082	0.35819	0.597184	0.554416	HMGB1/TGFB1	2	1.61	http://amigo.geneontology.org/amigo/term/GO:0045639
GO:0045815	positive regulation of gene expression, epigenetic	2/287	9/2082	0.35819	0.597184	0.554416	HIST1H101/H1F0	2	1.61	http://amigo.geneontology.org/amigo/term/GO:0045815
GO:0046822	regulation of nucleocytoplasmic transport	2/287	9/2082	0.35819	0.597184	0.554416	YWHAE/TXN	2	1.61	http://amigo.geneontology.org/amigo/term/GO:0046822
GO:0046849	bone remodeling	2/287	9/2082	0.35819	0.597184	0.554416	SPP1/SPP2	2	1.61	http://amigo.geneontology.org/amigo/term/GO:0046849
GO:0050714	positive regulation of protein secretion	2/287	9/2082	0.35819	0.597184	0.554416	RBP4A/TGFBR2	2	1.61	http://amigo.geneontology.org/amigo/term/GO:0050714
GO:0051653	spindle localization	2/287	9/2082	0.35819	0.597184	0.554416	ACTR3/DCTN1	2	1.61	http://amigo.geneontology.org/amigo/term/GO:0051653
GO:0060191	regulation of lipase activity	2/287	9/2082	0.35819	0.597184	0.554416	APOA1/ANXA1	2	1.61	http://amigo.geneontology.org/amigo/term/GO:0060191
GO:0071219	cellular response to molecule of bacterial origin	2/287	9/2082	0.35819	0.597184	0.554416	HMGB1/MIF	2	1.61	http://amigo.geneontology.org/amigo/term/GO:0071219
GO:0071222	cellular response to lipopolysaccharide	2/287	9/2082	0.35819	0.597184	0.554416	HMGB1/MIF	2	1.61	http://amigo.geneontology.org/amigo/term/GO:0071222
GO:0071466	cellular response to xenobiotic stimulus	2/287	9/2082	0.35819	0.597184	0.554416	S100A12/PCNA	2	1.61	http://amigo.geneontology.org/amigo/term/GO:0071466
GO:0071621	granulocyte chemotaxis	2/287	9/2082	0.35819	0.597184	0.554416	MSTN/ANXA1	2	1.61	http://amigo.geneontology.org/amigo/term/GO:0071621
GO:1905268	negative regulation of chromatin organization	2/287	9/2082	0.35819	0.597184	0.554416	HIST1H101/H1F0	2	1.61	http://amigo.geneontology.org/amigo/term/GO:1905268
GO:2000045	regulation of G1/S transition of mitotic cell cycle	2/287	9/2082	0.35819	0.597184	0.554416	ANXA1/PSME3	2	1.61	http://amigo.geneontology.org/amigo/term/GO:2000045
GO:2000058	regulation of ubiquitin-dependent protein catabolic process	2/287	9/2082	0.35819	0.597184	0.554416	HSP90AB1/RPL5	2	1.61	http://amigo.geneontology.org/amigo/term/GO:2000058
GO:0000463	maturation of LSU-rRNA from tricistronic rRNA transcript (SSU-rRNA, 5.8S rRNA, LSU-rRNA)	1/287	3/2082	0.359305	0.597184	0.554416	RPL35	1	2.42	http://amigo.geneontology.org/amigo/term/GO:0000463
GO:0001765	membrane raft assembly	1/287	3/2082	0.359305	0.597184	0.554416	CAV1	1	2.42	http://amigo.geneontology.org/amigo/term/GO:0001765
GO:0001909	leukocyte mediated cytotoxicity	1/287	3/2082	0.359305	0.597184	0.554416	PRDX1	1	2.42	http://amigo.geneontology.org/amigo/term/GO:0001909
GO:0001953	negative regulation of cell-matrix adhesion	1/287	3/2082	0.359305	0.597184	0.554416	MMP2	1	2.42	http://amigo.geneontology.org/amigo/term/GO:0001953
GO:0001960	negative regulation of cytokine-mediated signaling pathway	1/287	3/2082	0.359305	0.597184	0.554416	APOA1	1	2.42	http://amigo.geneontology.org/amigo/term/GO:0001960
GO:0002068	glandular epithelial cell development	1/287	3/2082	0.359305	0.597184	0.554416	CDH2	1	2.42	http://amigo.geneontology.org/amigo/term/GO:0002068
GO:0002218	activation of innate immune response	1/287	3/2082	0.359305	0.597184	0.554416	HMGB1	1	2.42	http://amigo.geneontology.org/amigo/term/GO:0002218
GO:0002260	lymphocyte homeostasis	1/287	3/2082	0.359305	0.597184	0.554416	MIF	1	2.42	http://amigo.geneontology.org/amigo/term/GO:0002260
GO:0002673	regulation of acute inflammatory response	1/287	3/2082	0.359305	0.597184	0.554416	PARK7	1	2.42	http://amigo.geneontology.org/amigo/term/GO:0002673
GO:0002714	positive regulation of B cell mediated immunity	1/287	3/2082	0.359305	0.597184	0.554416	TFRC	1	2.42	http://amigo.geneontology.org/amigo/term/GO:0002714
GO:0002825	regulation of T-helper 1 type immune response	1/287	3/2082	0.359305	0.597184	0.554416	ANXA1	1	2.42	http://amigo.geneontology.org/amigo/term/GO:0002825
GO:0002828	regulation of type 2 immune response	1/287	3/2082	0.359305	0.597184	0.554416	ANXA1	1	2.42	http://amigo.geneontology.org/amigo/term/GO:0002828
GO:0002891	positive regulation of immunoglobulin mediated immune response	1/287	3/2082	0.359305	0.597184	0.554416	TFRC	1	2.42	http://amigo.geneontology.org/amigo/term/GO:0002891
GO:0003300	cardiac muscle hypertrophy	1/287	3/2082	0.359305	0.597184	0.554416	MTPN	1	2.42	http://amigo.geneontology.org/amigo/term/GO:0003300
GO:0006415	translational termination	1/287	3/2082	0.359305	0.597184	0.554416	EIF5A	1	2.42	http://amigo.geneontology.org/amigo/term/GO:0006415
GO:0006449	regulation of translational termination	1/287	3/2082	0.359305	0.597184	0.554416	EIF5A	1	2.42	http://amigo.geneontology.org/amigo/term/GO:0006449
GO:0006517	protein deglycosylation	1/287	3/2082	0.359305	0.597184	0.554416	PARK7	1	2.42	http://amigo.geneontology.org/amigo/term/GO:0006517
GO:0006526	arginine biosynthetic process	1/287	3/2082	0.359305	0.597184	0.554416	ASS1	1	2.42	http://amigo.geneontology.org/amigo/term/GO:0006526
GO:0006531	aspartate metabolic process	1/287	3/2082	0.359305	0.597184	0.554416	GOT1	1	2.42	http://amigo.geneontology.org/amigo/term/GO:0006531
GO:0006656	phosphatidylcholine biosynthetic process	1/287	3/2082	0.359305	0.597184	0.554416	APOA1	1	2.42	http://amigo.geneontology.org/amigo/term/GO:0006656
GO:0007158	neuron cell-cell adhesion	1/287	3/2082	0.359305	0.597184	0.554416	AGRN	1	2.42	http://amigo.geneontology.org/amigo/term/GO:0007158
GO:0007171	activation of transmembrane receptor protein tyrosine kinase activity	1/287	3/2082	0.359305	0.597184	0.554416	AGRN	1	2.42	http://amigo.geneontology.org/amigo/term/GO:0007171
GO:0007616	long-term memory	1/287	3/2082	0.359305	0.597184	0.554416	CALB1	1	2.42	http://amigo.geneontology.org/amigo/term/GO:0007616
GO:0009147	pyrimidine nucleoside triphosphate metabolic process	1/287	3/2082	0.359305	0.597184	0.554416	NME2	1	2.42	http://amigo.geneontology.org/amigo/term/GO:0009147
GO:0009148	pyrimidine nucleoside triphosphate biosynthetic process	1/287	3/2082	0.359305	0.597184	0.554416	NME2	1	2.42	http://amigo.geneontology.org/amigo/term/GO:0009148
GO:0009218	pyrimidine ribonucleotide metabolic process	1/287	3/2082	0.359305	0.597184	0.554416	NME2	1	2.42	http://amigo.geneontology.org/amigo/term/GO:0009218
GO:0009220	pyrimidine ribonucleotide biosynthetic process	1/287	3/2082	0.359305	0.597184	0.554416	NME2	1	2.42	http://amigo.geneontology.org/amigo/term/GO:0009220
GO:0010039	response to iron ion	1/287	3/2082	0.359305	0.597184	0.554416	B2M	1	2.42	http://amigo.geneontology.org/amigo/term/GO:0010039
GO:0010470	regulation of gastrulation	1/287	3/2082	0.359305	0.597184	0.554416	RACK1	1	2.42	http://amigo.geneontology.org/amigo/term/GO:0010470
GO:0010738	regulation of protein kinase A signaling	1/287	3/2082	0.359305	0.597184	0.554416	MIF	1	2.42	http://amigo.geneontology.org/amigo/term/GO:0010738
GO:0010934	macrophage cytokine production	1/287	3/2082	0.359305	0.597184	0.554416	TGFBR2	1	2.42	http://amigo.geneontology.org/amigo/term/GO:0010934
GO:0010935	regulation of macrophage cytokine production	1/287	3/2082	0.359305	0.597184	0.554416	TGFBR2	1	2.42	http://amigo.geneontology.org/amigo/term/GO:0010935
GO:0010936	negative regulation of macrophage cytokine production	1/287	3/2082	0.359305	0.597184	0.554416	TGFBR2	1	2.42	http://amigo.geneontology.org/amigo/term/GO:0010936
GO:0014816	skeletal muscle satellite cell differentiation	1/287	3/2082	0.359305	0.597184	0.554416	MSTN	1	2.42	http://amigo.geneontology.org/amigo/term/GO:0014816
GO:0014859	negative regulation of skeletal muscle cell proliferation	1/287	3/2082	0.359305	0.597184	0.554416	MSTN	1	2.42	http://amigo.geneontology.org/amigo/term/GO:0014859
GO:0014896	muscle hypertrophy	1/287	3/2082	0.359305	0.597184	0.554416	MTPN	1	2.42	http://amigo.geneontology.org/amigo/term/GO:0014896
GO:0014897	striated muscle hypertrophy	1/287	3/2082	0.359305	0.597184	0.554416	MTPN	1	2.42	http://amigo.geneontology.org/amigo/term/GO:0014897
GO:0015748	organophosphate ester transport	1/287	3/2082	0.359305	0.597184	0.554416	APOA1	1	2.42	http://amigo.geneontology.org/amigo/term/GO:0015748
GO:0017156	calcium-ion regulated exocytosis	1/287	3/2082	0.359305	0.597184	0.554416	SDF4	1	2.42	http://amigo.geneontology.org/amigo/term/GO:0017156
GO:0018158	protein oxidation	1/287	3/2082	0.359305	0.597184	0.554416	APOA1	1	2.42	http://amigo.geneontology.org/amigo/term/GO:0018158
GO:0018410	C-terminal protein amino acid modification	1/287	3/2082	0.359305	0.597184	0.554416	AGTPBP1	1	2.42	http://amigo.geneontology.org/amigo/term/GO:0018410
GO:0019233	sensory perception of pain	1/287	3/2082	0.359305	0.597184	0.554416	CALB1	1	2.42	http://amigo.geneontology.org/amigo/term/GO:0019233
GO:0019915	lipid storage	1/287	3/2082	0.359305	0.597184	0.554416	APOA1	1	2.42	http://amigo.geneontology.org/amigo/term/GO:0019915
GO:0021511	spinal cord patterning	1/287	3/2082	0.359305	0.597184	0.554416	RELN	1	2.42	http://amigo.geneontology.org/amigo/term/GO:0021511
GO:0021533	cell differentiation in hindbrain	1/287	3/2082	0.359305	0.597184	0.554416	AGTPBP1	1	2.42	http://amigo.geneontology.org/amigo/term/GO:0021533
GO:0021587	cerebellum morphogenesis	1/287	3/2082	0.359305	0.597184	0.554416	AGTPBP1	1	2.42	http://amigo.geneontology.org/amigo/term/GO:0021587
GO:0021696	cerebellar cortex morphogenesis	1/287	3/2082	0.359305	0.597184	0.554416	AGTPBP1	1	2.42	http://amigo.geneontology.org/amigo/term/GO:0021696
GO:0021697	cerebellar cortex formation	1/287	3/2082	0.359305	0.597184	0.554416	AGTPBP1	1	2.42	http://amigo.geneontology.org/amigo/term/GO:0021697
GO:0030224	monocyte differentiation	1/287	3/2082	0.359305	0.597184	0.554416	MYH9	1	2.42	http://amigo.geneontology.org/amigo/term/GO:0030224
GO:0030299	intestinal cholesterol absorption	1/287	3/2082	0.359305	0.597184	0.554416	APOA1	1	2.42	http://amigo.geneontology.org/amigo/term/GO:0030299
GO:0030325	adrenal gland development	1/287	3/2082	0.359305	0.597184	0.554416	APOA1	1	2.42	http://amigo.geneontology.org/amigo/term/GO:0030325
GO:0030512	negative regulation of transforming growth factor beta receptor signaling pathway	1/287	3/2082	0.359305	0.597184	0.554416	STRAP	1	2.42	http://amigo.geneontology.org/amigo/term/GO:0030512
GO:0030903	notochord development	1/287	3/2082	0.359305	0.597184	0.554416	COL2A1	1	2.42	http://amigo.geneontology.org/amigo/term/GO:0030903
GO:0031579	membrane raft organization	1/287	3/2082	0.359305	0.597184	0.554416	CAV1	1	2.42	http://amigo.geneontology.org/amigo/term/GO:0031579
GO:0031639	plasminogen activation	1/287	3/2082	0.359305	0.597184	0.554416	ANXA2	1	2.42	http://amigo.geneontology.org/amigo/term/GO:0031639
GO:0032528	microvillus organization	1/287	3/2082	0.359305	0.597184	0.554416	PODXL	1	2.42	http://amigo.geneontology.org/amigo/term/GO:0032528
GO:0032608	interferon-beta production	1/287	3/2082	0.359305	0.597184	0.554416	HMGB1	1	2.42	http://amigo.geneontology.org/amigo/term/GO:0032608
GO:0032623	interleukin-2 production	1/287	3/2082	0.359305	0.597184	0.554416	ANXA1	1	2.42	http://amigo.geneontology.org/amigo/term/GO:0032623
GO:0032663	regulation of interleukin-2 production	1/287	3/2082	0.359305	0.597184	0.554416	ANXA1	1	2.42	http://amigo.geneontology.org/amigo/term/GO:0032663
GO:0032677	regulation of interleukin-8 production	1/287	3/2082	0.359305	0.597184	0.554416	HMGB1	1	2.42	http://amigo.geneontology.org/amigo/term/GO:0032677
GO:0032757	positive regulation of interleukin-8 production	1/287	3/2082	0.359305	0.597184	0.554416	HMGB1	1	2.42	http://amigo.geneontology.org/amigo/term/GO:0032757
GO:0032905	transforming growth factor beta1 production	1/287	3/2082	0.359305	0.597184	0.554416	LUM	1	2.42	http://amigo.geneontology.org/amigo/term/GO:0032905
GO:0032908	regulation of transforming growth factor beta1 production	1/287	3/2082	0.359305	0.597184	0.554416	LUM	1	2.42	http://amigo.geneontology.org/amigo/term/GO:0032908
GO:0033033	negative regulation of myeloid cell apoptotic process	1/287	3/2082	0.359305	0.597184	0.554416	MIF	1	2.42	http://amigo.geneontology.org/amigo/term/GO:0033033
GO:0033555	multicellular organismal response to stress	1/287	3/2082	0.359305	0.597184	0.554416	RELN	1	2.42	http://amigo.geneontology.org/amigo/term/GO:0033555
GO:0033630	positive regulation of cell adhesion mediated by integrin	1/287	3/2082	0.359305	0.597184	0.554416	PODXL	1	2.42	http://amigo.geneontology.org/amigo/term/GO:0033630
GO:0034067	protein localization to Golgi apparatus	1/287	3/2082	0.359305	0.597184	0.554416	RAB6A	1	2.42	http://amigo.geneontology.org/amigo/term/GO:0034067
GO:0034103	regulation of tissue remodeling	1/287	3/2082	0.359305	0.597184	0.554416	SPP1	1	2.42	http://amigo.geneontology.org/amigo/term/GO:0034103
GO:0034214	protein hexamerization	1/287	3/2082	0.359305	0.597184	0.554416	UGDH	1	2.42	http://amigo.geneontology.org/amigo/term/GO:0034214
GO:0034314	Arp2/3 complex-mediated actin nucleation	1/287	3/2082	0.359305	0.597184	0.554416	ACTR3	1	2.42	http://amigo.geneontology.org/amigo/term/GO:0034314
GO:0035150	regulation of tube size	1/287	3/2082	0.359305	0.597184	0.554416	AGT	1	2.42	http://amigo.geneontology.org/amigo/term/GO:0035150
GO:0035296	regulation of tube diameter	1/287	3/2082	0.359305	0.597184	0.554416	AGT	1	2.42	http://amigo.geneontology.org/amigo/term/GO:0035296
GO:0035307	positive regulation of protein dephosphorylation	1/287	3/2082	0.359305	0.597184	0.554416	CDH5	1	2.42	http://amigo.geneontology.org/amigo/term/GO:0035307
GO:0035372	protein localization to microtubule	1/287	3/2082	0.359305	0.597184	0.554416	MAPRE1	1	2.42	http://amigo.geneontology.org/amigo/term/GO:0035372
GO:0036032	neural crest cell delamination	1/287	3/2082	0.359305	0.597184	0.554416	CDH2	1	2.42	http://amigo.geneontology.org/amigo/term/GO:0036032
GO:0036314	response to sterol	1/287	3/2082	0.359305	0.597184	0.554416	TGFBR2	1	2.42	http://amigo.geneontology.org/amigo/term/GO:0036314
GO:0036474	cell death in response to hydrogen peroxide	1/287	3/2082	0.359305	0.597184	0.554416	TXN	1	2.42	http://amigo.geneontology.org/amigo/term/GO:0036474
GO:0042092	type 2 immune response	1/287	3/2082	0.359305	0.597184	0.554416	ANXA1	1	2.42	http://amigo.geneontology.org/amigo/term/GO:0042092
GO:0042417	dopamine metabolic process	1/287	3/2082	0.359305	0.597184	0.554416	HPRT1	1	2.42	http://amigo.geneontology.org/amigo/term/GO:0042417
GO:0042771	intrinsic apoptotic signaling pathway in response to DNA damage by p53 class mediator	1/287	3/2082	0.359305	0.597184	0.554416	MIF	1	2.42	http://amigo.geneontology.org/amigo/term/GO:0042771
[truncated: 1,483 more rows]

## Sheet: CC
ID	Description	GeneRatio	BgRatio	pvalue	p.adjust	qvalue	geneID	Count	RichFactor	URL
GO:0005576	extracellular region	92/311	303/2151	6.31424e-15	3.2392e-12	2.7982e-12	APOB/TF/FGA/FN1/FGB/APOA1/SPINK5/GSN/AGT/TNC/HBBA/LECT2/FBLN1/F10/LOC107051134/TTR/AGRN/RBP4A/COL12A1/COL1A1/COL2A1/HBA1/COL6A1/HSP90AB1/COL1A2/F9/MMP2/COL6A3/SPP1/MBL2/LCAT/LUM/CETP/CST3/YWHAZ/DKK3/CATH1/SPARC/ALPL/EXFABP/CKB/LYZ/B2M/NME2/PSAP/CATH2/LYG2/LY86/COL6A2/MSTN/COL9A1/YBX1/CTSB/TXN/MDH1/MEPE/OLFML3/CDH13/S100A12/RELN/LAMB1/TIMP2/ANXA1/SPP2/LGALS1A/HMGB1/AVD/SERPINB10B/COL10A1/VMO1/AvBD…	92	2.1	http://amigo.geneontology.org/amigo/term/GO:0005576
GO:0005615	extracellular space	75/311	230/2151	7.00611e-14	1.79707e-11	1.55241e-11	APOB/TF/FGA/FN1/FGB/APOA1/SPINK5/GSN/TNC/HBBA/LECT2/F10/LOC107051134/TTR/AGRN/RBP4A/COL12A1/COL2A1/HBA1/COL6A1/COL1A2/F9/MMP2/COL6A3/SPP1/MBL2/LCAT/LUM/CETP/CST3/YWHAZ/CATH1/SPARC/EXFABP/CKB/LYZ/NME2/PSAP/CATH2/LY86/COL6A2/MSTN/YBX1/CTSB/MDH1/MEPE/CDH13/S100A12/RELN/LAMB1/TIMP2/ANXA1/LGALS1A/HMGB1/SERPINB10B/COL10A1/VMO1/AvBD8/OLFM1/QSOX1/PDIA3/COLEC11/COLEC10/MIF/TWSG1/AvBD9/AvBD1/TGFB1/AvBD7/AP…	75	2.26	http://amigo.geneontology.org/amigo/term/GO:0005615
GO:0030312	external encapsulating structure	29/311	73/2151	5.97627e-08	7.66457e-06	6.62108e-06	TF/FGA/FN1/FGB/TNC/AGRN/COL12A1/COL2A1/COL6A1/COL1A2/MMP2/COL6A3/LUM/MATN3/SPARC/COL6A2/HPSE/MEPE/ACAN/LAMB1/TIMP2/COL10A1/THBS2/TGFBR2/CCN3/SPON1/MATN1/FMOD/ANXA2	29	2.75	http://amigo.geneontology.org/amigo/term/GO:0030312
GO:0031012	extracellular matrix	29/311	73/2151	5.97627e-08	7.66457e-06	6.62108e-06	TF/FGA/FN1/FGB/TNC/AGRN/COL12A1/COL2A1/COL6A1/COL1A2/MMP2/COL6A3/LUM/MATN3/SPARC/COL6A2/HPSE/MEPE/ACAN/LAMB1/TIMP2/COL10A1/THBS2/TGFBR2/CCN3/SPON1/MATN1/FMOD/ANXA2	29	2.75	http://amigo.geneontology.org/amigo/term/GO:0031012
GO:0005581	collagen trimer	13/311	20/2151	2.85404e-07	2.92824e-05	2.52958e-05	COL12A1/COL1A1/COL2A1/COL6A1/COL1A2/COL6A3/MBL2/LUM/COL6A2/COL9A1/COL10A1/COLEC11/COLEC10	13	4.5	http://amigo.geneontology.org/amigo/term/GO:0005581
GO:0062023	collagen-containing extracellular matrix	20/311	43/2151	3.62715e-07	3.10122e-05	2.679e-05	FGA/FN1/FGB/TNC/AGRN/COL12A1/COL2A1/COL6A1/COL1A2/MMP2/COL6A3/LUM/MATN3/SPARC/COL6A2/LAMB1/THBS2/MATN1/FMOD/ANXA2	20	3.22	http://amigo.geneontology.org/amigo/term/GO:0062023
GO:0005829	cytosol	76/311	318/2151	7.06906e-07	5.18061e-05	4.4753e-05	TLN1/MYH9/PKLR/HBAD/HBBA/ENO1/HSPA8/LOC107051134/ALDOC/HBA1/CA2/HSP90AA1/PGAM1/HSPA2/GAPDH/ENO3/LDHA/TPI1/LDHB/CKB/B2M/YWHAB/GOT1/YWHAE/ENO2/CCT7/CDH2/HBE/RPS4Y1/EEF2/TXN/MDH1/CCT8/DBN1/CCT6A/RAB6A/PARK7/RPLP0/SOD1/PRDX1/PGK2/EEF1B2/UGDH/RPL13/ARCN1/MYL6/RPL26L1/AK1/ADA/RPS13/RAN/RPS12/RACK1/EIF2S1/RPL7A/MTPN/CSNK2A1/DNAJC3/CTNNA2/RPSAP58/RPS15/CAPZB/ASS1/ATIC/MIF/RPL35/RPL27/CALB1/STRAP/PAICS/RP…	76	1.65	http://amigo.geneontology.org/amigo/term/GO:0005829
GO:0022626	cytosolic ribosome	13/311	22/2151	1.38915e-06	8.90791e-05	7.69515e-05	RPS4Y1/RPLP0/RPL13/RPL26L1/RPS13/RPS12/RPL7A/RPSAP58/RPS15/RPL35/RPL27/RPL5/RPL10L	13	4.09	http://amigo.geneontology.org/amigo/term/GO:0022626
GO:0099081	supramolecular polymer	37/311	130/2151	1.4518e-05	0.000679968	0.000587394	ACTG1/VCL/VIM/COL2A1/COL1A2/MMP2/TUBA1A/MYH1E/LUM/LMNA/TUBB4B/ACTN1/TUBB/TUBB3/TPM2/KRT7/TPM1/TUBB1/KRT14/DBN1/STMN1/CDH13/SPTAN1/MYL1/MYL6/KRT24/LMNB1/HSPB1/LMNB2/NUDC/TNNI2/CAPZB/MAPRE1/TNNC2/DMD/DCTN1/TWF2	37	1.97	http://amigo.geneontology.org/amigo/term/GO:0099081
GO:0099512	supramolecular fiber	37/311	130/2151	1.4518e-05	0.000679968	0.000587394	ACTG1/VCL/VIM/COL2A1/COL1A2/MMP2/TUBA1A/MYH1E/LUM/LMNA/TUBB4B/ACTN1/TUBB/TUBB3/TPM2/KRT7/TPM1/TUBB1/KRT14/DBN1/STMN1/CDH13/SPTAN1/MYL1/MYL6/KRT24/LMNB1/HSPB1/LMNB2/NUDC/TNNI2/CAPZB/MAPRE1/TNNC2/DMD/DCTN1/TWF2	37	1.97	http://amigo.geneontology.org/amigo/term/GO:0099512
GO:0015629	actin cytoskeleton	26/311	78/2151	1.45802e-05	0.000679968	0.000587394	GSN/ACTG1/VCL/MYH9/MYH1E/ACTN1/TPM2/CDH2/TPM1/MARCKS/DBN1/ACTR3/MYL12A/DSTN/MYL1/MYL6/BIN2/MTPN/MYO1C/TNNI2/CTNNA2/CAPZB/TNNC2/DMD/MYLPF/TWF2	26	2.31	http://amigo.geneontology.org/amigo/term/GO:0015629
GO:0005840	ribosome	15/311	34/2151	2.49274e-05	0.00106565	0.000920564	RPS4Y1/RPLP0/RPL13/RPL26L1/RPS13/RPS17/RPS12/RPL7A/RPL22/RPSAP58/RPS15/RPL35/RPL27/RPL5/RPL10L	15	3.05	http://amigo.geneontology.org/amigo/term/GO:0005840
GO:0044391	ribosomal subunit	13/311	28/2151	4.57161e-05	0.00180403	0.00155842	RPS4Y1/RPLP0/RPL13/RPL26L1/RPS13/RPS12/RPL7A/RPSAP58/RPS15/RPL35/RPL27/RPL5/RPL10L	13	3.21	http://amigo.geneontology.org/amigo/term/GO:0044391
GO:0042470	melanosome	9/311	15/2151	5.55233e-05	0.0018989	0.00164037	TFRC/HSP90AB1/HSP90AA1/ITGB1/HSP90B1/PMEL/PDIA3/SEC22B/PPIB	9	4.15	http://amigo.geneontology.org/amigo/term/GO:0042470
GO:0048770	pigment granule	9/311	15/2151	5.55233e-05	0.0018989	0.00164037	TFRC/HSP90AB1/HSP90AA1/ITGB1/HSP90B1/PMEL/PDIA3/SEC22B/PPIB	9	4.15	http://amigo.geneontology.org/amigo/term/GO:0048770
GO:1990904	ribonucleoprotein complex	26/311	85/2151	7.93785e-05	0.00254507	0.00219858	HSPA8/GAPDH/EIF4A2/YBX1/RPS4Y1/EEF2/RPLP0/RPL13/NPM1/HNRNPKL/HDLBP/RPL26L1/RPS13/RPS12/EIF2S1/RPL7A/EIF4A3/NCL/RPSAP58/RPS15/RPL35/RPL27/SRSF2/PRPF19/RPL5/RPL10L	26	2.12	http://amigo.geneontology.org/amigo/term/GO:1990904
GO:0005856	cytoskeleton	57/311	248/2151	8.50177e-05	0.00256554	0.00221625	GSN/ACTG1/VCL/TLN1/VIM/MYH9/ACTA2/TUBA1A/MYH1E/LMNA/GAPDH/TUBB4B/ACTN1/TUBB/TUBB3/TPM2/CDH2/KRT7/TPM1/TUBB1/MARCKS/KRT14/CCT8/DBN1/STMN1/SPTAN1/ACTR3/MYL12A/DSTN/NPM1/MYL1/MYL6/KRT24/LMNB1/HSPB1/LMNB2/NUDC/BIN2/MTPN/PCNA/MYO1C/TNNI2/CTNNA2/CDK1/CAPZB/MAPRE1/PRPF19/SEPT2L/TNNC2/DMD/WDR1/DCTN1/MYLPF/PPP2CB/CDC42/NSFL1C/TWF2	57	1.59	http://amigo.geneontology.org/amigo/term/GO:0005856
GO:0071944	cell periphery	106/311	543/2151	0.000101143	0.00288258	0.00249013	TF/FGA/FN1/FGB/TNC/ACTG1/L1CAM/VCL/TLN1/VIM/MYH9/ANPEP/NCAM1/HSPA8/TFRC/AGRN/CDH5/COL12A1/NRP1/COL2A1/COL6A1/COL1A2/CA2/MMP2/COL6A3/HSP90AA1/HSPA2/LUM/HSPD1/MATN3/GAPDH/SPARC/ALPL/P4HB/ACTN1/ITGB1/B2M/CNTN1/YWHAE/NME2/CDH11/CDH1/COL6A2/SDK2/CDH2/TPM1/ATP1A3/MARCKS/HPSE/NEO1/LRP1/MEPE/DBN1/CDH13/SPTAN1/ACAN/PARK7/LAMB1/TIMP2/PMEL/PTPRS/MXRA8/RECK/PHB2/RAB5C/ANXA1/HMGB1/COL10A1/AXL/AK1/THBS2/ADA/LY…	106	1.35	http://amigo.geneontology.org/amigo/term/GO:0071944
GO:0009986	cell surface	19/311	57/2151	0.000217484	0.00587206	0.00507261	TLN1/ANPEP/TFRC/CDH5/HSP90AA1/P4HB/ITGB1/CDH2/CDH13/PHB2/ANXA1/HMGB1/ADA/LY6E/TGFBR2/PDIA3/MIF/PHB/APMAP	19	2.31	http://amigo.geneontology.org/amigo/term/GO:0009986
GO:0022625	cytosolic large ribosomal subunit	8/311	14/2151	0.000237755	0.00590526	0.00510129	RPLP0/RPL13/RPL26L1/RPL7A/RPL35/RPL27/RPL5/RPL10L	8	3.95	http://amigo.geneontology.org/amigo/term/GO:0022625
GO:0032991	protein-containing complex	122/311	656/2151	0.000241736	0.00590526	0.00510129	APOB/FGA/FGB/APOA1/SPINK5/ACTG1/VCL/MYH9/HBAD/HBBA/HSPA5/ENO1/HSPA8/TTR/CDH5/COL12A1/COL1A1/COL2A1/HBA1/COL6A1/HSP90AB1/COL1A2/COL6A3/HSP90AA1/HSPA2/MBL2/MYH1E/LUM/CETP/GAPDH/ENO3/ITGB1/B2M/ENO2/CCT7/CDH1/COL6A2/COL9A1/CDH2/HBE/EIF4A2/YWHAQ/YBX1/RPS4Y1/HIST1H2B8/EEF2/PSMA7/CCT8/CCT6A/CDH13/ATP5B/ACTR3/LAMB1/RPLP0/HIST1H101/MYL12A/RECK/EEF1B2/PHB2/RPL13/NPM1/H1F0/MYL1/ARCN1/HMGB1/MYL6/HNRNPKL/COL1…	122	1.29	http://amigo.geneontology.org/amigo/term/GO:0032991
GO:0099080	supramolecular complex	40/311	166/2151	0.000399503	0.00931569	0.00804741	ACTG1/VCL/VIM/COL2A1/COL1A2/MMP2/TUBA1A/MYH1E/LUM/LMNA/TUBB4B/ACTN1/TUBB/TUBB3/TPM2/KRT7/TPM1/TUBB1/RPS4Y1/KRT14/DBN1/STMN1/CDH13/SPTAN1/MYL1/MYL6/KRT24/LMNB1/HSPB1/EIF2S1/LMNB2/NUDC/TNNI2/CAPZB/MAPRE1/MEAF6/TNNC2/DMD/DCTN1/TWF2	40	1.67	http://amigo.geneontology.org/amigo/term/GO:0099080
GO:0005737	cytoplasm	206/311	1245/2151	0.000704031	0.0157029	0.0135651	APOB/TF/APOA1/GSN/ACTG1/VCL/TLN1/VIM/MYH9/ANPEP/PKLR/HBAD/HBBA/HSPA5/ACTA2/ENO1/HSPA8/NELL2/LECT2/TFRC/LOC107051134/TTR/RBP4A/ALDOC/NRP1/HBA1/HSP90AB1/CA2/MMP2/HSP90AA1/TUBA1A/PGAM1/HSPA2/MBL2/MYH1E/HSPD1/GAPDH/YWHAZ/ENO3/TUBB4B/LDHA/TPI1/ACTN4/LDHB/P4HB/CKB/ACTN1/ITGB1/LYZ/B2M/TUBB/CTSD/YWHAB/GOT1/TUBB3/YWHAE/ENO2/NME2/PSAP/CCT7/CDH1/YWHAG/EEF1A1/TPM2/CDH2/HBE/MINPP1/TPM1/TUBB1/YWHAQ/ATP1A3/MARC…	206	1.14	http://amigo.geneontology.org/amigo/term/GO:0005737
GO:0043228	non-membrane-bounded organelle	94/311	501/2151	0.00139756	0.0286779	0.0247736	APOB/GSN/ACTG1/VCL/TLN1/VIM/MYH9/ACTA2/MMP2/TUBA1A/MYH1E/LMNA/GAPDH/TUBB4B/ACTN1/TUBB/TUBB3/TPM2/CDH2/KRT7/TPM1/TUBB1/EIF4A2/MARCKS/RPS4Y1/HIST1H2B8/KRT14/CCT8/DBN1/STMN1/SPTAN1/ACTR3/HMGN4/RPLP0/HIST1H101/MYL12A/PGK2/DSTN/RPL13/NPM1/H1F0/MYL1/HMGB1/MYL6/SERPINB10B/RPL26L1/KRT24/RPS13/H2AZ2/LMNB1/RPS17/RPS12/RNASE6/HSPB1/EIF2S1/LMNB2/NUDC/BIN2/RPL7A/EIF4A3/HPRT1/MTPN/PCNA/NCL/MYO1C/RPL22/TNNI2/MC…	94	1.3	http://amigo.geneontology.org/amigo/term/GO:0043228
GO:0043232	intracellular non-membrane-bounded organelle	94/311	501/2151	0.00139756	0.0286779	0.0247736	APOB/GSN/ACTG1/VCL/TLN1/VIM/MYH9/ACTA2/MMP2/TUBA1A/MYH1E/LMNA/GAPDH/TUBB4B/ACTN1/TUBB/TUBB3/TPM2/CDH2/KRT7/TPM1/TUBB1/EIF4A2/MARCKS/RPS4Y1/HIST1H2B8/KRT14/CCT8/DBN1/STMN1/SPTAN1/ACTR3/HMGN4/RPLP0/HIST1H101/MYL12A/PGK2/DSTN/RPL13/NPM1/H1F0/MYL1/HMGB1/MYL6/SERPINB10B/RPL26L1/KRT24/RPS13/H2AZ2/LMNB1/RPS17/RPS12/RNASE6/HSPB1/EIF2S1/LMNB2/NUDC/BIN2/RPL7A/EIF4A3/HPRT1/MTPN/PCNA/NCL/MYO1C/RPL22/TNNI2/MC…	94	1.3	http://amigo.geneontology.org/amigo/term/GO:0043232
GO:0015934	large ribosomal subunit	8/311	18/2151	0.00203795	0.0402103	0.0347359	RPLP0/RPL13/RPL26L1/RPL7A/RPL35/RPL27/RPL5/RPL10L	8	3.07	http://amigo.geneontology.org/amigo/term/GO:0015934
GO:0022627	cytosolic small ribosomal subunit	5/311	8/2151	0.00235818	0.0448053	0.0387053	RPS4Y1/RPS13/RPS12/RPSAP58/RPS15	5	4.32	http://amigo.geneontology.org/amigo/term/GO:0022627
GO:0099513	polymeric cytoskeletal fiber	22/311	84/2151	0.0028694	0.0465435	0.0402068	ACTG1/VIM/TUBA1A/LMNA/TUBB4B/TUBB/TUBB3/TPM2/KRT7/TPM1/TUBB1/KRT14/DBN1/STMN1/KRT24/LMNB1/LMNB2/NUDC/MAPRE1/DMD/DCTN1/TWF2	22	1.81	http://amigo.geneontology.org/amigo/term/GO:0099513
GO:0000015	phosphopyruvate hydratase complex	3/311	3/2151	0.00299754	0.0465435	0.0402068	ENO1/ENO3/ENO2	3	6.92	http://amigo.geneontology.org/amigo/term/GO:0000015
GO:0005583	fibrillar collagen trimer	3/311	3/2151	0.00299754	0.0465435	0.0402068	COL2A1/COL1A2/LUM	3	6.92	http://amigo.geneontology.org/amigo/term/GO:0005583
GO:0005832	chaperonin-containing T-complex	3/311	3/2151	0.00299754	0.0465435	0.0402068	CCT7/CCT8/CCT6A	3	6.92	http://amigo.geneontology.org/amigo/term/GO:0005832
GO:0098643	banded collagen fibril	3/311	3/2151	0.00299754	0.0465435	0.0402068	COL2A1/COL1A2/LUM	3	6.92	http://amigo.geneontology.org/amigo/term/GO:0098643
GO:0098644	complex of collagen trimers	3/311	3/2151	0.00299754	0.0465435	0.0402068	COL2A1/COL1A2/LUM	3	6.92	http://amigo.geneontology.org/amigo/term/GO:0098644
GO:0001726	ruffle	8/311	19/2151	0.00308475	0.0465435	0.0402068	TLN1/MYH9/ACTN1/ITGB1/NME2/MYO1C/SLC9A3R1/PODXL	8	2.91	http://amigo.geneontology.org/amigo/term/GO:0001726
GO:0030863	cortical cytoskeleton	7/311	16/2151	0.00437123	0.060365	0.0521467	VCL/MYH9/ACTN1/CDH2/DBN1/CAPZB/MAPRE1	7	3.03	http://amigo.geneontology.org/amigo/term/GO:0030863
GO:0016342	catenin complex	5/311	9/2151	0.00468218	0.060365	0.0521467	CDH5/CDH1/CDH2/CDH13/CTNNA2	5	3.84	http://amigo.geneontology.org/amigo/term/GO:0016342
GO:0030864	cortical actin cytoskeleton	5/311	9/2151	0.00468218	0.060365	0.0521467	VCL/MYH9/ACTN1/CDH2/DBN1	5	3.84	http://amigo.geneontology.org/amigo/term/GO:0030864
GO:0044853	plasma membrane raft	5/311	9/2151	0.00468218	0.060365	0.0521467	CDH1/CDH2/CDH13/CAV1/TGFBR2	5	3.84	http://amigo.geneontology.org/amigo/term/GO:0044853
GO:0005833	hemoglobin complex	4/311	6/2151	0.00505984	0.060365	0.0521467	HBAD/HBBA/HBA1/HBE	4	4.61	http://amigo.geneontology.org/amigo/term/GO:0005833
GO:0031838	haptoglobin-hemoglobin complex	4/311	6/2151	0.00505984	0.060365	0.0521467	HBAD/HBBA/HBA1/HBE	4	4.61	http://amigo.geneontology.org/amigo/term/GO:0031838
GO:0032994	protein-lipid complex	4/311	6/2151	0.00505984	0.060365	0.0521467	APOB/APOA1/CETP/APOV1	4	4.61	http://amigo.geneontology.org/amigo/term/GO:0032994
GO:0034358	plasma lipoprotein particle	4/311	6/2151	0.00505984	0.060365	0.0521467	APOB/APOA1/CETP/APOV1	4	4.61	http://amigo.geneontology.org/amigo/term/GO:0034358
GO:1990777	lipoprotein particle	4/311	6/2151	0.00505984	0.060365	0.0521467	APOB/APOA1/CETP/APOV1	4	4.61	http://amigo.geneontology.org/amigo/term/GO:1990777
GO:0015935	small ribosomal subunit	5/311	10/2151	0.00826778	0.0963948	0.0832712	RPS4Y1/RPS13/RPS12/RPSAP58/RPS15	5	3.46	http://amigo.geneontology.org/amigo/term/GO:0015935
GO:0005938	cell cortex	10/311	31/2151	0.00911646	0.102605	0.088636	VCL/MYH9/ACTN1/CDH2/DBN1/SPTAN1/CAPZB/MAPRE1/SEPT2L/DCTN1	10	2.23	http://amigo.geneontology.org/amigo/term/GO:0005938
GO:0042383	sarcolemma	7/311	18/2151	0.0093828	0.102605	0.088636	VCL/ACTN1/COL6A2/CDH2/CAV1/DMD/ANXA2	7	2.69	http://amigo.geneontology.org/amigo/term/GO:0042383
GO:0005788	endoplasmic reticulum lumen	6/311	14/2151	0.00940047	0.102605	0.088636	HSPA5/P4HB/MINPP1/HSP90B1/PDIA3/PPIB	6	2.96	http://amigo.geneontology.org/amigo/term/GO:0005788
GO:0005901	caveola	4/311	7/2151	0.0104695	0.109789	0.0948422	CDH1/CDH13/CAV1/TGFBR2	4	3.95	http://amigo.geneontology.org/amigo/term/GO:0005901
GO:0042627	chylomicron	3/311	4/2151	0.0107007	0.109789	0.0948422	APOB/APOA1/APOV1	3	5.19	http://amigo.geneontology.org/amigo/term/GO:0042627
GO:0044295	axonal growth cone	3/311	4/2151	0.0107007	0.109789	0.0948422	L1CAM/NRP1/OLFM1	3	5.19	http://amigo.geneontology.org/amigo/term/GO:0044295
GO:0005882	intermediate filament	7/311	19/2151	0.0130567	0.128809	0.111272	VIM/LMNA/KRT7/KRT14/KRT24/LMNB1/LMNB2	7	2.55	http://amigo.geneontology.org/amigo/term/GO:0005882
GO:0016459	myosin complex	7/311	19/2151	0.0130567	0.128809	0.111272	MYH9/MYH1E/MYL12A/MYL1/MYL6/MYO1C/MYLPF	7	2.55	http://amigo.geneontology.org/amigo/term/GO:0016459
GO:0009897	external side of plasma membrane	8/311	24/2151	0.0155786	0.142593	0.12318	ANPEP/TFRC/CDH5/P4HB/CDH13/ANXA1/ADA/TGFBR2	8	2.31	http://amigo.geneontology.org/amigo/term/GO:0009897
GO:0045111	intermediate filament cytoskeleton	7/311	20/2151	0.0176605	0.142593	0.12318	VIM/LMNA/KRT7/KRT14/KRT24/LMNB1/LMNB2	7	2.42	http://amigo.geneontology.org/amigo/term/GO:0045111
GO:0044297	cell body	10/311	34/2151	0.0180807	0.142593	0.12318	ACTA2/HSP90AA1/HSPA2/HSPD1/TUBB/CDH2/PTPRS/OLFM1/RACK1/CALB1	10	2.03	http://amigo.geneontology.org/amigo/term/GO:0044297
GO:0031252	cell leading edge	13/311	49/2151	0.018234	0.142593	0.12318	TLN1/MYH9/ACTA2/ACTN1/ITGB1/NME2/CDH2/DBN1/ACTR3/MYO1C/CAPZB/SLC9A3R1/PODXL	13	1.83	http://amigo.geneontology.org/amigo/term/GO:0031252
GO:0000502	proteasome complex	4/311	8/2151	0.0185808	0.142593	0.12318	PSMA7/PSME3/PSMA1/PSMC1	4	3.46	http://amigo.geneontology.org/amigo/term/GO:0000502
GO:1905369	endopeptidase complex	4/311	8/2151	0.0185808	0.142593	0.12318	PSMA7/PSME3/PSMA1/PSMC1	4	3.46	http://amigo.geneontology.org/amigo/term/GO:1905369
GO:0043230	extracellular organelle	6/311	16/2151	0.0194579	0.142593	0.12318	RBP4A/ALPL/CKB/YBX1/ANXA1/QSOX1	6	2.59	http://amigo.geneontology.org/amigo/term/GO:0043230
GO:0005577	fibrinogen complex	2/311	2/2151	0.020847	0.142593	0.12318	FGA/FGB	2	6.92	http://amigo.geneontology.org/amigo/term/GO:0005577
GO:0005915	zonula adherens	2/311	2/2151	0.020847	0.142593	0.12318	VCL/ACTN1	2	6.92	http://amigo.geneontology.org/amigo/term/GO:0005915
GO:0005916	fascia adherens	2/311	2/2151	0.020847	0.142593	0.12318	VCL/CDH2	2	6.92	http://amigo.geneontology.org/amigo/term/GO:0005916
GO:0019773	proteasome core complex, alpha-subunit complex	2/311	2/2151	0.020847	0.142593	0.12318	PSMA7/PSMA1	2	6.92	http://amigo.geneontology.org/amigo/term/GO:0019773
GO:0030057	desmosome	2/311	2/2151	0.020847	0.142593	0.12318	VCL/ACTN1	2	6.92	http://amigo.geneontology.org/amigo/term/GO:0030057
GO:0031528	microvillus membrane	2/311	2/2151	0.020847	0.142593	0.12318	SLC9A3R1/PODXL	2	6.92	http://amigo.geneontology.org/amigo/term/GO:0031528
GO:0034364	high-density lipoprotein particle	2/311	2/2151	0.020847	0.142593	0.12318	APOA1/CETP	2	6.92	http://amigo.geneontology.org/amigo/term/GO:0034364
GO:0035632	mitochondrial prohibitin complex	2/311	2/2151	0.020847	0.142593	0.12318	PHB2/PHB	2	6.92	http://amigo.geneontology.org/amigo/term/GO:0035632
GO:0042824	MHC class I peptide loading complex	2/311	2/2151	0.020847	0.142593	0.12318	B2M/PDIA3	2	6.92	http://amigo.geneontology.org/amigo/term/GO:0042824
GO:0043034	costamere	2/311	2/2151	0.020847	0.142593	0.12318	VCL/SPTAN1	2	6.92	http://amigo.geneontology.org/amigo/term/GO:0043034
GO:0090636	outer dense plaque of desmosome	2/311	2/2151	0.020847	0.142593	0.12318	VCL/ACTN1	2	6.92	http://amigo.geneontology.org/amigo/term/GO:0090636
GO:0090637	inner dense plaque of desmosome	2/311	2/2151	0.020847	0.142593	0.12318	VCL/ACTN1	2	6.92	http://amigo.geneontology.org/amigo/term/GO:0090637
GO:0098948	intrinsic component of postsynaptic specialization membrane	2/311	2/2151	0.020847	0.142593	0.12318	CDH2/PTPRS	2	6.92	http://amigo.geneontology.org/amigo/term/GO:0098948
GO:0099060	integral component of postsynaptic specialization membrane	2/311	2/2151	0.020847	0.142593	0.12318	CDH2/PTPRS	2	6.92	http://amigo.geneontology.org/amigo/term/GO:0099060
GO:0099522	region of cytosol	2/311	2/2151	0.020847	0.142593	0.12318	HSPA8/DBN1	2	6.92	http://amigo.geneontology.org/amigo/term/GO:0099522
GO:0099524	postsynaptic cytosol	2/311	2/2151	0.020847	0.142593	0.12318	HSPA8/DBN1	2	6.92	http://amigo.geneontology.org/amigo/term/GO:0099524
GO:0030027	lamellipodium	9/311	30/2151	0.0215157	0.145231	0.125459	ACTA2/ACTN1/ITGB1/NME2/CDH2/DBN1/ACTR3/CAPZB/PODXL	9	2.07	http://amigo.geneontology.org/amigo/term/GO:0030027
GO:0070161	anchoring junction	16/311	66/2151	0.0220622	0.146986	0.126974	ACTG1/VCL/TLN1/CDH5/ACTN1/ITGB1/CDH11/CDH1/CDH2/DBN1/ACTR3/CAV1/CCN3/CTNNA2/PTK7/ITGAV	16	1.68	http://amigo.geneontology.org/amigo/term/GO:0070161
GO:0045121	membrane raft	7/311	21/2151	0.0232992	0.1477	0.127592	CDH1/CDH2/CDH13/PARK7/CAV1/TGFBR2/PODXL	7	2.31	http://amigo.geneontology.org/amigo/term/GO:0045121
GO:0098857	membrane microdomain	7/311	21/2151	0.0232992	0.1477	0.127592	CDH1/CDH2/CDH13/PARK7/CAV1/TGFBR2/PODXL	7	2.31	http://amigo.geneontology.org/amigo/term/GO:0098857
GO:0005811	lipid droplet	3/311	5/2151	0.0238969	0.1477	0.127592	APOB/GAPDH/PRPF19	3	4.15	http://amigo.geneontology.org/amigo/term/GO:0005811
GO:0034361	very-low-density lipoprotein particle	3/311	5/2151	0.0238969	0.1477	0.127592	APOB/APOA1/APOV1	3	4.15	http://amigo.geneontology.org/amigo/term/GO:0034361
GO:0034385	triglyceride-rich plasma lipoprotein particle	3/311	5/2151	0.0238969	0.1477	0.127592	APOB/APOA1/APOV1	3	4.15	http://amigo.geneontology.org/amigo/term/GO:0034385
GO:0101031	chaperone complex	3/311	5/2151	0.0238969	0.1477	0.127592	CCT7/CCT8/CCT6A	3	4.15	http://amigo.geneontology.org/amigo/term/GO:0101031
GO:0005604	basement membrane	6/311	17/2151	0.0265114	0.161909	0.139866	AGRN/COL6A1/MMP2/SPARC/LAMB1/ANXA2	6	2.44	http://amigo.geneontology.org/amigo/term/GO:0005604
GO:0043292	contractile fiber	12/311	48/2151	0.035721	0.21385	0.184736	VCL/MMP2/MYH1E/ACTN1/SPTAN1/MYL1/MYL6/HSPB1/TNNI2/CAPZB/TNNC2/TWF2	12	1.73	http://amigo.geneontology.org/amigo/term/GO:0043292
GO:0030054	cell junction	37/311	193/2151	0.0358501	0.21385	0.184736	ACTG1/VCL/TLN1/HSPA8/AGRN/CDH5/NRP1/ACTN4/ACTN1/ITGB1/CDH11/CDH1/SDK2/CDH2/ATP1A3/PSMA7/DBN1/ACTR3/PARK7/PTPRS/ADA/CAV1/RPS13/OLFM1/RPS17/EIF2S1/CCN3/CTNNA2/RPSAP58/CAPZB/CALB1/SEPT2L/PTK7/DMD/RPL5/CDC42/ITGAV	37	1.33	http://amigo.geneontology.org/amigo/term/GO:0030054
GO:0043204	perikaryon	5/311	14/2151	0.0401282	0.236618	0.204404	HSP90AA1/HSPA2/PTPRS/OLFM1/RACK1	5	2.47	http://amigo.geneontology.org/amigo/term/GO:0043204
GO:0005903	brush border	3/311	6/2151	0.0427341	0.246321	0.212786	VCL/ACTR3/CAPZB	3	3.46	http://amigo.geneontology.org/amigo/term/GO:0005903
GO:0030136	clathrin-coated vesicle	3/311	6/2151	0.0427341	0.246321	0.212786	TLN1/TTR/RBP4A	3	3.46	http://amigo.geneontology.org/amigo/term/GO:0030136
GO:0005911	cell-cell junction	11/311	44/2151	0.0434424	0.247622	0.213909	VCL/CDH5/ACTN1/CDH11/CDH1/CDH2/DBN1/ACTR3/CCN3/CTNNA2/PTK7	11	1.73	http://amigo.geneontology.org/amigo/term/GO:0005911
GO:0043296	apical junction complex	4/311	10/2151	0.0439875	0.247974	0.214213	VCL/CDH5/ACTN1/CDH1	4	2.77	http://amigo.geneontology.org/amigo/term/GO:0043296
GO:0005925	focal adhesion	7/311	24/2151	0.0472935	0.263713	0.22781	ACTG1/VCL/TLN1/ACTN1/ITGB1/CAV1/ITGAV	7	2.02	http://amigo.geneontology.org/amigo/term/GO:0005925
GO:0005912	adherens junction	5/311	15/2151	0.053292	0.288883	0.249553	VCL/CDH5/ACTN1/CDH2/CTNNA2	5	2.31	http://amigo.geneontology.org/amigo/term/GO:0005912
GO:0030135	coated vesicle	5/311	15/2151	0.053292	0.288883	0.249553	TLN1/TTR/RBP4A/ARCN1/SEC22B	5	2.31	http://amigo.geneontology.org/amigo/term/GO:0030135
GO:0001891	phagocytic cup	2/311	3/2151	0.0565459	0.288883	0.249553	ANXA1/BIN2	2	4.61	http://amigo.geneontology.org/amigo/term/GO:0001891
GO:0005839	proteasome core complex	2/311	3/2151	0.0565459	0.288883	0.249553	PSMA7/PSMA1	2	4.61	http://amigo.geneontology.org/amigo/term/GO:0005839
GO:0033178	proton-transporting two-sector ATPase complex, catalytic domain	2/311	3/2151	0.0565459	0.288883	0.249553	ATP5B/ATP6V1B2	2	4.61	http://amigo.geneontology.org/amigo/term/GO:0033178
GO:0060417	yolk	2/311	3/2151	0.0565459	0.288883	0.249553	TTR/RBP4A	2	4.61	http://amigo.geneontology.org/amigo/term/GO:0060417
GO:0065010	extracellular membrane-bounded organelle	2/311	3/2151	0.0565459	0.288883	0.249553	ALPL/CKB	2	4.61	http://amigo.geneontology.org/amigo/term/GO:0065010
GO:1990357	terminal web	2/311	3/2151	0.0565459	0.288883	0.249553	VCL/ACTN1	2	4.61	http://amigo.geneontology.org/amigo/term/GO:1990357
GO:0019897	extrinsic component of plasma membrane	7/311	25/2151	0.0578643	0.288883	0.249553	CDH5/CDH1/CDH2/CDH13/ANXA1/CTNNA2/ANXA2	7	1.94	http://amigo.geneontology.org/amigo/term/GO:0019897
GO:0030055	cell-substrate junction	7/311	25/2151	0.0578643	0.288883	0.249553	ACTG1/VCL/TLN1/ACTN1/ITGB1/CAV1/ITGAV	7	1.94	http://amigo.geneontology.org/amigo/term/GO:0030055
GO:0030016	myofibril	11/311	46/2151	0.0580018	0.288883	0.249553	VCL/MMP2/MYH1E/ACTN1/SPTAN1/MYL1/HSPB1/TNNI2/CAPZB/TNNC2/TWF2	11	1.65	http://amigo.geneontology.org/amigo/term/GO:0030016
GO:1905368	peptidase complex	4/311	11/2151	0.061472	0.303223	0.261941	PSMA7/PSME3/PSMA1/PSMC1	4	2.52	http://amigo.geneontology.org/amigo/term/GO:1905368
GO:0005902	microvillus	3/311	7/2151	0.0669325	0.323928	0.279827	MYO1C/SLC9A3R1/PODXL	3	2.96	http://amigo.geneontology.org/amigo/term/GO:0005902
GO:0043209	myelin sheath	3/311	7/2151	0.0669325	0.323928	0.279827	CA2/HSP90AA1/ANXA2	3	2.96	http://amigo.geneontology.org/amigo/term/GO:0043209
GO:0005886	plasma membrane	79/311	473/2151	0.0686749	0.329255	0.284428	TF/ACTG1/L1CAM/VCL/TLN1/VIM/MYH9/ANPEP/NCAM1/HSPA8/TFRC/AGRN/CDH5/NRP1/CA2/MMP2/HSP90AA1/HSPA2/HSPD1/GAPDH/ALPL/P4HB/ACTN1/ITGB1/B2M/CNTN1/YWHAE/NME2/CDH11/CDH1/COL6A2/SDK2/CDH2/TPM1/ATP1A3/MARCKS/NEO1/LRP1/DBN1/CDH13/PARK7/PMEL/PTPRS/MXRA8/RECK/PHB2/RAB5C/ANXA1/HMGB1/AXL/AK1/ADA/LY6E/CAV1/ARF5/PDGFRA/RACK1/HSPB1/TGFBR2/BIN2/MYO1C/CTNNA2/RPSAP58/LSAMP/NEGR1/MIF/LAMP2/ALCAM/CALB1/SEPT2L/LAMP1/SLC9…	79	1.16	http://amigo.geneontology.org/amigo/term/GO:0005886
GO:0070062	extracellular exosome	4/311	12/2151	0.0820643	0.348223	0.300815	RBP4A/YBX1/ANXA1/QSOX1	4	2.31	http://amigo.geneontology.org/amigo/term/GO:0070062
GO:0032432	actin filament bundle	5/311	17/2151	0.0862378	0.348223	0.300815	VCL/MYH9/ACTN1/MARCKS/DMD	5	2.03	http://amigo.geneontology.org/amigo/term/GO:0032432
GO:0031982	vesicle	36/311	202/2151	0.0951268	0.348223	0.300815	TF/APOA1/TLN1/TFRC/TTR/RBP4A/HSP90AB1/HSP90AA1/MBL2/HSPD1/ITGB1/YBX1/MEPE/HSP90B1/RAB6A/PMEL/PTPRS/RAB5C/ANXA1/ARCN1/HMGB1/ADA/CAV1/QSOX1/RNASE6/PDIA3/MYO1C/SEC22B/AvBD1/LAMP2/CALB1/SDF4/SEPT2L/LAMP1/PPIB/ANXA2	36	1.23	http://amigo.geneontology.org/amigo/term/GO:0031982
GO:0043679	axon terminus	3/311	8/2151	0.0959435	0.348223	0.300815	HSPA8/NRP1/CALB1	3	2.59	http://amigo.geneontology.org/amigo/term/GO:0043679
GO:0031225	anchored component of membrane	7/311	28/2151	0.0976934	0.348223	0.300815	ALPL/CNTN1/CDH13/RECK/LY6E/LSAMP/NEGR1	7	1.73	http://amigo.geneontology.org/amigo/term/GO:0031225
GO:0043025	neuronal cell body	7/311	28/2151	0.0976934	0.348223	0.300815	HSP90AA1/HSPA2/HSPD1/PTPRS/OLFM1/RACK1/CALB1	7	1.73	http://amigo.geneontology.org/amigo/term/GO:0043025
GO:0005791	rough endoplasmic reticulum	2/311	4/2151	0.102391	0.348223	0.300815	MBL2/RPL27	2	3.46	http://amigo.geneontology.org/amigo/term/GO:0005791
GO:0008290	F-actin capping protein complex	2/311	4/2151	0.102391	0.348223	0.300815	MTPN/CAPZB	2	3.46	http://amigo.geneontology.org/amigo/term/GO:0008290
GO:0008305	integrin complex	2/311	4/2151	0.102391	0.348223	0.300815	ITGB1/ITGAV	2	3.46	http://amigo.geneontology.org/amigo/term/GO:0008305
GO:0014704	intercalated disc	2/311	4/2151	0.102391	0.348223	0.300815	VCL/CDH2	2	3.46	http://amigo.geneontology.org/amigo/term/GO:0014704
GO:0022624	proteasome accessory complex	2/311	4/2151	0.102391	0.348223	0.300815	PSME3/PSMC1	2	3.46	http://amigo.geneontology.org/amigo/term/GO:0022624
GO:0031983	vesicle lumen	2/311	4/2151	0.102391	0.348223	0.300815	PMEL/ADA	2	3.46	http://amigo.geneontology.org/amigo/term/GO:0031983
GO:0035267	NuA4 histone acetyltransferase complex	2/311	4/2151	0.102391	0.348223	0.300815	ACTG1/MEAF6	2	3.46	http://amigo.geneontology.org/amigo/term/GO:0035267
GO:0043189	H4/H2A histone acetyltransferase complex	2/311	4/2151	0.102391	0.348223	0.300815	ACTG1/MEAF6	2	3.46	http://amigo.geneontology.org/amigo/term/GO:0043189
GO:0045095	keratin filament	2/311	4/2151	0.102391	0.348223	0.300815	KRT7/KRT14	2	3.46	http://amigo.geneontology.org/amigo/term/GO:0045095
GO:0060205	cytoplasmic vesicle lumen	2/311	4/2151	0.102391	0.348223	0.300815	PMEL/ADA	2	3.46	http://amigo.geneontology.org/amigo/term/GO:0060205
GO:0098636	protein complex involved in cell adhesion	2/311	4/2151	0.102391	0.348223	0.300815	ITGB1/ITGAV	2	3.46	http://amigo.geneontology.org/amigo/term/GO:0098636
GO:0098936	intrinsic component of postsynaptic membrane	2/311	4/2151	0.102391	0.348223	0.300815	CDH2/PTPRS	2	3.46	http://amigo.geneontology.org/amigo/term/GO:0098936
GO:0099055	integral component of postsynaptic membrane	2/311	4/2151	0.102391	0.348223	0.300815	CDH2/PTPRS	2	3.46	http://amigo.geneontology.org/amigo/term/GO:0099055
GO:0005681	spliceosomal complex	6/311	23/2151	0.102582	0.348223	0.300815	EIF4A2/HNRNPKL/EIF4A3/NCL/SRSF2/PRPF19	6	1.8	http://amigo.geneontology.org/amigo/term/GO:0005681
GO:1903561	extracellular vesicle	4/311	13/2151	0.10558	0.348223	0.300815	RBP4A/YBX1/ANXA1/QSOX1	4	2.13	http://amigo.geneontology.org/amigo/term/GO:1903561
GO:0031410	cytoplasmic vesicle	33/311	186/2151	0.112315	0.348223	0.300815	TF/APOA1/TLN1/TFRC/TTR/RBP4A/HSP90AB1/HSP90AA1/MBL2/HSPD1/ITGB1/MEPE/HSP90B1/RAB6A/PMEL/PTPRS/RAB5C/ANXA1/ARCN1/HMGB1/ADA/CAV1/RNASE6/PDIA3/MYO1C/SEC22B/AvBD1/LAMP2/SDF4/SEPT2L/LAMP1/PPIB/ANXA2	33	1.23	http://amigo.geneontology.org/amigo/term/GO:0031410
GO:0097708	intracellular vesicle	33/311	186/2151	0.112315	0.348223	0.300815	TF/APOA1/TLN1/TFRC/TTR/RBP4A/HSP90AB1/HSP90AA1/MBL2/HSPD1/ITGB1/MEPE/HSP90B1/RAB6A/PMEL/PTPRS/RAB5C/ANXA1/ARCN1/HMGB1/ADA/CAV1/RNASE6/PDIA3/MYO1C/SEC22B/AvBD1/LAMP2/SDF4/SEPT2L/LAMP1/PPIB/ANXA2	33	1.23	http://amigo.geneontology.org/amigo/term/GO:0097708
GO:0005884	actin filament	6/311	24/2151	0.121012	0.348223	0.300815	ACTG1/TPM2/TPM1/DBN1/DMD/TWF2	6	1.73	http://amigo.geneontology.org/amigo/term/GO:0005884
GO:0031253	cell projection membrane	6/311	24/2151	0.121012	0.348223	0.300815	TLN1/ITGB1/MYO1C/SEPT2L/SLC9A3R1/PODXL	6	1.73	http://amigo.geneontology.org/amigo/term/GO:0031253
GO:0014069	postsynaptic density	5/311	19/2151	0.127586	0.348223	0.300815	CDH2/DBN1/PTPRS/RPS13/CAPZB	5	1.82	http://amigo.geneontology.org/amigo/term/GO:0014069
GO:0032279	asymmetric synapse	5/311	19/2151	0.127586	0.348223	0.300815	CDH2/DBN1/PTPRS/RPS13/CAPZB	5	1.82	http://amigo.geneontology.org/amigo/term/GO:0032279
GO:0098984	neuron to neuron synapse	5/311	19/2151	0.127586	0.348223	0.300815	CDH2/DBN1/PTPRS/RPS13/CAPZB	5	1.82	http://amigo.geneontology.org/amigo/term/GO:0098984
GO:0099572	postsynaptic specialization	5/311	19/2151	0.127586	0.348223	0.300815	CDH2/DBN1/PTPRS/RPS13/CAPZB	5	1.82	http://amigo.geneontology.org/amigo/term/GO:0099572
GO:0005776	autophagosome	3/311	9/2151	0.129066	0.348223	0.300815	HSPA8/FTH1/LAMP2	3	2.31	http://amigo.geneontology.org/amigo/term/GO:0005776
GO:0045178	basal part of cell	4/311	14/2151	0.131761	0.348223	0.300815	AGRN/CDH2/ANXA1/ANXA2	4	1.98	http://amigo.geneontology.org/amigo/term/GO:0045178
GO:0098802	plasma membrane signaling receptor complex	4/311	14/2151	0.131761	0.348223	0.300815	ITGB1/B2M/ALCAM/ITGAV	4	1.98	http://amigo.geneontology.org/amigo/term/GO:0098802
GO:0098862	cluster of actin-based cell projections	4/311	14/2151	0.131761	0.348223	0.300815	VCL/ACTR3/MYO1C/CAPZB	4	1.98	http://amigo.geneontology.org/amigo/term/GO:0098862
GO:0043235	receptor complex	11/311	53/2151	0.132385	0.348223	0.300815	HSP90AB1/HSP90AA1/HSPA2/ITGB1/B2M/COL10A1/AXL/PDGFRA/TGFBR2/ALCAM/ITGAV	11	1.44	http://amigo.geneontology.org/amigo/term/GO:0043235
GO:0005874	microtubule	9/311	42/2151	0.141699	0.348223	0.300815	TUBA1A/TUBB4B/TUBB/TUBB3/TUBB1/STMN1/NUDC/MAPRE1/DCTN1	9	1.48	http://amigo.geneontology.org/amigo/term/GO:0005874
GO:0000164	protein phosphatase type 1 complex	1/311	1/2151	0.144584	0.348223	0.300815	SHOC2	1	6.92	http://amigo.geneontology.org/amigo/term/GO:0000164
GO:0005584	collagen type I trimer	1/311	1/2151	0.144584	0.348223	0.300815	COL1A2	1	6.92	http://amigo.geneontology.org/amigo/term/GO:0005584
GO:0005585	collagen type II trimer	1/311	1/2151	0.144584	0.348223	0.300815	COL2A1	1	6.92	http://amigo.geneontology.org/amigo/term/GO:0005585
GO:0005606	laminin-1 complex	1/311	1/2151	0.144584	0.348223	0.300815	LAMB1	1	6.92	http://amigo.geneontology.org/amigo/term/GO:0005606
GO:0005607	laminin-2 complex	1/311	1/2151	0.144584	0.348223	0.300815	LAMB1	1	6.92	http://amigo.geneontology.org/amigo/term/GO:0005607
GO:0005641	nuclear envelope lumen	1/311	1/2151	0.144584	0.348223	0.300815	TUBB	1	6.92	http://amigo.geneontology.org/amigo/term/GO:0005641
GO:0005652	nuclear lamina	1/311	1/2151	0.144584	0.348223	0.300815	PCNA	1	6.92	http://amigo.geneontology.org/amigo/term/GO:0005652
GO:0005826	actomyosin contractile ring	1/311	1/2151	0.144584	0.348223	0.300815	MYH9	1	6.92	http://amigo.geneontology.org/amigo/term/GO:0005826
GO:0005851	eukaryotic translation initiation factor 2B complex	1/311	1/2151	0.144584	0.348223	0.300815	EIF2S1	1	6.92	http://amigo.geneontology.org/amigo/term/GO:0005851
GO:0005853	eukaryotic translation elongation factor 1 complex	1/311	1/2151	0.144584	0.348223	0.300815	EEF1B2	1	6.92	http://amigo.geneontology.org/amigo/term/GO:0005853
GO:0005927	muscle tendon junction	1/311	1/2151	0.144584	0.348223	0.300815	VCL	1	6.92	http://amigo.geneontology.org/amigo/term/GO:0005927
GO:0005940	septin ring	1/311	1/2151	0.144584	0.348223	0.300815	SEPT2L	1	6.92	http://amigo.geneontology.org/amigo/term/GO:0005940
GO:0008537	proteasome activator complex	1/311	1/2151	0.144584	0.348223	0.300815	PSME3	1	6.92	http://amigo.geneontology.org/amigo/term/GO:0008537
GO:0016600	flotillin complex	1/311	1/2151	0.144584	0.348223	0.300815	CDH1	1	6.92	http://amigo.geneontology.org/amigo/term/GO:0016600
GO:0030485	smooth muscle contractile fiber	1/311	1/2151	0.144584	0.348223	0.300815	ACTN1	1	6.92	http://amigo.geneontology.org/amigo/term/GO:0030485
GO:0030486	smooth muscle dense body	1/311	1/2151	0.144584	0.348223	0.300815	ACTN1	1	6.92	http://amigo.geneontology.org/amigo/term/GO:0030486
GO:0030981	cortical microtubule cytoskeleton	1/311	1/2151	0.144584	0.348223	0.300815	MAPRE1	1	6.92	http://amigo.geneontology.org/amigo/term/GO:0030981
GO:0031105	septin complex	1/311	1/2151	0.144584	0.348223	0.300815	SEPT2L	1	6.92	http://amigo.geneontology.org/amigo/term/GO:0031105
GO:0031166	integral component of vacuolar membrane	1/311	1/2151	0.144584	0.348223	0.300815	LAMP2	1	6.92	http://amigo.geneontology.org/amigo/term/GO:0031166
GO:0031232	extrinsic component of external side of plasma membrane	1/311	1/2151	0.144584	0.348223	0.300815	ANXA1	1	6.92	http://amigo.geneontology.org/amigo/term/GO:0031232
GO:0031261	DNA replication preinitiation complex	1/311	1/2151	0.144584	0.348223	0.300815	MCM3	1	6.92	http://amigo.geneontology.org/amigo/term/GO:0031261
GO:0031310	intrinsic component of vacuolar membrane	1/311	1/2151	0.144584	0.348223	0.300815	LAMP2	1	6.92	http://amigo.geneontology.org/amigo/term/GO:0031310
GO:0031371	ubiquitin conjugating enzyme complex	1/311	1/2151	0.144584	0.348223	0.300815	RNF20	1	6.92	http://amigo.geneontology.org/amigo/term/GO:0031371
GO:0032797	SMN complex	1/311	1/2151	0.144584	0.348223	0.300815	STRAP	1	6.92	http://amigo.geneontology.org/amigo/term/GO:0032797
GO:0033100	NuA3 histone acetyltransferase complex	1/311	1/2151	0.144584	0.348223	0.300815	MEAF6	1	6.92	http://amigo.geneontology.org/amigo/term/GO:0033100
GO:0033503	HULC complex	1/311	1/2151	0.144584	0.348223	0.300815	RNF20	1	6.92	http://amigo.geneontology.org/amigo/term/GO:0033503
GO:0034359	mature chylomicron	1/311	1/2151	0.144584	0.348223	0.300815	APOB	1	6.92	http://amigo.geneontology.org/amigo/term/GO:0034359
GO:0034362	low-density lipoprotein particle	1/311	1/2151	0.144584	0.348223	0.300815	APOB	1	6.92	http://amigo.geneontology.org/amigo/term/GO:0034362
GO:0034366	spherical high-density lipoprotein particle	1/311	1/2151	0.144584	0.348223	0.300815	APOA1	1	6.92	http://amigo.geneontology.org/amigo/term/GO:0034366
GO:0034493	melanosome lumen	1/311	1/2151	0.144584	0.348223	0.300815	PMEL	1	6.92	http://amigo.geneontology.org/amigo/term/GO:0034493
GO:0034685	integrin alphav-beta6 complex	1/311	1/2151	0.144584	0.348223	0.300815	ITGAV	1	6.92	http://amigo.geneontology.org/amigo/term/GO:0034685
GO:0034686	integrin alphav-beta8 complex	1/311	1/2151	0.144584	0.348223	0.300815	ITGAV	1	6.92	http://amigo.geneontology.org/amigo/term/GO:0034686
GO:0035749	myelin sheath adaxonal region	1/311	1/2151	0.144584	0.348223	0.300815	ANXA2	1	6.92	http://amigo.geneontology.org/amigo/term/GO:0035749
GO:0035868	alphav-beta3 integrin-HMGB1 complex	1/311	1/2151	0.144584	0.348223	0.300815	HMGB1	1	6.92	http://amigo.geneontology.org/amigo/term/GO:0035868
GO:0042101	T cell receptor complex	1/311	1/2151	0.144584	0.348223	0.300815	ALCAM	1	6.92	http://amigo.geneontology.org/amigo/term/GO:0042101
GO:0043220	Schmidt-Lanterman incisure	1/311	1/2151	0.144584	0.348223	0.300815	ANXA2	1	6.92	http://amigo.geneontology.org/amigo/term/GO:0043220
GO:0043256	laminin complex	1/311	1/2151	0.144584	0.348223	0.300815	LAMB1	1	6.92	http://amigo.geneontology.org/amigo/term/GO:0043256
GO:0043257	laminin-8 complex	1/311	1/2151	0.144584	0.348223	0.300815	LAMB1	1	6.92	http://amigo.geneontology.org/amigo/term/GO:0043257
GO:0043259	laminin-10 complex	1/311	1/2151	0.144584	0.348223	0.300815	LAMB1	1	6.92	http://amigo.geneontology.org/amigo/term/GO:0043259
GO:0043614	multi-eIF complex	1/311	1/2151	0.144584	0.348223	0.300815	EIF2S1	1	6.92	http://amigo.geneontology.org/amigo/term/GO:0043614
GO:0043626	PCNA complex	1/311	1/2151	0.144584	0.348223	0.300815	PCNA	1	6.92	http://amigo.geneontology.org/amigo/term/GO:0043626
GO:0044754	autolysosome	1/311	1/2151	0.144584	0.348223	0.300815	FTH1	1	6.92	http://amigo.geneontology.org/amigo/term/GO:0044754
GO:0044796	DNA polymerase processivity factor complex	1/311	1/2151	0.144584	0.348223	0.300815	PCNA	1	6.92	http://amigo.geneontology.org/amigo/term/GO:0044796
GO:0045261	proton-transporting ATP synthase complex, catalytic core F(1)	1/311	1/2151	0.144584	0.348223	0.300815	ATP5B	1	6.92	http://amigo.geneontology.org/amigo/term/GO:0045261
GO:0048787	presynaptic active zone membrane	1/311	1/2151	0.144584	0.348223	0.300815	CDH2	1	6.92	http://amigo.geneontology.org/amigo/term/GO:0048787
GO:0060418	yolk plasma	1/311	1/2151	0.144584	0.348223	0.300815	RBP4A	1	6.92	http://amigo.geneontology.org/amigo/term/GO:0060418
GO:0070381	endosome to plasma membrane transport vesicle	1/311	1/2151	0.144584	0.348223	0.300815	RAB6A	1	6.92	http://amigo.geneontology.org/amigo/term/GO:0070381
GO:0070557	PCNA-p21 complex	1/311	1/2151	0.144584	0.348223	0.300815	PCNA	1	6.92	http://amigo.geneontology.org/amigo/term/GO:0070557
GO:0070938	contractile ring	1/311	1/2151	0.144584	0.348223	0.300815	MYH9	1	6.92	http://amigo.geneontology.org/amigo/term/GO:0070938
GO:0071162	CMG complex	1/311	1/2151	0.144584	0.348223	0.300815	MCM3	1	6.92	http://amigo.geneontology.org/amigo/term/GO:0071162
GO:0071204	histone pre-mRNA 3'end processing complex	1/311	1/2151	0.144584	0.348223	0.300815	YBX1	1	6.92	http://amigo.geneontology.org/amigo/term/GO:0071204
GO:0097452	GAIT complex	1/311	1/2151	0.144584	0.348223	0.300815	GAPDH	1	6.92	http://amigo.geneontology.org/amigo/term/GO:0097452
GO:0097470	ribbon synapse	1/311	1/2151	0.144584	0.348223	0.300815	AGRN	1	6.92	http://amigo.geneontology.org/amigo/term/GO:0097470
GO:0097513	myosin II filament	1/311	1/2151	0.144584	0.348223	0.300815	MYL6	1	6.92	http://amigo.geneontology.org/amigo/term/GO:0097513
GO:0097636	intrinsic component of autophagosome membrane	1/311	1/2151	0.144584	0.348223	0.300815	LAMP2	1	6.92	http://amigo.geneontology.org/amigo/term/GO:0097636
GO:0097637	integral component of autophagosome membrane	1/311	1/2151	0.144584	0.348223	0.300815	LAMP2	1	6.92	http://amigo.geneontology.org/amigo/term/GO:0097637
GO:0098556	cytoplasmic side of rough endoplasmic reticulum membrane	1/311	1/2151	0.144584	0.348223	0.300815	RPL27	1	6.92	http://amigo.geneontology.org/amigo/term/GO:0098556
GO:0098684	photoreceptor ribbon synapse	1/311	1/2151	0.144584	0.348223	0.300815	AGRN	1	6.92	http://amigo.geneontology.org/amigo/term/GO:0098684
GO:0098723	skeletal muscle myofibril	1/311	1/2151	0.144584	0.348223	0.300815	VCL	1	6.92	http://amigo.geneontology.org/amigo/term/GO:0098723
GO:0098945	intrinsic component of presynaptic active zone membrane	1/311	1/2151	0.144584	0.348223	0.300815	CDH2	1	6.92	http://amigo.geneontology.org/amigo/term/GO:0098945
GO:0098965	extracellular matrix of synaptic cleft	1/311	1/2151	0.144584	0.348223	0.300815	AGRN	1	6.92	http://amigo.geneontology.org/amigo/term/GO:0098965
GO:0099059	integral component of presynaptic active zone membrane	1/311	1/2151	0.144584	0.348223	0.300815	CDH2	1	6.92	http://amigo.geneontology.org/amigo/term/GO:0099059
GO:0099061	integral component of postsynaptic density membrane	1/311	1/2151	0.144584	0.348223	0.300815	PTPRS	1	6.92	http://amigo.geneontology.org/amigo/term/GO:0099061
GO:0099146	intrinsic component of postsynaptic density membrane	1/311	1/2151	0.144584	0.348223	0.300815	PTPRS	1	6.92	http://amigo.geneontology.org/amigo/term/GO:0099146
GO:0099523	presynaptic cytosol	1/311	1/2151	0.144584	0.348223	0.300815	HSPA8	1	6.92	http://amigo.geneontology.org/amigo/term/GO:0099523
GO:0099535	synapse-associated extracellular matrix	1/311	1/2151	0.144584	0.348223	0.300815	AGRN	1	6.92	http://amigo.geneontology.org/amigo/term/GO:0099535
GO:0150005	enzyme activator complex	1/311	1/2151	0.144584	0.348223	0.300815	PCNA	1	6.92	http://amigo.geneontology.org/amigo/term/GO:0150005
GO:1990467	NuA3a histone acetyltransferase complex	1/311	1/2151	0.144584	0.348223	0.300815	MEAF6	1	6.92	http://amigo.geneontology.org/amigo/term/GO:1990467
GO:1990468	NuA3b histone acetyltransferase complex	1/311	1/2151	0.144584	0.348223	0.300815	MEAF6	1	6.92	http://amigo.geneontology.org/amigo/term/GO:1990468
GO:1990712	HFE-transferrin receptor complex	1/311	1/2151	0.144584	0.348223	0.300815	B2M	1	6.92	http://amigo.geneontology.org/amigo/term/GO:1990712
GO:1990909	Wnt signalosome	1/311	1/2151	0.144584	0.348223	0.300815	RECK	1	6.92	http://amigo.geneontology.org/amigo/term/GO:1990909
GO:0150034	distal axon	7/311	31/2151	0.149335	0.35753	0.308854	L1CAM/HSPA8/NRP1/DBN1/PTPRS/OLFM1/CALB1	7	1.56	http://amigo.geneontology.org/amigo/term/GO:0150034
GO:0002102	podosome	2/311	5/2151	0.15472	0.35753	0.308854	VCL/BIN2	2	2.77	http://amigo.geneontology.org/amigo/term/GO:0002102
GO:0035371	microtubule plus-end	2/311	5/2151	0.15472	0.35753	0.308854	MAPRE1/DCTN1	2	2.77	http://amigo.geneontology.org/amigo/term/GO:0035371
GO:0036126	sperm flagellum	2/311	5/2151	0.15472	0.35753	0.308854	AK1/CAPZB	2	2.77	http://amigo.geneontology.org/amigo/term/GO:0036126
GO:0043195	terminal bouton	2/311	5/2151	0.15472	0.35753	0.308854	HSPA8/CALB1	2	2.77	http://amigo.geneontology.org/amigo/term/GO:0043195
GO:0044291	cell-cell contact zone	2/311	5/2151	0.15472	0.35753	0.308854	VCL/CDH2	2	2.77	http://amigo.geneontology.org/amigo/term/GO:0044291
GO:0097729	9+2 motile cilium	2/311	5/2151	0.15472	0.35753	0.308854	AK1/CAPZB	2	2.77	http://amigo.geneontology.org/amigo/term/GO:0097729
GO:0099699	integral component of synaptic membrane	2/311	5/2151	0.15472	0.35753	0.308854	CDH2/PTPRS	2	2.77	http://amigo.geneontology.org/amigo/term/GO:0099699
[truncated: 292 more rows]

## Sheet: MF
ID	Description	GeneRatio	BgRatio	pvalue	p.adjust	qvalue	geneID	Count	RichFactor	URL
[truncated: 670 more rows]

## Sheet: KEGG
ID	Description	GeneRatio	BgRatio	pvalue	p.adjust	qvalue	geneID	Count	Symbols	RichFactor	URL	SecondClass	TopClass
[truncated: 117 more rows]
