# Supplementary material for: TMT Quantitative Proteomics Analysis Reveals the Effects of Transport Stress on Iron Metabolism in the Liver of Chicken
Source: Animals (Basel). 2021 Dec 28;12(1):52. doi: 10.3390/ani12010052 (PMC8749932; doi:10.3390/ani12010052)
Supplement: Supplementary file 1 [file animals-12-00052-s001.zip › animals-1488569-supplementary/Table S1-S2-S3-S4/Table S4.xlsx]

## Sheet: T1.vs.T2 (2)
Table. S4 Screening for DEPs associated with iron metabolism
Accession	Gene.Symbol	Protein.Name	T1_1	T1_2	T1_3	T2_1	T2_2	T2_3	ttestPvalue	ControlMean	ControlSD	ControlSE	ControlCV	TestMean	TestSD	TestSE	TestCV	FC	Log2FC	fdr	threshold
A0A3Q2U145	OGFOD3	2-oxoglutarate and iron dependent oxygenase domain containing 3	3.45442e+06	3.22315e+06	3.08719e+06	7.7819e+06	6.26728e+06	5.41915e+06	0.00984216	6.48944e+06	1.19694e+06	691053	18.4444	3.25492e+06	185668	107195	5.70422	0.501572	-0.995472	0.615679	Down
F1NVN3	MELTF	Ovotransferrin	181991	417234	505062	574378	771815	813112	0.0442167	719768	127593	73666	17.727	368095	167047	96444.4	45.3813	0.511408	-0.967453	0.615679	Down
F1NTM6	TFRC	Transferrin receptor protein 1	1.89767e+08	1.65654e+08	1.60985e+08	1.23877e+08	1.44537e+08	1.29694e+08	0.0219676	1.32703e+08	1.06538e+07	6.15096e+06	8.02829	1.72135e+08	1.54465e+07	8.91804e+06	8.97346	1.29715	0.375343	0.615679	Up
A0A1D5P5X4	HEPH	Hephaestin	2.05604e+08	2.01126e+08	2.03033e+08	9.52894e+07	1.2166e+08	1.74822e+08	0.0361522	1.3059e+08	4.05113e+07	2.33892e+07	31.0216	2.03254e+08	2.24746e+06	1.29757e+06	1.10574	1.55643	0.638237	0.615679	Up
P08267	FTH	Ferritin heavy chain	8.22401e+06	9.0572e+06	9.62574e+06	1.01316e+07	1.0764e+07	1.16821e+07	0.0357059	1.08592e+07	779600	450102	7.17916	8.96898e+06	705015	407040	7.86059	0.825933	-0.275903	0.615679	Down
E1BVL8	LOC416959	Ovotransferrin	4.105e+07	4.73733e+07	4.53538e+07	2.97897e+07	3.38679e+07	3.54402e+07	0.0100225	3.30326e+07	2.91642e+06	1.68379e+06	8.82891	4.45924e+07	3.22968e+06	1.86465e+06	7.24267	1.34995	0.432907	0.615679	Up
A0A3S5ZPH2	FTL	Ferritin	1.00348e+07	1.05427e+07	1.12003e+07	1.32303e+07	1.65503e+07	1.78751e+07	0.0204424	1.58852e+07	2.39276e+06	1.38146e+06	15.0628	1.05926e+07	584381	337392	5.51688	0.66682	-0.584631	0.615679	Down
Q5F3K3	SLC40A1	Solute carrier family 40 protein	8.75341e+06	7.67287e+06	9.9429e+06	4.57835e+06	6.48717e+06	5.51627e+06	0.0189478	5.52726e+06	954460	551058	17.2682	8.78973e+06	1.13545e+06	655554	12.9179	1.59025	0.669253	0.615679	Up
O42479	FECH	Ferrochelatase, mitochondrial	3.46159e+06	3.16835e+06	3.02468e+06	2.14505e+06	2.75073e+06	2.58648e+06	0.0309804	2.49409e+06	313236	180847	12.5591	3.21821e+06	222682	128565	6.91943	1.29033	0.367745	0.615679	Up
Q90875	ACO1	Cytoplasmic aconitate hydratase	4.13828e+06	4.83501e+06	5.51332e+06	3.05002e+06	3.5423e+06	3.03519e+06	0.0197348	3.20917e+06	288597	166621	8.99287	4.82887e+06	687538	396951	14.2381	1.50471	0.589485	0.615679	Up
Q90997	TFRC	Transferrin receptor protein 1	3.65452e+06	3.95443e+06	3.85768e+06	1.95088e+06	2.17126e+06	2.52258e+06	0.00103751	2.21491e+06	288343	166475	13.0183	3.82221e+06	153067	88373.2	4.00467	1.72568	0.787163	0.280978	Up
A0A1D5PQ17	IREB2	Iron-responsive element-binding protein 2	2.39216e+06	2.98717e+06	2.67019e+06	2.00611e+06	2.03285e+06	1.80956e+06	0.0168195	1.9495e+06	121934	70398.7	6.25463	2.68317e+06	297715	171886	11.0956	1.37634	0.460832	0.615679	Up

## Sheet: T1.vs.T2
Accession	Gene.Symbol	Protein.Name		ENTREZID	T1_1	T1_2	T1_3	T2_1	T2_2	T2_3	ttestPvalue	ControlMean	ControlSD	ControlSE	ControlCV	TestMean	TestSD	TestSE	TestCV	FC	Log2FC	fdr	threshold
P05081	AK1	Adenylate kinase isoenzyme 1	腺苷酸激酶同工酶1	396002	3.77547e+06	4.49664e+06	5.19697e+06	3.20407e+06	2.95019e+06	3.43841e+06	0.0408224	3.19755e+06	244176	140975	7.63633	4.4897e+06	710775	410366	15.8312	1.4041	0.489649	0.615679	Up
E1C0U5	ALPI	Alkaline phosphatase	碱性磷酸酶	100859876	1.01305e+07	1.23265e+07	1.57884e+07	1.94799e+07	1.72789e+07	1.68784e+07	0.0489899	1.78791e+07	1.40074e+06	808719	7.83452	1.27485e+07	2.85244e+06	1.64686e+06	22.3748	0.713037	-0.487951	0.615679	Down
Q5U783	ATIC	Aminoimidazole-4-carboxamide ribonucleotidetransformylase/IMP cyclohydrolase	氨基咪唑-4-甲酰胺核糖核苷酸四甲酰化酶/IMP环水解酶	396091	563292	561504	569213	331334	387988	496131	0.0300442	405151	83728.7	48340.8	20.666	564670	4035.08	2329.65	0.71459	1.39373	0.478948	0.615679	Up
F1NV02	APOB	Apolipoprotein B	载脂蛋白B	396535	6.82028e+09	5.99663e+09	5.49432e+09	4.52731e+09	4.59147e+09	4.75485e+09	0.0196095	4.62454e+09	1.17318e+08	6.77333e+07	2.53685	6.10375e+09	6.69441e+08	3.86502e+08	10.9677	1.31986	0.400384	0.615679	Up
Q197X2	APOB	Apolipoprotein B	载脂蛋白B	396535	8.36238e+07	7.92624e+07	7.04034e+07	5.70575e+07	5.30025e+07	5.23681e+07	0.00473743	5.41427e+07	2.54412e+06	1.46885e+06	4.69892	7.77632e+07	6.73653e+06	3.88933e+06	8.66287	1.43626	0.52232	0.597969	Up
A0A1D5PJG9	ATP5F1AW	ATP synthase subunit alpha	ATP合酶亚单位α	431564	2.45848e+07	3.12244e+07	3.55923e+07	2.19023e+07	1.88864e+07	1.92139e+07	0.0350511	2.00009e+07	1.65481e+06	955404	8.27368	3.04672e+07	5.54268e+06	3.20007e+06	18.1923	1.52329	0.607194	0.615679	Up
F1P4X6	ITM2A	BRICHOS domain-containing protein	含BRICHOS结构域的蛋白质	422145	7.39949e+06	8.08933e+06	6.62692e+06	5.47214e+06	6.48625e+06	5.15839e+06	0.0458345	5.70559e+06	694031	400699	12.164	7.37191e+06	731598	422388	9.92412	1.29205	0.369663	0.615679	Up
P12106	COL9A1	Collagen alpha-1(IX) chain	胶原α-1（IX）链	771873	3.30155e+07	4.4121e+07	4.01787e+07	2.34849e+07	2.65177e+07	2.12017e+07	0.012915	2.37348e+07	2.66681e+06	1.53968e+06	11.2359	3.91051e+07	5.63004e+06	3.25051e+06	14.3972	1.64759	0.720354	0.615679	Up
A0A1D5NYF3	FABP4	FABP domain-containing protein	含FABP结构域的蛋白质	374165	2.24236e+07	1.91854e+07	1.80427e+07	1.52667e+07	1.65462e+07	1.41737e+07	0.0370379	1.53289e+07	1.18749e+06	685598	7.74676	1.98839e+07	2.27243e+06	1.31199e+06	11.4285	1.29715	0.375348	0.615679	Up
A0A3Q2TW07	FN1	Fibronectin	纤维连接蛋白	396133	5.33553e+07	5.04007e+07	4.83315e+07	3.78581e+07	3.8689e+07	3.77956e+07	0.00106619	3.81142e+07	498731	287943	1.30852	5.06958e+07	2.52488e+06	1.45774e+06	4.98045	1.3301	0.411537	0.280978	Up
A0A3Q2UBN3	#N/A	Fibronectin type-III domain-containing protein	含纤维连接蛋白III型结构域的蛋白质	#N/A	3.1606e+07	3.24286e+07	3.36632e+07	2.4985e+07	3.00025e+07	2.51367e+07	0.0287875	2.67081e+07	2.85409e+06	1.64781e+06	10.6862	3.25659e+07	1.03549e+06	597838	3.17966	1.21933	0.286088	0.615679	Up
A0A1D5P167	GGH	Folate gamma-glutamyl hydrolase	叶酸γ-谷氨酰水解酶	421144	7.74943e+06	8.28163e+06	8.61519e+06	6.98854e+06	6.18278e+06	6.98133e+06	0.0151501	6.71755e+06	463134	267391	6.89439	8.21542e+06	436661	252106	5.31514	1.22298	0.290399	0.615679	Up
F1NCA2	GPD2	Glycerol-3-phosphate dehydrogenase	甘油-3-磷酸脱氢酶	424321	361990	355414	298301	146422	112134	245907	0.0192149	168154	69483.9	40116.6	41.3215	338568	35026.9	20222.8	10.3456	2.01344	1.00966	0.615679	Up
P42558	RAN	GTP-binding nuclear protein Ran	GTP结合核蛋白	396193	4.88146e+06	6.20487e+06	7.6182e+06	3.99716e+06	4.15539e+06	3.06324e+06	0.0440794	3.7386e+06	590203	340754	15.7867	6.23484e+06	1.36862e+06	790172	21.9511	1.66769	0.737855	0.615679	Up
F1NYI9	HPSE	Heparanase	乙酰肝素酶	373981	2.54498e+07	2.10875e+07	1.77259e+07	9.88756e+06	1.17621e+07	1.30118e+07	0.0149889	1.15538e+07	1.57249e+06	907876	13.6101	2.14211e+07	3.8727e+06	2.23591e+06	18.079	1.85403	0.890662	0.615679	Up
O73790	SERPINB10B	Heterochromatin-associated protein MENT	异染色质相关蛋白	395715	7.2157e+06	6.72336e+06	6.73961e+06	5.30652e+06	5.07272e+06	5.45986e+06	0.00120745	5.2797e+06	194958	112559	3.69259	6.89289e+06	279678	161472	4.05749	1.30555	0.384654	0.280978	Up
P35062	#N/A	Histone H2A-III	组蛋白H2A-III	#N/A	4.27639e+07	7.20621e+07	8.86576e+07	2.84261e+07	2.36859e+07	3.32471e+07	0.045258	2.8453e+07	4.7807e+06	2.76014e+06	16.8021	6.78278e+07	2.3238e+07	1.34165e+07	34.2603	2.38385	1.25329	0.615679	Up
A0A3Q2TTN1	#N/A	Ig-like domain-containing protein	含Ig样结构域的蛋白质	#N/A	1.12068e+07	1.12073e+07	1.14822e+07	1.53794e+07	1.41786e+07	1.56595e+07	0.0012367	1.50725e+07	786674	454186	5.21926	1.12988e+07	158822	91695.7	1.40565	0.749627	-0.415755	0.280978	Down
A0A3Q2U540	#N/A	Ig-like domain-containing protein	含Ig样结构域的蛋白质	#N/A	2.60239e+07	2.84384e+07	3.01249e+07	3.26734e+07	3.86344e+07	3.3653e+07	0.0364824	3.49869e+07	3.19656e+06	1.84554e+06	9.13645	2.81957e+07	2.06122e+06	1.19005e+06	7.31041	0.805893	-0.311339	0.615679	Down
A0A3Q2UDB6	#N/A	Ig-like domain-containing protein	含Ig样结构域的蛋白质	#N/A	4.75476e+06	2.67562e+06	1.44107e+06	1.09462e+07	1.16941e+07	7.12077e+06	0.0153437	9.92035e+06	2.45318e+06	1.41635e+06	24.7288	2.95715e+06	1.67469e+06	966883	56.6319	0.298089	-1.74618	0.615679	Down
A0A3Q2UPH3	#N/A	Ig-like domain-containing protein	含Ig样结构域的蛋白质	#N/A	1.19331e+07	1.11642e+07	8.53216e+06	6.29105e+06	7.49796e+06	6.48502e+06	0.0259379	6.75801e+06	648115	374189	9.59033	1.05432e+07	1.7835e+06	1.0297e+06	16.9162	1.5601	0.641638	0.615679	Up
A0A3Q2TZ57	#N/A	Ig-like domain-containing protein	含Ig样结构域的蛋白质	#N/A	2.81023e+09	2.39289e+09	2.20245e+09	5.26898e+09	3.91111e+09	3.88352e+09	0.0184722	4.35454e+09	7.92052e+08	4.57291e+08	18.1891	2.46852e+09	3.10869e+08	1.7948e+08	12.5933	0.566885	-0.818872	0.615679	Down
A0A3Q2UAE7	#N/A	Ig-like domain-containing protein	含Ig样结构域的蛋白质	#N/A	5.78167e+07	6.56118e+07	6.45258e+07	2.45887e+08	1.41919e+08	1.48016e+08	0.0264557	1.78607e+08	5.83456e+07	3.36858e+07	32.667	6.26514e+07	4.22203e+06	2.43759e+06	6.73892	0.350778	-1.51137	0.615679	Down
A0A1D5PNB4	ITGB1	Integrin beta	整合素β	374058	3.74501e+07	4.28272e+07	4.45411e+07	2.86617e+07	3.32703e+07	3.07066e+07	0.0130541	3.08795e+07	2.30916e+06	1.33319e+06	7.47795	4.16061e+07	3.69985e+06	2.13611e+06	8.89255	1.34737	0.430145	0.615679	Up
Q5ZI29	IDH3A	Isocitrate dehydrogenase [NAD] subunit, mitochondrial	线粒体异柠檬酸脱氢酶[NAD]亚单位	415362	1.42667e+06	1.52072e+06	1.90225e+06	772442	934933	634007	0.00784608	780460	150623	86962.4	19.2993	1.61655e+06	251853	145408	15.5797	2.07127	1.05052	0.615679	Up
A0A3Q2U3X0	LOC101750889	LRRCT domain-containing protein	含LRRCT结构域的蛋白质	101750889	2.80788e+08	2.30783e+08	2.18227e+08	5.35914e+08	6.80365e+08	4.74916e+08	0.00738772	5.63732e+08	1.05511e+08	6.09171e+07	18.7166	2.43266e+08	3.30958e+07	1.91079e+07	13.6048	0.431528	-1.21247	0.615679	Down
P51890	LUM	Lumican	卢米坎	417891	7.12961e+08	6.08998e+08	5.55816e+08	3.91689e+08	4.4881e+08	4.75616e+08	0.0232645	4.38705e+08	4.28663e+07	2.47489e+07	9.77109	6.25925e+08	7.99283e+07	4.61466e+07	12.7696	1.42675	0.512738	0.615679	Up
A0A173G7C9	MBL2	Mannose-binding lectin	甘露糖结合凝集素	374267	3.45442e+06	3.22315e+06	3.08719e+06	7.7819e+06	6.26728e+06	5.41915e+06	0.00984216	6.48944e+06	1.19694e+06	691053	18.4444	3.25492e+06	185668	107195	5.70422	0.501572	-0.995472	0.615679	Down
Q90WI4	MXRA8	Matrix remodeling-associated protein 8	基质重塑相关蛋白8	395347	1.30169e+07	1.46869e+07	1.56229e+07	9.79154e+06	1.13133e+07	1.14648e+07	0.0182683	1.08566e+07	925446	534306	8.52429	1.44422e+07	1.32014e+06	762182	9.14082	1.33028	0.411725	0.615679	Up
A0A1D5PKT1	MEGF10	Multiple EGF like domains 10	多个EGF样结构域10	427126	1.64473e+06	1.63944e+06	2.0001e+06	1.12012e+06	1.37764e+06	1.32414e+06	0.0269548	1.27397e+06	135894	78458.6	10.667	1.76142e+06	206715	119347	11.7357	1.38263	0.467414	0.615679	Up
Q90933	#N/A	Neuron-glia cell adhesion molecule (Ng-CAM)	神经元-胶质细胞粘附分子（Ng-CAM）	#N/A	4.35627e+08	4.07297e+08	3.86162e+08	3.24177e+08	3.46459e+08	2.85558e+08	0.0163728	3.18731e+08	3.08134e+07	1.77901e+07	9.66751	4.09695e+08	2.48196e+07	1.43296e+07	6.05805	1.2854	0.362212	0.615679	Up
R4GF52	OMD	Osteomodulin	骨调节蛋白	101747586	2.61428e+06	2.89937e+06	2.75139e+06	1.38828e+06	1.84831e+06	1.63112e+06	0.00192613	1.62257e+06	230131	132866	14.1831	2.75501e+06	142580	82318.4	5.17528	1.69793	0.763779	0.312583	Up
F1NSM7	MEPE	Ovocleidin-116	卵磷脂-116	395256	1.80032e+07	1.82361e+07	1.97793e+07	1.3615e+07	1.42405e+07	1.47355e+07	0.0022611	1.4197e+07	561524	324196	3.95523	1.86729e+07	965233	557278	5.16918	1.31527	0.395357	0.321076	Up
F1NZW7	PPIC	Peptidylprolyl isomerase C	肽基脯氨酰异构酶C	768427	1.22327e+06	1.1735e+06	1.2233e+06	843491	893866	809529	0.000268521	848962	42433.8	24499.1	4.99831	1.20669e+06	28742.4	16594.4	2.38192	1.42137	0.507284	0.280978	Up
F1NU17	PGK2	Phosphoglycerate kinase	磷酸甘油酸激酶	395833	8.40279e+06	1.0836e+07	1.23215e+07	7.10734e+06	7.80398e+06	6.47115e+06	0.0480865	7.12749e+06	666644	384887	9.35314	1.05201e+07	1.97838e+06	1.14222e+06	18.8057	1.47599	0.561685	0.615679	Up
F1N9U0	PRPF6	Pre-mRNA processing factor 6	前mRNA处理因子6	419254	181991	417234	505062	574378	771815	813112	0.0442167	719768	127593	73666	17.727	368095	167047	96444.4	45.3813	0.511408	-0.967453	0.615679	Down
A0A1D5PAE3	PSAP	Prosaposin	鞘脂激活蛋白原	395602	2.86242e+07	2.88753e+07	3.01679e+07	2.10251e+07	2.44506e+07	2.44677e+07	0.00888984	2.33145e+07	1.98265e+06	1.14468e+06	8.50392	2.92225e+07	828306	478223	2.83448	1.2534	0.325852	0.615679	Up
A0A1D5PV06	P4HB	Protein disulfide-isomerase	蛋白质二硫键异构酶	374091	3.12828e+07	3.76817e+07	4.14771e+07	2.5765e+07	2.8369e+07	2.88536e+07	0.0428982	2.76625e+07	1.6611e+06	959037	6.00488	3.68139e+07	5.15225e+06	2.97465e+06	13.9954	1.33082	0.412317	0.615679	Up
Q8JG64	PDIA3	Protein disulfide-isomerase A3	蛋白质二硫键异构酶A3	373899	4.95492e+06	6.41802e+06	7.40381e+06	3.8182e+06	4.63155e+06	4.05511e+06	0.0496773	4.16829e+06	418322	241518	10.0358	6.25892e+06	1.23217e+06	711396	19.6867	1.50156	0.586459	0.615679	Up
P81476	#N/A	Ribonuclease CL2	核糖核酸酶CL2	#N/A	1.5249e+07	1.37011e+07	1.55042e+07	1.18503e+07	1.11827e+07	9.80591e+06	0.00933157	1.09463e+07	1.0425e+06	601886	9.52373	1.48181e+07	975702	563322	6.58452	1.35371	0.436918	0.615679	Up
Q5ZHQ1	SUMO3	Small ubiquitin-related modifier 3	小泛素相关修饰物3	770553	3.78693e+06	4.90712e+06	5.16129e+06	2.51404e+06	3.13223e+06	2.67817e+06	0.0161281	2.77481e+06	320224	184882	11.5404	4.61845e+06	731245	422184	15.8331	1.66442	0.735017	0.615679	Up
A0A3Q2U5Z2	SPTAN1	Spectrin alpha chain, non-erythrocytic 1	血影蛋白α链，非红细胞1	374234	6.78136e+06	6.63859e+06	7.64712e+06	5.19293e+06	6.22208e+06	5.52885e+06	0.0347108	5.64795e+06	524812	303000	9.29207	7.02236e+06	545748	315088	7.77158	1.24334	0.314227	0.615679	Up
A0A1D5P9M6	SDF2	Stromal cell derived factor 2	基质细胞衍生因子2	427832	803289	624243	784777	512816	437346	461385	0.0119485	470516	38554.5	22259.5	8.19409	737436	98464.2	56848.3	13.3522	1.56729	0.648275	0.615679	Up
F1NE59	CR1	Sushi, von Willebrand factor type A, EGF and pentraxin domain containing 1	Sushi，血管性血友病因子A型，EGF和pentraxin结构域包含1	427338	1.65651e+07	1.68953e+07	1.83823e+07	1.15815e+07	1.51307e+07	1.20312e+07	0.0249157	1.29145e+07	1.93244e+06	1.11569e+06	14.9634	1.72809e+07	968058	558909	5.6019	1.3381	0.42019	0.615679	Up
A0A3Q3ACB9	TPM2	Tropomyosin beta chain	原肌球蛋白β链	396430	2.53057e+06	3.036e+06	3.37109e+06	1.82844e+06	1.72736e+06	2.25554e+06	0.0236693	1.93711e+06	280356	161864	14.4729	2.97922e+06	423127	244292	14.2026	1.53797	0.621027	0.615679	Up
E1BUD3	TNNI2	Troponin I, fast skeletal muscle	肌钙蛋白I，快速骨骼肌	396386	2.91118e+06	2.76079e+06	2.36052e+06	1.38333e+06	1.59704e+06	2.03921e+06	0.0166701	1.67319e+06	334505	193127	19.992	2.6775e+06	284623	164327	10.6302	1.60023	0.67828	0.615679	Up
Q5ZL64	RCJMB04_7i4	Uncharacterized protein	非特征蛋白	#N/A	1.89767e+08	1.65654e+08	1.60985e+08	1.23877e+08	1.44537e+08	1.29694e+08	0.0219676	1.32703e+08	1.06538e+07	6.15096e+06	8.02829	1.72135e+08	1.54465e+07	8.91804e+06	8.97346	1.29715	0.375343	0.615679	Up
A0A1D5PK48	APOC3	Uncharacterized protein	非特征蛋白	100859721	2.05604e+08	2.01126e+08	2.03033e+08	9.52894e+07	1.2166e+08	1.74822e+08	0.0361522	1.3059e+08	4.05113e+07	2.33892e+07	31.0216	2.03254e+08	2.24746e+06	1.29757e+06	1.10574	1.55643	0.638237	0.615679	Up
E1BX85	GSTO2	Uncharacterized protein	非特征蛋白	423881	8.22401e+06	9.0572e+06	9.62574e+06	1.01316e+07	1.0764e+07	1.16821e+07	0.0357059	1.08592e+07	779600	450102	7.17916	8.96898e+06	705015	407040	7.86059	0.825933	-0.275903	0.615679	Down
R4GIC2	GUCA2B	Uncharacterized protein	非特征蛋白	419498	4.105e+07	4.73733e+07	4.53538e+07	2.97897e+07	3.38679e+07	3.54402e+07	0.0100225	3.30326e+07	2.91642e+06	1.68379e+06	8.82891	4.45924e+07	3.22968e+06	1.86465e+06	7.24267	1.34995	0.432907	0.615679	Up
A0A1L1RMF4	#N/A	Uncharacterized protein	非特征蛋白	#N/A	1.00348e+07	1.05427e+07	1.12003e+07	1.32303e+07	1.65503e+07	1.78751e+07	0.0204424	1.58852e+07	2.39276e+06	1.38146e+06	15.0628	1.05926e+07	584381	337392	5.51688	0.66682	-0.584631	0.615679	Down
A0A1D5NUI1	RPL3	Uncharacterized protein	非特征蛋白	418016	8.75341e+06	7.67287e+06	9.9429e+06	4.57835e+06	6.48717e+06	5.51627e+06	0.0189478	5.52726e+06	954460	551058	17.2682	8.78973e+06	1.13545e+06	655554	12.9179	1.59025	0.669253	0.615679	Up
F1NN63	PGM1	Uncharacterized protein	非特征蛋白	424691	3.46159e+06	3.16835e+06	3.02468e+06	2.14505e+06	2.75073e+06	2.58648e+06	0.0309804	2.49409e+06	313236	180847	12.5591	3.21821e+06	222682	128565	6.91943	1.29033	0.367745	0.615679	Up
A0A1L1RZT1	PLVAP	Uncharacterized protein	非特征蛋白	100857417	4.13828e+06	4.83501e+06	5.51332e+06	3.05002e+06	3.5423e+06	3.03519e+06	0.0197348	3.20917e+06	288597	166621	8.99287	4.82887e+06	687538	396951	14.2381	1.50471	0.589485	0.615679	Up
A0A3S5ZPI8	SNX32	Vps5 domain-containing protein	含Vps5结构域的蛋白质	771038	3.65452e+06	3.95443e+06	3.85768e+06	1.95088e+06	2.17126e+06	2.52258e+06	0.00103751	2.21491e+06	288343	166475	13.0183	3.82221e+06	153067	88373.2	4.00467	1.72568	0.787163	0.280978	Up
A0A1D5PAE0	ENG	ZP domain-containing protein	含ZP结构域的蛋白质	771557	2.39216e+06	2.98717e+06	2.67019e+06	2.00611e+06	2.03285e+06	1.80956e+06	0.0168195	1.9495e+06	121934	70398.7	6.25463	2.68317e+06	297715	171886	11.0956	1.37634	0.460832	0.615679	Up
